# Supplementary material for: RNA-seq analysis reveals the role of red light in resistance against Pseudomonas syringae pv. tomato DC3000 in tomato plants
Source: BMC Genomics. 2015 Feb 25;16(1):120. doi: 10.1186/s12864-015-1228-7 (PMC4349473; doi:10.1186/s12864-015-1228-7)
Supplement: Additional file 3: Table S2. — Primer sequences used for qRT-PCR validation of RNA-seq results. [file 12864_2015_1228_MOESM3_ESM.xls]

## Sheet: Sheet1
Additional file 3: Table S2. Primer sequences used for qPCR validation of RNA-seq results
Gene ID	Annotations	Primer sequences
Solyc03g078400	Actin2	F: 5’- TGGTCGGAATGGGACAGAAG-3’
		R: 5’- CTCAGTCAGGAGAACAGGGT-3’
Solyc12g056650	GIGANTEA 2	F: 5’- AAAACAAAGACCAATAGGGAGTAAG-3’
		R: 5’- CTCGCAAGAAAGTCCACAGACAGAAG-3’
Solyc04g071990	CCA1	F: 5’- GCTGCGAATCGGCGTTATAGAAAT-3’
		R: 5’- AGCCTGGAAAGCTATCCGTCCCTC-3’
Solyc06g051680	EF4 1	F: 5’- AAGCCCTAACAGAGCTTTCTAATC-3’
		R: 5’- CTCGGTGTCATACTCTTCCTCTTCTT-3’
Solyc06g008590	Auxin responsive protein	F: 5’- TGATTGGATGCTTGTTGGAGATGT-3’
		R: 5’- CCCTTGGTGCTAGTCCTATTGCTT-3’
Solyc10g086500	DET2	F: 5’- CCTCCGTAGCAGAAACACAA-3’
		R: 5’- TGAGAAACCCATCTGCTCTG-3’
Solyc06g074090	Sterol reductase	F: 5’- ATTGTGACAGACAGAGGCAAGAGT-3’
		R: 5’- TTAGTTTCGCCAGTTGTAGTAGTG-3’
Solyc02g090890	ZEP	F: 5’- TCGGACTTGGTCCACTATCA-3’
		R: 5’- TAACATCAGAGGCATTCCCA-3’
Solyc03g042560	PAL	F: 5’- AGTGGCAACCCTTTAATTCG-3’
		R: 5’- CATGTCATCATGTTCACAAAGC-3’
Solyc09g015770	WRKY 70	F: 5’- AAAACAGGAAACAAAGGAGGAAGT-3’
		R: 5’- TTCAAATGTTGCTGGAGTGAGATG-3’
Solyc08g067360	WRKY 18	F: 5’- ACCATCCTCATCCATCCCAAACTG-3’
		R: 5’- GCTGTGAAAGTAGGGCTGCTGGTT-3’
Solyc12g057070	UDP-glucuronosyltransferase	F: 5’- CTCCTTCCACCTGTCTACCCAATA-3’
		R: 5’- ATACACTCCGACTCTTCTTTCCAT-3’
Solyc09g098080	UDP-glucosyltransferase	F: 5’- TAGGATGGGCACCACAAGTA-3’
		R: 5’- TTCAGCATAGAGTGGCCAAG-3’
Solyc01g099620	RBOH	F: 5’- CTCGTTTGAGTGGTTTAAGGGTGT-3’
		R: 5’- TTGGTGGATTGATTGAAGCATTGTGA-3’
Solyc09g091840	GR1	F: 5’- TTGGTGGAACGTGTGTTCTT-3’
		R: 5’- TCTCATTCACTTCCCATCCA-3’
Solyc01g086680	GST1	F: 5’- CTCTGGTTTGGAGCAATTCA-3’
		R: 5’- AATTTCAGCTGGATGCCTTT-3’
Solyc01g106600	PR1	F: 5’- TCCGAGAGGCCAAGCTATAA-3’
		R: 5’- GACTGAGTTGCGCCAGACTA-3’
