# Supplementary material for: RNA-seq analysis reveals the role of red light in resistance against Pseudomonas syringae pv. tomato DC3000 in tomato plants
Source: BMC Genomics. 2015 Feb 25;16(1):120. doi: 10.1186/s12864-015-1228-7 (PMC4349473; doi:10.1186/s12864-015-1228-7)
Supplement: Additional file 6: Table S3. — Transcription identified to be regulated more than 2.0log2 fold by DC3000. [file 12864_2015_1228_MOESM6_ESM.xls]

## Sheet: DC3000
Additional file 6: Table S3. Transcription identified to be regulated more than 2.0log2 fold by DC3000
Gene ID	DC3000		RL		RL+DC3000		(RL+DC3000)-DC3000		Discription
	Log2FC	q-value	Log2FC	q-value	Log2FC	q-value	Log2FC	q-value
Solyc08g066930	13.2	0	n.d.	n.d.	12.4	1.33e-277	-0.836	5.39e-116	Unknown Protein
Solyc11g067000	11.7	2.5e-10	3.71	1	10.5	4.9e-06	-1.23	0.000504	ATP-binding cassette transporter
Solyc02g087070	11	9.49e-38	2.94	0.884	9.72	1.27e-19	-1.29	4.96e-14	Peroxidase family protein
Solyc08g066880	10.5	4.18e-48	1.17	1	9.62	4.33e-31	-0.84	2.17e-08	5'-apos-methylthioadenosine/S-adenosylhomocysteine nucleosidase
Solyc08g067640	10.4	4.5e-99	3.95	0.0396	9.77	1.23e-71	-0.617	5.24e-10	Unknown Protein
Solyc02g090970	10.2	4.18e-21	2.9	0.937	9.49	1.73e-14	-0.753	0.00347	Serine/threonine-protein kinase 24
Solyc04g080560	10.2	2.44e-87	n.d.	n.d.	10.5	3.55e-107	0.37	0.000143	Unknown Protein
Solyc08g007090	10.1	5.04e-84	n.d.	n.d.	9.05	2.95e-48	-1.03	3.5e-19	Unknown Protein
Solyc08g066890	10	1.47e-81	n.d.	n.d.	9.22	8e-53	-0.811	1.8e-12	Unknown Protein
Solyc04g016000	9.97	2.2e-36	1.87	1	10	4.64e-38	0.0711	1	Heat stress transcription factor
Solyc02g067520	9.94	5.74e-78	7.42	7.68e-20	8.12	1.22e-28	-1.82	4.09e-41	Unknown Protein
Solyc00g145170	9.9	1.62e-77	1.44	0.998	9.8	1.07e-73	-0.107	0.735	Proteinase inhibitor II
Solyc06g076160	9.75	1.98e-11	2.12	1	9.97	8.61e-13	0.214	0.887	Cytochrome P450
Solyc10g050730	9.69	1.07e-83	1.67	0.898	8.9	2.63e-54	-0.797	7.4e-12	Unknown Protein
Solyc02g092890	9.68	1.22e-176	2.39	0.186	9.39	3.97e-152	-0.284	0.000388	Unknown Protein
Solyc03g098710	9.65	0	0.681	0.397	8.63	0	-1.02	0	Kunitz-type proteinase inhibitor A4 (Fragment)
Solyc01g008690	9.57	1.03e-15	2.45	1	10.1	5.64e-21	0.55	0.0512	GDP-mannose transporter
Solyc11g008950	9.52	4.15e-62	n.d.	n.d.	9.91	5.45e-77	0.382	0.00249	Unknown Protein
Solyc06g061210	9.46	4.63e-50	1.18	1	8.57	5.21e-31	-0.883	3.14e-08	Fucosyltransferase 7
Solyc06g074140	9.41	1.8e-12	2.31	1	8.95	5.7e-10	-0.461	0.387	U-box domain-containing protein 24
Solyc01g058250	9.37	5.23e-14	2.19	1	9.48	5.92e-15	0.114	1	Gibberellin 3-beta-hydroxylase (Fragment)
Solyc10g078210	9.29	1.18e-54	n.d.	n.d.	8.74	1.43e-40	-0.551	0.000408	Cytochrome P450
Solyc12g009110	9.26	2e-12	1.76	1	10.3	2.49e-21	1.05	2.96e-05	O-methyltransferase-like protein
Solyc02g069600	9.24	1.52e-09	2.36	1	7.86	5.39e-05	-1.38	0.00392	Cytochrome P450
Solyc03g098720	9.24	0	0.553	0.214	8.7	0	-0.538	2.33e-300	Kunitz trypsin inhibitor
Solyc09g014600	9.21	3.37e-52	n.d.	n.d.	7.42	3.73e-19	-1.79	3.42e-24	Unknown Protein
Solyc03g098760	9.18	0	0.849	0.0292	9.14	0	-0.0378	0.078	Kunitz-type protease inhibitor-like protein
Solyc02g036220	9.14	1.24e-99	1.32	0.918	8.59	2.24e-73	-0.555	4.12e-07	Unknown Protein
Solyc03g020060	9.14	0	0.511	0.943	9.1	0	-0.0388	0.654	Proteinase inhibitor II
Solyc05g021390	9.14	1.26e-50	1.16	1	7.37	8.57e-19	-1.77	7.71e-23	Cytochrome P450
Solyc04g018080	9.12	8.01e-50	n.d.	n.d.	10.7	1.36e-118	1.59	5.17e-58	Unknown Protein
Solyc03g020070	9.11	0	0.706	0.816	9.38	0	0.263	5.19e-13	Proteinase inhibitor II
Solyc01g095960	9.08	3.29e-93	0.958	1	8.92	5.87e-86	-0.157	0.381	Unknown Protein
Solyc05g012180	9.05	1.98e-11	2.37	1	9.4	9.32e-14	0.351	0.57	Hydrolase alpha/beta fold family protein
Solyc11g071480	9.04	3.02e-45	0.43	1	7.66	6.27e-21	-1.38	3.43e-14	Hydroxycinnamoyl CoA shikimate/quinate hydroxycinnamoyltransferase-like protein (Fragment)
Solyc10g050690	9.02	1.14e-28	2.19	0.898	7.53	1.02e-12	-1.49	4.99e-10	Copper ion binding protein
Solyc01g095080	9.02	3.28e-104	1.14	0.965	8.72	8.05e-89	-0.296	0.0123	1-aminocyclopropane-1-carboxylate synthase
Solyc03g116070	9	1.13e-46	n.d.	n.d.	8.09	4.02e-28	-0.916	1e-07	Zinc finger-homeodomain protein 3 (Fragment)
Solyc02g067750	8.98	0	0.756	0.0134	8.47	0	-0.509	1.15e-276	Carbonic anhydrase
Solyc10g076670	8.94	0	0.75	0.806	8.17	0	-0.775	1.05e-61	Unknown Protein
Solyc06g065060	8.91	6.68e-60	0.927	1	7.73	1.24e-30	-1.19	1.09e-14	FAD-binding domain-containing protein
Solyc00g071180	8.9	0	0.47	0.453	8.71	0	-0.181	7.63e-26	Cysteine proteinase inhibitor
Solyc10g076660	8.87	0	0.979	0.334	8.37	0	-0.5	9.75e-43	Anthocyanidin synthase
Solyc12g005940	8.86	0	1.36	0.061	9.17	0	0.318	1.24e-22	1-aminocyclopropane-1-carboxylate oxidase
Solyc08g066900	8.85	1.03e-42	n.d.	n.d.	8	1.06e-26	-0.848	3.67e-06	5'-apos-3B-methylthioadenosine/S-adenosylhomocysteine nucleosidase
Solyc03g020050	8.81	0	0.531	0.0904	8.96	0	0.151	8.35e-36	Proteinase inhibitor II
Solyc03g098770	8.8	1.5e-41	n.d.	n.d.	8.03	3.26e-27	-0.765	4.39e-05	Unknown Protein
Solyc04g078330	8.8	1.56e-216	0.517	1	8.85	1.12e-224	0.0519	0.879	Cytochrome P450
Solyc01g109140	8.8	1.4e-64	1.22	0.996	8.03	7.07e-42	-0.772	8.09e-08	Cytochrome P450 allene oxide synthase
Solyc10g078360	8.79	7.36e-233	0.356	1	8.89	1.35e-248	0.102	0.332	3-oxoacyl-reductase
Solyc04g072620	8.78	3.39e-41	3.96	0.0378	8.45	1.94e-34	-0.334	0.147	Unknown Protein
Solyc01g107390	8.77	5.91e-167	0.984	0.915	8.18	1.22e-119	-0.59	2.1e-12	Unknown Protein
Solyc01g105650	8.77	2.2e-50	0.848	1	9.25	4.04e-66	0.475	0.00083	1-aminocyclopropane-1-carboxylate oxidase
Solyc08g074680	8.7	0	1.1	0.283	8.46	0	-0.241	2.25e-08	Polyphenol oxidase
Solyc03g114230	8.67	1.55e-22	0.141	1	9.36	5.73e-33	0.687	0.00107	BHLH transcription factor
Solyc02g036180	8.65	1.33e-37	0.0799	1	8.26	2e-30	-0.39	0.0944	Unknown Protein
Solyc02g077290	8.64	1.27e-15	0.581	1	8.13	5.22e-12	-0.509	0.24	Glutamate-gated kainate-type ion channel receptor subunit GluR5
Solyc04g064880	8.63	4.03e-252	0.504	1	8.53	7.65e-240	-0.0991	0.36	Unknown Protein
Solyc12g099730	8.63	3.99e-08	0.933	1	8.84	4.56e-09	0.21	0.977	Unknown Protein
Solyc04g076730	8.62	1.45e-37	n.d.	n.d.	8	1.08e-26	-0.619	0.0027	Unknown Protein
Solyc03g025640	8.62	1.57e-07	-0.0668	1	8.17	4.15e-06	-0.452	0.701	Cytochrome P450
Solyc01g097060	8.61	1.97e-37	n.d.	n.d.	7.65	6.57e-22	-0.958	2.1e-06	Unknown Protein
Solyc09g089500	8.59	0	1.19	0.396	8.77	0	0.18	0.00121	Proteinase inhibitor I
Solyc08g036640	8.58	7.67e-37	n.d.	n.d.	9.62	7.95e-66	1.04	3.97e-14	Protein TIFY 5A
Solyc08g074650	8.56	1.87e-23	1.33	1	8.65	6.9e-25	0.094	1	Polyphenol oxidase
Solyc12g010920	8.56	1.86e-90	0.271	1	6.86	2.86e-33	-1.7	3.11e-36	Oleosin
Solyc10g078220	8.56	1.2e-115	0.646	1	8.12	1.55e-90	-0.435	4.43e-05	Cytochrome P450
Solyc02g070920	8.56	1.76e-36	n.d.	n.d.	8.17	1.89e-29	-0.393	0.101	Unknown Protein
Solyc09g008500	8.53	7.15e-36	n.d.	n.d.	8.35	1.15e-32	-0.18	0.72	Non-specific lipid-transfer protein
Solyc03g020080	8.53	0	-0.22	1	8.81	0	0.279	5.06e-16	Proteinase inhibitor II
Solyc10g076680	8.5	0	0.282	0.986	7.76	0	-0.743	3.65e-159	1-aminocyclopropane-1-carboxylate oxidase
Solyc10g076240	8.48	1.34e-40	-1.11	1	7.34	3.2e-21	-1.14	5.62e-09	Peroxidase 1
Solyc10g079320	8.47	0	1.12	0.347	8.7	0	0.231	1.09e-06	Glucosyltransferase-5
Solyc07g052130	8.47	1.56e-34	n.d.	n.d.	7.48	7e-20	-0.984	4.42e-06	Unknown Protein
Solyc03g006550	8.46	2.14e-108	0.103	1	8.75	2.08e-129	0.296	0.00476	(-)-ent-kaurene synthase
Solyc05g054380	8.45	2.22e-167	1.54	0.426	8.91	1.92e-219	0.459	1.59e-10	Major allergen Mal d 1
Solyc08g008600	8.45	9.08e-07	n.d.	n.d.	8.65	1.73e-07	0.198	1	BHLH transcription factor
Solyc03g082530	8.45	1.1e-285	1.31	0.361	7.87	1.17e-204	-0.579	1.27e-19	Unknown Protein
Solyc06g007180	8.45	1.86e-174	-0.395	1	6.75	7.15e-63	-1.7	1.32e-69	Asparagine synthase (Glutamine-hydrolyzing)
Solyc10g078230	8.44	7.07e-17	0.443	1	8.01	1.68e-13	-0.426	0.356	Cytochrome P450
Solyc07g052370	8.42	2.02e-17	1.54	1	8.07	1.63e-14	-0.35	0.51	Cytochrome P450
Solyc05g015850	8.42	1.39e-64	0.389	1	8.86	1.26e-83	0.441	0.000543	WRKY transcription factor-b
Solyc12g056480	8.42	3.89e-38	-0.0086	1	8.81	4.7e-48	0.398	0.0372	Unknown Protein
Solyc01g103730	8.41	1.44e-33	n.d.	n.d.	8.94	2.66e-45	0.523	0.00441	Unknown Protein
Solyc11g069560	8.4	6.49e-57	-0.683	1	7.18	5.48e-28	-1.23	7.88e-14	Unknown Protein
Solyc02g078930	8.37	6.72e-182	0.673	1	8.88	4.79e-246	0.512	3.3e-14	Unknown Protein
Solyc09g091540	8.37	4.73e-08	1.05	1	9.15	5.36e-12	0.782	0.0736	Salicylic acid carboxyl methyltransferase
Solyc08g081820	8.36	2.73e-05	-0.0668	1	7.7	0.000544	-0.659	0.614	Cation/H+ antiporter
Solyc11g065770	8.32	1.09e-23	2.26	0.814	10.2	5.28e-67	1.89	2.12e-38	Cytochrome P450
Solyc07g017880	8.29	1.2e-76	0.797	1	8.34	3.13e-79	0.0445	1	Peroxidase
Solyc03g044830	8.28	1.41e-06	1.51	1	8.53	1.81e-07	0.251	0.968	Guanine nucleotide-binding protein G(I)/G(S)/G(T) subunit beta-2
Solyc12g009220	8.27	2.95e-188	1.66	0.236	9	9.73e-289	0.73	1.28e-31	Jasmonate ZIM-domain protein 1
Solyc12g056590	8.26	7.1e-123	0.54	1	7	4.29e-58	-1.26	1.16e-30	Ethylene responsive transcription factor 2a
Solyc11g044840	8.25	3.07e-152	0.968	0.872	8.82	1.21e-213	0.574	4.8e-15	LL-diaminopimelate aminotransferase
Solyc04g071600	8.24	9.64e-156	1.88	0.176	8.33	7.27e-165	0.0847	0.701	Abscisic stress ripening (Fragment)
Solyc12g010030	8.24	0	0.271	0.00662	7.49	0	-0.753	0	Leucyl aminopeptidase
Solyc06g066590	8.23	8.37e-245	1.13	0.548	7.63	1.67e-171	-0.61	4.55e-18	Unknown Protein
Solyc12g096780	8.22	7.29e-40	1.47	0.948	7.97	7.49e-35	-0.247	0.424	Mitochondrial trans-2-enoyl-CoA reductase
Solyc03g007200	8.2	1.37e-23	0.0983	1	7.93	1.85e-20	-0.267	0.605	Oxidoreductase zinc-containing alcohol dehydrogenase family
Solyc09g011870	8.19	0	1.03	0.295	8.2	0	0.00828	1	Prephenate dehydrogenase family protein
Solyc05g010470	8.16	3.36e-16	1.64	1	8.12	6.11e-16	-0.0432	1	Unknown Protein
Solyc01g080570	8.15	4.62e-33	0.592	1	8.36	1.57e-37	0.21	0.591	Inosine-uridine preferring nucleoside hydrolase family protein
Solyc03g097410	8.12	3.66e-128	1.29	0.664	7.35	1.09e-81	-0.765	5.83e-14	Inositol-tetrakisphosphate 1-kinase 1
Solyc10g009270	8.12	1.29e-06	n.d.	n.d.	7.81	9.9e-06	-0.314	0.934	BHLH transcription factor
Solyc03g033810	8.11	3.15e-28	6.3	6.86e-10	6.97	9.12e-15	-1.14	4.66e-06	Unknown Protein
Solyc11g011240	8.09	0	0.821	0.697	8.6	0	0.512	1.09e-25	Geranylgeranyl pyrophosphate synthase 1
Solyc10g081970	8.09	4.84e-152	1.59	0.336	8.43	8.31e-187	0.339	4.53e-05	Unknown Protein
Solyc09g031860	8.08	9.9e-28	n.d.	n.d.	9.05	3.21e-48	0.973	9.44e-09	Cytochrome P450
Solyc05g051350	8.08	7.73e-14	1.07	1	7.33	2.6e-09	-0.748	0.0808	Rhamnogalacturonate lyase
Solyc03g005500	8.07	1.36e-27	n.d.	n.d.	7.67	3.66e-22	-0.397	0.206	Ethylene-responsive transcription factor 14
Solyc10g078500	8.06	1.42e-180	2.15	0.0288	7.75	5.72e-151	-0.313	0.000345	Small basic intrinsic protein 1-2
Solyc08g014000	8.06	6.83e-22	-0.393	1	6.33	2.88e-08	-1.74	1.69e-08	Lipoxygenase
Solyc06g070990	8.04	0.000114	-0.0668	1	6.68	0.0105	-1.36	0.174	WRKY transcription factor 73
Solyc02g076880	8.03	6.21e-27	n.d.	n.d.	7.82	3.44e-24	-0.202	0.762	Copper ion binding protein
Solyc05g054650	8.02	5e-22	1.59	0.996	8.4	2.07e-27	0.377	0.237	Zinc finger transcription factor ZFP19
Solyc09g089540	8.01	0	0.812	0.199	8.61	0	0.597	5.56e-103	Proteinase inhibitor I
Solyc04g072280	8.01	2.07e-103	-0.162	1	6.93	3.7e-54	-1.08	8.56e-20	Laccase
Solyc07g042430	8.01	3.3e-05	1.65	1	7.75	0.000117	-0.26	1	Dimethylaniline monooxygenase
Solyc07g020870	8.01	8.18e-05	n.d.	n.d.	7.82	0.000188	-0.189	1	U-box domain-containing protein
Solyc06g069050	8	1.52e-26	n.d.	n.d.	n.d.	n.d.	-7.87	1.31e-24	Unknown Protein
Solyc04g078450	7.99	2.22e-26	n.d.	n.d.	7.86	9.86e-25	-0.127	0.966	Unknown Protein
Solyc12g005380	7.99	5.12e-05	n.d.	n.d.	6.53	0.00943	-1.46	0.112	Diacylglycerol kinase
Solyc11g068940	7.98	1.91e-50	0.671	1	7.67	2.03e-42	-0.308	0.157	U-box domain-containing protein 24
Solyc01g100440	7.96	9.36e-05	1.08	1	6.49	0.0122	-1.46	0.134	Unknown Protein
Solyc08g065540	7.94	3.64e-07	n.d.	n.d.	7.43	1.27e-05	-0.509	0.665	Protein phosphatase-2C
Solyc02g080930	7.92	2e-25	n.d.	n.d.	6.93	1.78e-14	-0.992	0.000215	Unknown Protein
Solyc03g098740	7.91	0	0.537	0.0622	7.57	0	-0.336	2.77e-88	Kunitz trypsin inhibitor
Solyc03g098100	7.91	2.26e-148	1.15	0.668	7.79	2.73e-139	-0.118	0.481	Reductase 2
Solyc03g119370	7.91	1.71e-88	-0.0115	1	8.18	1.58e-104	0.271	0.0378	MYB transcription factor
Solyc12g010970	7.89	2.76e-225	-0.614	1	8.03	9.37e-247	0.141	0.127	Alcohol dehydrogenase-like protein
Solyc12g010020	7.88	0	0.431	0.406	6.98	0	-0.899	0	Leucyl aminopeptidase
Solyc03g043900	7.87	1.94e-14	1.81	0.999	7.67	4.86e-13	-0.199	0.933	BZIP transcription factor family protein
Solyc03g111300	7.87	1.32e-33	0.935	1	7.32	1.43e-24	-0.549	0.0222	Cytochrome P450
Solyc07g056510	7.85	2.08e-34	1.37	0.966	8.98	6.89e-66	1.13	6.92e-15	Glutathione S-transferase
Solyc10g005320	7.85	4.31e-150	0.577	1	8.01	9.85e-166	0.154	0.203	Tryptophan synthase beta chain 1
Solyc02g077370	7.85	2.44e-122	1.02	0.833	8.19	1.42e-150	0.339	0.000435	Ethylene-responsive transcription factor 2
Solyc12g035230	7.84	2.86e-24	n.d.	n.d.	n.d.	n.d.	-7.71	2.13e-22	Unknown Protein
Solyc04g078370	7.84	7.98e-30	-1.46	1	7.37	8.6e-23	-0.477	0.0831	Cytochrome P450
Solyc01g094970	7.82	4.34e-224	1.08	0.53	8.47	0	0.652	6.28e-28	Glycoside hydrolase family 28 protein/polygalacturonase family protein
Solyc00g187050	7.81	0	0.382	0.742	6.81	0	-1.01	9.76e-231	Leucyl aminopeptidase
Solyc04g077300	7.8	0.000187	2.54	1	7.06	0.00277	-0.74	0.648	Serine/threonine-protein kinase receptor
Solyc01g110500	7.79	1.62e-08	2.11	1	6.69	6.03e-05	-1.1	0.0673	Epsin 2-like protein (Fragment)
Solyc12g006280	7.76	2.13e-14	0.189	1	8.29	2.28e-19	0.525	0.151	Myb-like DNA-binding domain SHAQKYF class family protein
Solyc02g021160	7.76	3.49e-23	8.21	9.81e-32	7.89	3.79e-25	0.129	0.969	Unknown Protein
Solyc12g005450	7.74	6.56e-34	0.354	1	7.54	2.63e-30	-0.205	0.674	Receptor-like protein kinase At3g21340
Solyc03g098670	7.74	1.96e-45	-1.95	0.98	7.42	6.53e-38	-0.318	0.181	Kunitz trypsin inhibitor
Solyc05g008220	7.74	1.46e-62	0.805	1	7.99	7.12e-73	0.246	0.177	Unknown Protein
Solyc00g247300	7.71	1.62e-138	0.277	1	7.71	1.46e-139	0.000149	1	Cytochrome P450
Solyc08g068680	7.71	8.32e-41	0.632	1	7.71	3.8e-41	0.00162	1	Decarboxylase family protein
Solyc02g091070	7.71	9.84e-16	1.03	1	7.09	3.41e-11	-0.623	0.139	Multidrug resistance protein mdtK
Solyc02g082890	7.71	8.34e-10	0.886	1	5.63	0.00184	-2.09	0.000137	RING finger protein
Solyc06g068530	7.69	3.51e-22	n.d.	n.d.	7.49	5.12e-20	-0.192	0.856	Unknown Protein
Solyc12g006720	7.68	3.6e-22	n.d.	n.d.	6.76	4.62e-13	-0.929	0.0018	Unknown Protein
Solyc02g036240	7.68	1.97e-63	-1.52	0.976	7.46	3.31e-56	-0.214	0.354	Unknown Protein
Solyc08g036660	7.67	1.39e-95	-0.906	1	8.21	1.94e-132	0.538	6.32e-08	Protein TIFY 5A
Solyc06g083130	7.65	8.58e-22	n.d.	n.d.	8.95	1.14e-45	1.3	8.75e-13	MazG nucleotide pyrophosphohydrolase
Solyc01g105630	7.65	7.78e-21	-0.3	1	7.97	3.73e-25	0.317	0.44	Calmodulin
Solyc12g005640	7.65	9.76e-22	n.d.	n.d.	8.48	5.03e-35	0.827	0.000105	Myb-related transcription factor
Solyc02g070090	7.64	6.64e-13	-0.89	1	5.94	3.38e-05	-1.7	0.000109	FAD-binding domain-containing protein
Solyc06g082420	7.64	1.18e-07	n.d.	n.d.	5.86	0.00287	-1.79	0.00536	Peroxidase 3
Solyc11g072920	7.62	3.32e-07	-0.0668	1	7.2	6.97e-06	-0.419	0.798	Peroxidase 5
Solyc00g282510	7.61	0	0.449	0.989	7.61	0	-0.00514	1	Phenylalanine ammonia-lyase
Solyc10g086680	7.61	3.89e-83	0.547	1	8.3	6.35e-126	0.689	1.26e-11	Unknown Protein
Solyc01g007040	7.61	2.7e-21	n.d.	n.d.	6.31	4.56e-10	-1.31	2.17e-05	U-box domain-containing protein
Solyc04g074770	7.6	0	0.628	0.341	7.86	0	0.258	9.35e-17	Unknown Protein
Solyc06g060870	7.59	1.12e-07	0.893	1	7.15	3.63e-06	-0.446	0.736	Lipase-like protein
Solyc12g042210	7.58	1.89e-07	0.942	1	7.13	5.66e-06	-0.452	0.741	Ethylene responsive transcription factor 2a
Solyc03g007820	7.58	7.37e-21	8.39	2.17e-35	7.05	1.53e-15	-0.523	0.147	Unknown Protein
Solyc03g113810	7.57	9.89e-21	n.d.	n.d.	4.5	0.00121	-3.06	9.85e-15	Unknown Protein
Solyc01g006390	7.56	2.29e-20	1.57	0.972	6.85	1.51e-13	-0.72	0.0297	Unknown Protein
Solyc07g025400	7.54	2.2e-20	7.8	6.53e-25	7.71	1.24e-22	0.17	0.91	Unknown Protein
Solyc01g097240	7.54	0	0.353	0.0137	7.94	0	0.394	0	Pathogenesis-related protein 4B (Fragment)
Solyc11g071470	7.51	2.42e-32	0.582	1	7.89	1.15e-40	0.378	0.111	Hydroxycinnamoyl CoA shikimate/quinate hydroxycinnamoyltransferase-like protein (Fragment)
Solyc03g044850	7.51	4.72e-20	n.d.	n.d.	8.49	3.4e-35	0.976	4.31e-06	Unknown Protein
Solyc06g068890	7.5	7.43e-76	n.d.	n.d.	6.63	1.67e-44	-0.876	6.27e-10	Unknown Protein
Solyc02g005140	7.49	8.33e-20	n.d.	n.d.	n.d.	n.d.	-7.36	4.39e-18	Unknown Protein
Solyc01g073890	7.49	1.02e-49	1.61	0.68	7.57	9.9e-53	0.086	0.975	CHP-rich zinc finger protein-like
Solyc05g053610	7.48	7.85e-13	-0.413	1	5.66	8.24e-05	-1.82	5.05e-05	ATP-binding cassette transporter
Solyc07g040710	7.46	4.88e-14	0.779	1	7.04	3.39e-11	-0.417	0.509	Calmodulin-binding protein
Solyc04g079260	7.45	2.48e-19	n.d.	n.d.	7.58	4.52e-21	0.137	0.98	Patatin-like protein 1
Solyc11g010980	7.44	3.36e-09	-0.859	1	6.41	2.06e-05	-1.03	0.0757	Alcohol dehydrogenase
Solyc11g044400	7.44	2.7e-19	4.83	0.00087	7.46	1.1e-19	0.0221	1	Unknown Protein
Solyc03g083370	7.43	4.86e-06	0.821	1	6.79	0.000178	-0.637	0.605	Unknown Protein
Solyc10g076250	7.43	9.41e-111	0.405	1	6.52	2.25e-63	-0.906	4.35e-15	Aminotransferase like protein
Solyc04g074830	7.42	1.66e-40	1.16	0.963	6.61	4.39e-25	-0.802	0.0001	At4g40080-like protein (Fragment)
Solyc01g107080	7.4	8.45e-52	-0.846	1	6.53	1.64e-30	-0.873	8.73e-07	Hydroxycinnamoyl transferase
Solyc02g036480	7.38	4.12e-140	1.19	0.515	7.67	1.73e-168	0.291	0.00224	Unknown Protein
Solyc03g005040	7.37	2.69e-17	0.0799	1	7.57	1.6e-19	0.199	0.879	Calmodulin-like protein
Solyc06g062370	7.36	3.12e-96	3.02	0.000262	8.2	7.84e-161	0.846	9.56e-21	Acid phosphatase
Solyc02g070110	7.33	2.21e-39	0.332	1	6.61	1.69e-25	-0.726	0.000612	FAD-binding domain-containing protein
Solyc06g051170	7.33	6.06e-06	0.87	1	6.67	0.000235	-0.662	0.587	Unknown Protein
Solyc01g091170	7.31	0	1.21	0.0293	6.67	0	-0.637	4.6e-36	Agmatinase
Solyc10g085010	7.31	1.25e-269	1.2	0.182	8.06	0	0.742	5.75e-43	Unknown Protein
Solyc11g044390	7.31	6.65e-18	n.d.	n.d.	7.49	6.12e-20	0.174	0.926	Unknown Protein
Solyc08g074630	7.31	0	2.54	1.42e-45	6.36	0	-0.953	1.41e-262	Polyphenol oxidase
Solyc01g111250	7.29	4.31e-20	0.414	1	7.29	2.98e-20	0.00133	1	Phosphatidylinositol-specific phospholipase c
Solyc06g033860	7.28	2.24e-62	0.851	0.993	7.85	1.13e-88	0.573	7.73e-06	Glutamate dehydrogenase
Solyc04g079250	7.28	0.000233	1.17	1	8.64	2.41e-08	1.36	0.0149	Patatin-like protein 1
Solyc10g076780	7.28	0.00029	1.62	1	7.3	0.000251	0.022	1	Alpha-1 4-galactosyltransferase
Solyc03g098790	7.27	0	0.531	0.167	6.68	0	-0.59	3.17e-112	Kunitz-type protease inhibitor
Solyc08g016270	7.27	6.34e-09	1.23	1	7.22	9.29e-09	-0.0482	1	Receptor-like protein kinase 2
Solyc02g093890	7.26	3.06e-06	0.189	1	7.48	5.2e-07	0.22	1	Unknown Protein
Solyc02g090980	7.26	1.47e-05	1.82	1	6.28	0.0015	-0.979	0.322	Protein serine/threonine kinase
Solyc03g044180	7.25	4.26e-138	-0.634	1	6.71	4.02e-99	-0.541	9.82e-08	Unknown Protein
Solyc09g010980	7.25	2.83e-17	n.d.	n.d.	6.7	1.19e-12	-0.55	0.193	Unknown Protein
Solyc04g007140	7.24	3.11e-29	2.47	0.328	9.19	2.78e-90	1.94	1.8e-46	Unknown Protein
Solyc01g007960	7.23	1.48e-12	1.22	1	6.91	1.49e-10	-0.323	0.76	Serine/threonine kinase receptor-like protein
Solyc04g079730	7.22	1.42e-27	0.714	1	6.17	9.23e-15	-1.04	7.37e-05	Allene oxide synthase
Solyc11g005840	7.22	1.13e-08	1.29	1	7.69	2.91e-11	0.473	0.509	Cysteine desulfurase
Solyc06g033840	7.22	5.65e-17	n.d.	n.d.	6.44	7.11e-11	-0.781	0.0399	Unknown Protein
Solyc05g053330	7.21	3.04e-83	0.579	1	7.48	7.66e-99	0.269	0.0591	MYB transcription factor
Solyc03g025670	7.19	0	0.314	0.776	7.35	0	0.157	6.36e-08	Unknown Protein
Solyc09g007790	7.19	2.95e-59	1.01	0.922	6.91	2.74e-50	-0.278	0.19	Arabidopsis thaliana genomic DNA chromosome 5 P1 clone MOK16
Solyc09g007020	7.18	5.66e-118	-1.02	0.918	6.27	1.4e-66	-0.911	6.04e-16	Pathogenesis-related protein
Solyc09g066400	7.17	0.00111	0.0799	1	7.19	0.001	0.0189	1	Cytochrome P450
Solyc05g008170	7.17	1.84e-16	n.d.	n.d.	6.29	6.06e-10	-0.881	0.0205	Unknown Protein
Solyc07g062370	7.17	1.86e-16	n.d.	n.d.	6.29	5.63e-10	-0.875	0.0215	Unknown Protein
Solyc03g034360	7.16	2.3e-16	n.d.	n.d.	7.7	1.35e-22	0.548	0.0972	Unknown Protein
Solyc08g006750	7.16	6.46e-64	0.801	0.998	7.95	2.2e-103	0.786	1.47e-11	Decarboxylase family protein
Solyc02g078650	7.16	1.28e-144	-0.302	1	5.99	1.02e-68	-1.17	4e-29	Polyphenol oxidase
Solyc04g025530	7.16	7.12e-152	0.639	0.936	7.21	5.56e-158	0.0516	0.968	Glutamate decarboxylase
Solyc10g005440	7.15	1.91e-12	-1.37	1	6.69	1.12e-09	-0.459	0.499	Serine/threonine-protein kinase receptor
Solyc02g070130	7.15	0.000989	n.d.	n.d.	6	0.0214	-1.15	0.455	FAD-binding domain-containing protein
Solyc04g071770	7.14	1.78e-156	-0.36	1	5.89	3.02e-70	-1.25	5.23e-35	Ethylene responsive transcription factor 2a
Solyc03g020010	7.13	0	-0.662	0.76	7.39	0	0.261	3.66e-07	Kunitz-type trypsin inhibitor alpha chain
Solyc05g007110	7.13	0.000342	n.d.	n.d.	7.09	0.000382	-0.0377	1	WRKY transcription factor 72
Solyc12g056960	7.13	0	0.923	0.25	7.05	0	-0.0807	0.423	Glucan 1 3-beta-glucosidase
Solyc06g008270	7.13	1.41e-08	0.509	1	7.13	1.25e-08	-0.00127	1	Leucine-rich repeat receptor-like protein kinase
Solyc06g073830	7.11	2.01e-20	1.44	0.961	7.82	4.14e-31	0.708	0.00363	Calmodulin-like protein
Solyc09g089530	7.11	0	-0.0963	1	6.96	0	-0.152	0.0121	Proteinase inhibitor I
Solyc01g108360	7.11	6.93e-16	n.d.	n.d.	6.34	3.06e-10	-0.769	0.057	Unknown Protein
Solyc02g092820	7.11	2.04e-18	0.475	1	5.34	1.48e-06	-1.76	9.03e-07	Indole-3-acetic acid-amido synthetase GH3.8
Solyc04g025520	7.1	7.5e-16	n.d.	n.d.	7.72	9.64e-23	0.614	0.0521	Unknown Protein
Solyc12g088800	7.1	0.0011	-0.154	1	7.14	0.000885	0.0474	1	Lipase
Solyc09g091670	7.1	1.17e-96	0.136	1	5.95	1.53e-46	-1.15	5.98e-19	ATP-binding cassette transporter
Solyc02g062390	7.09	3.4e-57	0.457	1	7.44	1.7e-71	0.354	0.0309	Unknown Protein (AHRD V1)-3B contains Interpro domain(s) IPR000167 Dehydrin
Solyc12g008960	7.09	1.25e-10	-0.0911	1	6.94	7.88e-10	-0.154	1	Unknown Protein
Solyc07g063410	7.08	1.41e-100	0.95	0.8	6.51	1.11e-70	-0.57	3.37e-06	NAC domain protein IPR003441
Solyc09g061840	7.08	0	0.459	0.658	6.56	0	-0.521	1.75e-36	3-ketoacyl CoA thiolase 1
Solyc01g108350	7.07	6.2e-21	0.438	1	6.01	3.64e-11	-1.06	0.000794	Unknown Protein
Solyc08g006740	7.06	4.25e-51	0.451	1	7.62	2.85e-72	0.559	0.000142	Decarboxylase family protein
Solyc09g018640	7.06	1.82e-15	6.5	2.88e-11	6.28	6.69e-10	-0.781	0.0582	Unknown Protein
Solyc01g006950	7.05	9.12e-195	0.574	0.919	7.13	2.21e-207	0.0885	0.615	Syntaxin
Solyc06g062920	7.03	7.96e-09	2.2	0.915	7.17	1.27e-09	0.147	1	ATP binding / serine-threonine kinase
Solyc03g098090	7.01	5.42e-15	n.d.	n.d.	6.77	3.42e-13	-0.233	0.881	Unknown Protein
Solyc07g049530	7	0	0.66	0.0323	7.46	0	0.461	5.91e-89	1-aminocyclopropane-1-carboxylate oxidase
Solyc06g068900	7	9.39e-06	0.189	1	6.06	0.00105	-0.932	0.347	Nudix hydrolase 4
Solyc09g090970	7	1.33e-96	1.45	0.347	7.12	7.77e-105	0.12	0.654	Major allergen Mal d 1
Solyc02g092860	7	6.95e-52	1.03	0.916	6.85	1.04e-47	-0.147	0.769	Cytochrome P450
Solyc10g083680	6.98	0	-0.198	1	6.39	0	-0.594	1.49e-41	Unknown Protein
Solyc05g010000	6.98	9.6e-15	n.d.	n.d.	7.02	3.23e-15	0.0418	1	Unknown Protein
Solyc02g079890	6.98	1.58e-42	-0.224	1	7.42	5.11e-56	0.44	0.016	Beta-ocimene synthase
Solyc01g009370	6.98	0.00132	n.d.	n.d.	4.13	0.187	-2.85	0.0454	Cytochrome P450
Solyc09g014480	6.97	0	-0.451	0.779	6.25	0	-0.714	4.18e-62	Polygalacturonase inhibitor protein
Solyc04g074680	6.96	8.49e-117	1.37	0.307	8.2	3.21e-249	1.24	1.04e-59	Unknown Protein
Solyc01g108220	6.95	1.63e-14	n.d.	n.d.	7.56	9.33e-21	0.607	0.0778	Unknown Protein
Solyc08g036620	6.94	2.57e-48	0.567	1	7.84	8.47e-84	0.897	1.35e-11	Protein TIFY 5A
Solyc03g083680	6.94	2.62e-51	1.17	0.83	6.35	1.12e-35	-0.589	0.00153	Unknown Protein
Solyc08g068630	6.93	0.00271	n.d.	n.d.	6.9	0.00281	-0.0235	1	Decarboxylase family protein
Solyc01g106500	6.92	1.02e-11	1.68	0.976	7.32	8.48e-15	0.398	0.53	Leucine-rich repeat receptor-like protein kinase
Solyc09g005830	6.91	9.27e-08	-0.401	1	5.81	0.000201	-1.09	0.109	Exocyst complex protein EXO70
Solyc09g084480	6.91	0	0.926	0.00437	5.94	0	-0.965	2.61e-156	Proteinase inhibitor I
Solyc07g054720	6.91	0	-0.0686	1	6.72	0	-0.188	9.12e-33	Proteinase inhibitor type-2 CEVI57
Solyc08g068730	6.91	0	0.155	1	6.65	0	-0.258	1.43e-11	N-acetyltransferase
Solyc01g007030	6.91	1.14e-38	-1.75	0.947	5.61	3.5e-17	-1.29	4.94e-09	U-box domain-containing protein
Solyc06g083470	6.89	4.01e-18	1.95	0.753	8.58	1.43e-48	1.69	4.53e-19	Tropinone reductase-like protein 16
Solyc02g086120	6.89	5.35e-14	3.59	0.105	6.32	3.85e-10	-0.567	0.273	Unknown Protein
Solyc09g089910	6.88	9.82e-46	1.68	0.497	5.48	1.03e-18	-1.4	4.87e-12	Ethylene responsive transcription factor 1a
Solyc02g085880	6.88	0.00342	0.189	1	6.35	0.0128	-0.529	0.954	Cytochrome P450
Solyc05g009550	6.87	1.75e-11	0.931	1	7.73	7.22e-19	0.863	0.0105	Unknown Protein
Solyc06g034080	6.87	7.04e-14	7.71	1.07e-23	6.39	1.45e-10	-0.483	0.41	Unknown Protein
Solyc10g055200	6.86	0	0.487	0.185	7.54	0	0.676	9.44e-197	Unknown Protein
Solyc09g083360	6.86	2.97e-12	2.16	0.798	7.3	7.35e-16	0.438	0.417	Basic helix-loop-helix protein
Solyc04g079760	6.84	8.01e-46	1.34	0.733	7.46	1.25e-67	0.623	4.57e-05	Unknown Protein
Solyc03g116510	6.83	2.24e-248	1.06	0.207	6.23	1.08e-169	-0.598	7.59e-16	Unknown Protein
Solyc01g100010	6.82	5.04e-124	0.155	1	6.64	4.06e-111	-0.184	0.215	F-box protein PP2-B1
Solyc10g083690	6.81	1.63e-259	-0.0407	1	6.15	2e-170	-0.656	1.86e-19	Cytochrome P450
Solyc09g064820	6.81	2.35e-05	2.78	0.866	6.85	1.72e-05	0.0398	1	Unknown Protein
Solyc09g089520	6.8	1.09e-294	-0.0292	1	7.33	0	0.527	1.95e-21	Proteinase inhibitor I
Solyc05g007770	6.8	5.07e-33	0.397	1	6.73	7.77e-32	-0.0712	1	NAC domain transcription factor
Solyc03g115610	6.75	2.54e-53	0.784	0.995	6.16	8.98e-37	-0.593	0.00114	Receptor kinase
Solyc05g014590	6.75	6.55e-13	n.d.	n.d.	7.46	1.26e-19	0.711	0.0394	Transcription Factor
Solyc08g075550	6.75	3.88e-21	0.191	1	6.43	1.48e-17	-0.318	0.56	Alternative oxidase
Solyc01g087280	6.74	7.99e-13	n.d.	n.d.	5.9	5.86e-08	-0.834	0.0804	Polygalacturonase A
Solyc07g014670	6.73	0	0.0503	1	7.31	0	0.586	8.07e-40	Cytochrome P450
Solyc08g042060	6.71	1.22e-12	n.d.	n.d.	n.d.	n.d.	-6.58	3.39e-11	Unknown Protein
Solyc09g009070	6.71	1.22e-12	n.d.	n.d.	6.23	1.28e-09	-0.483	0.462	Unknown Protein
Solyc01g099510	6.71	1.22e-12	n.d.	n.d.	7.86	9.54e-25	1.15	2.88e-05	Unknown Protein
Solyc11g008200	6.71	3.21e-32	0.262	1	6.84	4.16e-35	0.127	0.935	Unknown Protein
Solyc03g121340	6.71	1.32e-12	n.d.	n.d.	6.45	6.56e-11	-0.261	0.878	Unknown Protein
Solyc12g010960	6.7	0	-1.27	0.171	6.69	0	-0.0111	1	Alcohol dehydrogenase zinc-binding domain protein
Solyc06g050140	6.7	6.87e-29	1.08	0.975	6.56	9.13e-27	-0.136	0.945	Unknown Protein
Solyc08g076870	6.7	5.89e-15	3.15	0.177	6.21	3.26e-11	-0.498	0.35	Unknown Protein
Solyc03g083990	6.7	1.59e-12	n.d.	n.d.	6.13	4.38e-09	-0.565	0.335	Cortical cell-delineating protein
Solyc05g014170	6.7	1.4e-12	n.d.	n.d.	5.07	5.8e-05	-1.63	0.000402	Unknown Protein
Solyc10g018340	6.69	0	0.871	0.247	6.62	0	-0.0673	0.653	Unknown Protein
Solyc07g056080	6.69	0	-0.0854	1	6.92	0	0.229	1.99e-08	Unknown Protein
Solyc04g008100	6.69	1.44e-13	-0.3	1	7.66	5.07e-24	0.969	0.000635	U-box domain-containing protein
Solyc05g052660	6.69	8.52e-18	3.34	0.0661	4.57	5.46e-05	-2.12	5.06e-08	Unknown Protein
Solyc01g098910	6.69	1.46e-60	0.176	1	6.74	4.98e-63	0.0515	1	Mitochondrial carrier protein
Solyc07g063730	6.69	4.61e-24	-0.594	1	6.96	1.38e-28	0.27	0.553	Serine/threonine-protein kinase receptor
Solyc09g008560	6.68	6.92e-06	1.7	1	6.83	2.17e-06	0.15	1	1-aminocyclopropane-1-carboxylate oxidase
Solyc02g085800	6.67	2.43e-12	n.d.	n.d.	6.04	1.31e-08	-0.632	0.255	Acetyl esterase
Solyc02g070200	6.67	0.0098	n.d.	n.d.	6.07	0.0313	-0.601	0.959	FAD-binding domain-containing protein
Solyc12g049030	6.66	3.45e-155	0.887	0.577	7.14	2.25e-211	0.477	3.3e-09	Fatty acid desaturase
Solyc01g106600	6.66	4.15e-10	n.d.	n.d.	6.15	1.18e-07	-0.504	0.54	Pathogenesis-related protein 1
Solyc07g018200	6.66	7.39e-42	-0.253	1	6.97	3.41e-51	0.311	0.174	UDP-GlcNAc:betaGal beta-1-2C3-N-acetylglucosaminyltransferase 5
Solyc05g052680	6.64	6.39e-13	1.5	0.976	5.24	9.29e-06	-1.4	0.00177	Hydroxycinnamoyl transferase
Solyc11g018750	6.63	4.38e-12	n.d.	n.d.	n.d.	n.d.	-6.51	1.14e-10	Unknown Protein
Solyc08g067630	6.62	1.77e-152	1.6	0.0368	6.79	9.2e-171	0.165	0.176	Unknown Protein
Solyc02g037500	6.62	8.82e-95	2.11	0.0124	7.65	2.24e-181	1.03	7.4e-31	Unknown Protein
Solyc09g009060	6.62	5.3e-12	n.d.	n.d.	n.d.	n.d.	-6.49	1.36e-10	Unknown Protein
Solyc09g011590	6.61	5.68e-62	1.05	0.782	7.14	4.09e-87	0.531	8.01e-05	Glutathione S-transferase-like protein
Solyc05g016310	6.61	2.41e-31	0.0519	1	7.09	1.64e-42	0.482	0.029	Aspartic proteinase nepenthesin I
Solyc09g084490	6.61	0	0.393	0.832	6.5	0	-0.108	0.119	Proteinase inhibitor I
Solyc08g008150	6.6	3.58e-255	1.27	0.0413	7.41	0	0.809	1.91e-47	Unknown Protein
Solyc09g090990	6.6	1.38e-288	0.468	0.862	7.32	0	0.72	2.94e-41	Major allergen Mal d 1
Solyc09g014590	6.59	9.26e-12	n.d.	n.d.	5.92	4.68e-08	-0.664	0.243	Polygalacturonase inhibitor protein
Solyc08g067360	6.58	1.49e-08	0.133	1	9	3.21e-33	2.43	1.17e-21	WRKY transcription factor 9
Solyc08g077900	6.58	0	-1.38	0.0787	6.15	0	-0.431	1.88e-15	Expansin-like protein
Solyc01g105620	6.57	5.91e-14	0.858	1	5.94	1.15e-09	-0.63	0.205	RING finger protein
Solyc08g021880	6.55	1.58e-11	n.d.	n.d.	7.38	9.28e-19	0.828	0.0171	Unknown Protein
Solyc08g007460	6.54	0	0.53	0.00108	6.46	0	-0.078	4.85e-05	Non-specific lipid-transfer protein -
Solyc09g075820	6.53	0	0.591	0.263	5.79	0	-0.735	2.21e-61	Solute carrier family 2-2C facilitated glucose transporter member 3
Solyc12g010410	6.52	5.66e-12	0.000363	1	6.94	1.92e-15	0.423	0.471	Homeobox protein knotted-1-like 3
Solyc02g068470	6.51	1.57e-08	-0.0451	1	6.97	4.11e-11	0.46	0.563	Unknown Protein
Solyc11g005860	6.5	0.0266	0.955	1	6.35	0.0335	-0.15	1	Cysteine desulfurase
Solyc02g071430	6.49	7.24e-06	0.575	1	6.93	2.07e-07	0.436	0.784	1-aminocyclopropane-1-carboxylate oxidase
Solyc08g083170	6.49	4.35e-12	-2.26	1	6.74	4.1e-14	0.252	0.867	BHLH transcription factor
Solyc08g080530	6.49	2.73e-49	-0.0343	1	7.11	2.21e-73	0.622	2.52e-05	Unknown Protein
Solyc04g080530	6.47	1.37e-08	-1.52	1	5.62	2.19e-05	-0.857	0.211	Pectinesterase family protein
Solyc03g006770	6.46	3.95e-07	0.237	1	5.72	7.69e-05	-0.74	0.418	Serine/threonine kinase receptor
Solyc02g093180	6.46	4.79e-32	-0.998	1	6.27	1.16e-28	-0.188	0.784	N-hydroxycinnamoyl/benzoyltransferase 3
Solyc05g047530	6.45	0.00799	4.25	0.633	11.2	4.48e-26	4.72	2.53e-39	Cytochrome P450 cinnamate 4-hydroxylase
Solyc09g011550	6.44	7.91e-11	n.d.	n.d.	7.02	3.42e-15	0.571	0.231	Glutathione S-transferase-like protein
Solyc04g072070	6.44	9.25e-33	1.3	0.797	8.17	1.36e-94	1.73	3.98e-37	WRKY transcription factor 16
Solyc10g084330	6.44	8.7e-11	3.26	0.205	5.31	1.1e-05	-1.12	0.0312	Unknown Protein
Solyc10g084240	6.44	2.46e-52	-0.139	1	6.06	4.33e-41	-0.384	0.0649	Peroxidase
Solyc01g006840	6.43	7.12e-05	n.d.	n.d.	5.66	0.00205	-0.761	0.614	Calcium dependent protein kinase 26
Solyc10g080620	6.43	1.02e-10	8.44	2.59e-36	8.92	6.89e-45	2.49	4.21e-30	Unknown Protein
Solyc12g100250	6.42	3.11e-12	0.802	1	7.3	1.1e-20	0.882	0.00619	Fatty acid desaturase
Solyc08g067520	6.42	1.08e-10	n.d.	n.d.	6.68	1.74e-12	0.254	0.894	Non-specific lipid-transfer protein
Solyc01g086730	6.41	5.19e-31	0.131	1	6.4	6.34e-31	-0.0164	1	Unknown Protein
Solyc08g078050	6.41	3.31e-132	1.25	0.198	6.14	5.69e-112	-0.263	0.0295	Unknown Protein
Solyc01g008620	6.4	0	0.8	0.035	8.23	0	1.82	0	Beta-1 3-glucanase
Solyc08g078650	6.4	9.24e-55	0.222	1	5.41	1.58e-28	-0.993	2.63e-08	Glycosyl transferase family 8 glycogenin
Solyc11g069680	6.39	0.0111	n.d.	n.d.	5.05	0.0933	-1.33	0.611	Acyltransferase-like protein
Solyc06g051100	6.39	1.81e-10	n.d.	n.d.	n.d.	n.d.	-6.26	3.98e-09	Unknown Protein
Solyc06g051190	6.38	3.75e-06	0.0211	1	5.64	0.000323	-0.746	0.497	Unknown Protein
Solyc01g014860	6.37	2.27e-10	6.44	8.29e-11	4.03	0.00742	-2.34	3.94e-05	Unknown Protein
Solyc09g075700	6.37	1.24e-54	0.556	1	6.32	2.26e-53	-0.0475	1	Gibberellin receptor GID1L2
Solyc05g014480	6.37	2.35e-10	n.d.	n.d.	6.23	1.28e-09	-0.139	1	Unknown Protein
Solyc05g052670	6.36	5.91e-173	2.03	0.00012	4.94	7.13e-65	-1.42	2.04e-45	N-hydroxycinnamoyl/benzoyltransferase 1
Solyc07g056100	6.35	5.64e-07	-0.0668	1	6.77	7.51e-09	0.423	0.734	Unknown Protein
Solyc05g010020	6.35	0	1.49	5.11e-05	6.77	0	0.421	2.26e-18	Unknown Protein
Solyc05g012660	6.35	0.00269	n.d.	n.d.	6.18	0.00435	-0.168	1	Glycosyltransferase
Solyc02g082920	6.35	0	1.25	1.37e-15	7.29	0	0.944	0	Endochitinase (Chitinase)
Solyc03g036480	6.34	3.62e-10	n.d.	n.d.	5.43	4.41e-06	-0.903	0.117	Phenylalanine ammonia-lyase
Solyc06g008100	6.34	3.86e-16	-0.0451	1	6.36	1.75e-16	0.0226	1	Unknown Protein
Solyc10g055790	6.33	3.84e-10	5.63	2.09e-06	5.1	4.71e-05	-1.23	0.0239	Chitinase (Fragment) --
Solyc09g089510	6.32	0	1.2	1.21e-09	6.1	0	-0.213	8.3e-13	Proteinase inhibitor I
Solyc01g008300	6.32	7.19e-46	0.538	1	6.07	4.35e-39	-0.257	0.383	Hydroxycinnamoyl CoA shikimate/quinate hydroxycinnamoyltransferase-like protein
Solyc03g121100	6.3	5.74e-11	1.68	0.915	4.99	3.65e-05	-1.3	0.0105	Acid phosphatase
Solyc10g007280	6.3	3.64e-69	0.0574	1	7.15	5.75e-120	0.854	1.96e-14	AAA-ATPase
Solyc04g016420	6.3	1.05e-21	0.549	1	5.63	2.61e-14	-0.669	0.0478	Unknown Protein
Solyc03g122340	6.3	1.73e-125	1.01	0.42	5.82	4.45e-92	-0.473	2.08e-05	Lipoxygenase
Solyc10g080010	6.3	4.8e-11	-0.0473	1	6.19	1.93e-10	-0.108	1	Glycosyltransferase
Solyc05g056080	6.29	1.2e-53	1.16	0.671	5.29	1.52e-27	-1.01	2.76e-08	Unknown Protein
Solyc09g089490	6.29	1.17e-130	1.63	0.0242	6.67	1.22e-168	0.381	5.97e-05	Proteinase inhibitor I
Solyc01g086680	6.29	5.07e-09	1.52	0.998	6.55	1.64e-10	0.254	0.931	Unknown Protein
Solyc02g090350	6.29	0	0.156	1	5.82	4.08e-305	-0.465	2.27e-16	Cytochrome P450
Solyc04g080820	6.29	2.79e-114	0.199	1	6.71	3.62e-151	0.42	2.75e-05	Cytokinin oxidase/dehydrogenase
Solyc07g045350	6.28	7.18e-204	0.322	1	5.33	7.84e-107	-0.952	3.04e-28	Acetyl-CoA C-acetyltransferase protein
Solyc02g091040	6.28	7.41e-10	n.d.	n.d.	5.41	5.23e-06	-0.871	0.146	Unknown Protein
Solyc01g103590	6.28	4.03e-39	-0.725	1	5.9	9.62e-31	-0.381	0.146	Glyoxalase/bleomycin resistance protein/dioxygenase
Solyc01g096510	6.28	6.83e-277	1.14	0.039	6.66	0	0.378	7.73e-10	Unknown Protein
Solyc03g111280	6.28	1.03e-06	0.423	1	5.51	0.000177	-0.774	0.419	Cytochrome P450
Solyc02g088090	6.27	1.2e-137	0.788	0.638	6.78	2.22e-193	0.513	2.09e-09	Calmodulin-like protein
Solyc03g112970	6.26	4.89e-33	0.783	1	6.81	3.71e-47	0.551	0.00614	Pectinesterase
Solyc01g068630	6.26	4.82e-27	-0.414	1	6.24	6.96e-27	-0.0213	1	Pyrimidine 5'-apos-nucleotidase
Solyc12g100270	6.26	7.99e-18	0.192	1	6.12	2.07e-16	-0.145	0.992	CER1
Solyc04g024780	6.26	0.00119	2.49	0.973	6.24	0.00124	-0.0217	1	Unknown Protein
Solyc02g087350	6.26	1.27e-20	1.36	0.868	7.03	1.86e-33	0.772	0.0012	Glycosyltransferase
Solyc03g123380	6.24	1.37e-12	-0.114	1	4.97	6.31e-06	-1.27	0.00592	Unknown Protein
Solyc02g079540	6.23	0.00969	1.02	1	6.4	0.00628	0.163	1	Serine/threonine-protein kinase receptor
Solyc08g059710	6.23	0.00207	1.94	1	5.74	0.00839	-0.482	0.967	Unknown Protein
Solyc08g078160	6.23	1.39e-09	n.d.	n.d.	6.15	3.65e-09	-0.0891	1	Oleosin
Solyc11g007490	6.23	1.84e-07	0.816	1	6.12	4.93e-07	-0.117	1	UDP-glucosyltransferase
Solyc10g076510	6.22	7.64e-87	0.897	0.694	6.82	1.62e-129	0.607	1.39e-08	Pyruvate decarboxylase
Solyc01g105450	6.22	0	-0.766	0.413	6.15	0	-0.076	0.485	ABC transporter G family member 11
Solyc02g014840	6.22	1.66e-09	n.d.	n.d.	n.d.	n.d.	-6.09	3.29e-08	Unknown Protein
Solyc03g097840	6.21	0	0.548	0.619	5.69	3.4e-219	-0.515	1.06e-14	Mitochondrial phosphate carrier protein
Solyc08g023510	6.21	4.18e-41	-1.55	0.869	4.99	2.97e-18	-1.22	1.45e-08	Unknown Protein
Solyc10g076480	6.21	1.23e-127	0.441	0.998	5.83	1.77e-99	-0.382	0.000749	Ammonium transporter
Solyc06g062420	6.21	2.64e-190	0.314	1	5.7	3.51e-136	-0.505	6.86e-09	Unknown Protein
Solyc02g031990	6.21	5.01e-71	0.714	0.918	6.29	2.39e-75	0.0787	0.961	Unknown Protein
Solyc01g009490	6.19	2.36e-09	n.d.	n.d.	4	0.00806	-2.19	0.000282	Unknown Protein
Solyc10g051240	6.18	2.63e-09	3.95	0.0386	5.98	2.56e-08	-0.206	0.996	Receptor-like kinase
Solyc03g025490	6.18	9.79e-06	n.d.	n.d.	6.78	5.99e-08	0.6	0.525	Gibberellin 20-oxidase-like protein
Solyc05g016690	6.18	0.000212	n.d.	n.d.	5.11	0.00996	-1.06	0.425	Nudix hydrolase 2
Solyc02g092120	6.17	5.4e-144	-0.408	1	6.26	1.9e-154	0.0944	0.7	Phytosulfokines 3
Solyc09g059400	6.17	3.18e-09	n.d.	n.d.	n.d.	n.d.	-6.04	6.12e-08	Unknown Protein
Solyc09g009980	6.16	1.01e-08	0.886	1	6.74	2.96e-12	0.577	0.332	Unknown Protein
Solyc08g029000	6.16	0	-0.353	0.837	5.05	4.01e-253	-1.11	3.34e-98	Lipoxygenase
Solyc03g112680	6.15	0.0249	1.72	1	5.36	0.0779	-0.789	0.935	Leucine-rich repeat receptor-like protein kinase
Solyc07g064650	6.15	4.35e-16	1.55	0.832	6.26	2.32e-17	0.111	1	Arabidopsis thaliana genomic DNA chromosome 5 P1 clone MOK16
Solyc06g076170	6.15	0.0153	n.d.	n.d.	4.27	0.175	-1.87	0.434	Glucan endo-1 3-beta-glucosidase
Solyc08g014570	6.14	3.33e-27	0.648	1	6.07	3.42e-26	-0.0709	1	Ankyrin repeat family protein
Solyc02g061770	6.14	1.32e-293	0.159	1	6.44	0	0.299	1.76e-06	Endochitinase (Chitinase)
Solyc09g090980	6.14	0	0.672	7.72e-11	6.72	0	0.58	0	Major allergen Mal d 1
Solyc03g111540	6.14	0.0425	1.06	1	6.02	0.0499	-0.122	1	S-receptor kinase-like protein 1
Solyc00g095860	6.13	6.54e-52	0.681	0.986	4.88	4.01e-22	-1.26	3.02e-11	1-aminocyclopropane-1-carboxylate synthase
Solyc03g082880	6.13	5.09e-09	3.54	0.119	4.65	0.000607	-1.48	0.0125	Unknown Protein
Solyc06g035960	6.13	5.96e-225	-0.141	1	5.27	1.02e-124	-0.861	2.76e-26	4-coumarate-CoA ligase-like protein
Solyc12g005440	6.12	5.56e-09	n.d.	n.d.	6.17	2.71e-09	0.0469	1	Acyltransferase 1
Solyc03g096190	6.11	0.0322	n.d.	n.d.	6.37	0.0199	0.263	1	Receptor kinase-like protein
Solyc09g065890	6.11	2.41e-74	0.789	0.831	5.94	1.16e-66	-0.175	0.501	Lipase (Fragment)
Solyc04g077650	6.1	0.01	2.45	1	6.55	0.0028	0.455	0.984	Serine carboxypeptidase 1
Solyc10g008120	6.09	0	-0.833	0.342	5.27	1.12e-203	-0.812	1.78e-37	O-methyltransferase 3
Solyc11g072470	6.09	1.75e-50	0.469	1	7.2	7.51e-103	1.1	6.61e-19	Unknown Protein
Solyc12g100240	6.09	0	1.43	1.32e-09	5.52	0	-0.574	1.46e-44	Unknown Protein
Solyc08g065710	6.08	8.9e-09	n.d.	n.d.	4.83	0.000243	-1.25	0.0407	Vacuolar processing enzyme
Solyc07g006420	6.08	1.5e-138	0.738	0.645	6.77	6.05e-219	0.689	1.01e-17	Unknown Protein
Solyc10g085860	6.08	4.32e-06	1.59	1	6.46	1.55e-07	0.381	0.852	UDP-glucosyltransferase family 1 protein
Solyc01g010060	6.07	1.56e-171	0.22	1	7	0	0.934	1.31e-43	Unknown Protein
Solyc03g119240	6.07	2.06e-12	-0.726	1	5.18	2.76e-07	-0.886	0.071	Receptor-like kinase
Solyc03g025680	6.06	8.02e-294	0.0189	1	6.21	0	0.145	0.0714	Unknown Protein
Solyc03g116700	6.06	0	0.363	0.0147	5.7	0	-0.365	8.04e-97	Blue copper protein
Solyc06g073850	6.05	2.29e-19	2.46	0.185	6.26	2.63e-22	0.212	0.829	Unknown Protein
Solyc10g086280	6.04	0	0.274	0.961	5.5	2.81e-278	-0.534	3.67e-20	Heavy metal-associated domain containing protein expressed
Solyc05g050350	6.04	2.31e-15	0.844	1	6.02	2.9e-15	-0.0222	1	Cyclic nucleotide gated channel
Solyc01g098140	6.04	2.12e-43	-0.533	1	6.12	4.63e-46	0.0791	1	Neutral cholesterol ester hydrolase 1
Solyc06g069130	6.04	0.00688	-0.0881	1	4.61	0.09	-1.43	0.507	Kinesin-like protein 73641-79546
Solyc11g007980	6.04	6.26e-06	2.27	0.853	6.75	8.9e-09	0.709	0.337	Cytochrome P450
Solyc09g059340	6.03	1.63e-08	n.d.	n.d.	4.93	0.00014	-1.1	0.0858	Unknown Protein
Solyc07g053240	6.03	1.6e-08	n.d.	n.d.	6.9	3.23e-14	0.869	0.0454	Myb-related transcription factor
Solyc09g082270	6.03	0	-0.139	1	6.22	0	0.19	0.00302	Non-specific lipid-transfer protein
Solyc03g096430	6.03	1.58e-08	n.d.	n.d.	5.77	2.14e-07	-0.258	0.961	Unknown Protein
Solyc08g076950	6.03	1.71e-08	n.d.	n.d.	n.d.	n.d.	-5.9	2.99e-07	Unknown Protein
Solyc04g054950	6.02	1.93e-14	1.46	0.883	5.92	1.18e-13	-0.102	1	Tropinone reductase I
Solyc02g065570	6.02	1.89e-08	n.d.	n.d.	5.44	4.33e-06	-0.581	0.526	Unknown Protein
Solyc03g071540	6.01	2.13e-08	5.5	6.55e-06	6.5	2.72e-11	0.498	0.5	Unknown Protein
Solyc08g067340	6.01	3.98e-11	0.713	1	8.17	2.77e-40	2.17	5.32e-21	WRKY transcription factor
Solyc02g062550	6.01	2.74e-08	0.864	1	6.04	1.81e-08	0.0257	1	Cell division protease ftsH homolog
Solyc08g078180	6.01	2.12e-08	n.d.	n.d.	5.68	5.21e-07	-0.325	0.894	Ethylene-responsive transcription factor 1A
Solyc08g068620	6	2.36e-15	-0.235	1	6.17	2.95e-17	0.176	0.956	Decarboxylase family protein
Solyc08g076620	5.99	0.0188	n.d.	n.d.	6.71	0.00313	0.713	0.852	Xylanase inhibitor (Fragment)
Solyc02g071130	5.99	5.86e-56	-0.36	1	5.5	2.13e-40	-0.492	0.00797	WRKY transcription factor 29
Solyc05g010170	5.98	6.46e-27	-2.48	0.765	6.15	2.14e-30	0.176	0.84	RING finger protein
Solyc10g081980	5.97	1.28e-105	0.443	0.999	6.38	1.75e-139	0.408	0.000127	Unknown Protein
Solyc10g083700	5.96	2.1e-22	-1.09	1	5	5.21e-12	-0.96	0.0021	Cytochrome P450
Solyc02g088160	5.96	4.14e-33	-0.296	1	4.99	2.39e-17	-0.968	6.51e-05	Unknown Protein
Solyc07g066550	5.96	1.22e-12	0.19	1	4.52	3.02e-05	-1.44	0.00174	Receptor-like protein kinase
Solyc04g079350	5.96	2.28e-14	0.266	1	6.6	1.96e-21	0.636	0.0662	Unknown Protein
Solyc05g054820	5.95	4.9e-11	1.25	1	6.75	5.18e-18	0.802	0.0304	Exocyst complex protein EXO70
Solyc12g010710	5.95	2.8e-26	0.411	1	6.28	1.09e-32	0.327	0.339	Unknown Protein
Solyc11g011030	5.94	3.14e-95	-0.066	1	6.27	2.52e-119	0.327	0.00764	Unknown Protein
Solyc04g074470	5.94	0	-0.219	1	5.81	0	-0.123	0.151	Unknown Protein
Solyc01g056320	5.94	4.32e-08	5.9	1.14e-07	5.9	5.79e-08	-0.0386	1	Unknown Protein
Solyc02g067760	5.94	0.000111	n.d.	n.d.	6.74	4.12e-07	0.796	0.36	MYB transcription factor
Solyc02g071560	5.94	4.66e-08	0.527	1	5.42	4.92e-06	-0.515	0.645	Subtilisin-like protease
Solyc12g011100	5.93	0	-0.249	0.802	5.83	0	-0.098	0.0179	Unknown Protein
Solyc05g008640	5.92	2.09e-43	1.02	0.78	6.18	1.27e-51	0.251	0.353	RING finger protein
Solyc09g013150	5.9	5.8e-59	-1.16	0.83	4.77	6.72e-27	-1.13	7.76e-11	Vesicular glutamate transporter 3
Solyc12g100260	5.9	0	0.675	0.00066	5.28	0	-0.619	9.56e-98	Unknown Protein
Solyc12g055710	5.9	1.05e-08	1.27	1	4.83	9.76e-05	-1.06	0.0944	RING finger protein 38
Solyc03g093890	5.9	3.54e-30	0.169	1	7.05	1.39e-63	1.16	1.7e-12	Myb-related transcription factor
Solyc05g055030	5.9	6.76e-08	n.d.	n.d.	6.81	1.9e-13	0.905	0.0451	Myb-related transcription factor
Solyc07g064660	5.89	1.45e-05	-0.0428	1	5.47	0.000175	-0.421	0.9	Geranylgeranyl pyrophosphate synthase
Solyc02g079990	5.89	1.01e-08	0.964	1	6.02	1.66e-09	0.135	1	Receptor-like protein kinase
Solyc01g079600	5.89	9.93e-109	-0.17	1	4.81	1.05e-50	-1.08	1.44e-18	Lipase
Solyc11g018800	5.88	6.72e-63	0.821	0.806	4.91	3.54e-32	-0.97	4.54e-09	Peroxidase 2
Solyc12g056600	5.88	1.77e-208	0.756	0.362	6.18	1e-255	0.292	0.00016	3-phenylpropionate-dihydrodiol/cinnamic acid-dihydrodiol dehydrogenase
Solyc04g005050	5.87	1.58e-160	0.566	0.765	5.18	1.76e-99	-0.691	6.48e-13	Matrix metalloproteinase
Solyc11g071990	5.86	2.67e-07	1.04	1	5.28	2.76e-05	-0.583	0.603	Unknown Protein
Solyc04g014640	5.86	0.0073	0.0324	1	5.49	0.0173	-0.371	1	Unknown Protein
Solyc07g048070	5.85	8.5e-39	0.943	0.855	6.15	1.22e-47	0.299	0.244	Unknown Protein
Solyc04g007580	5.85	2.36e-30	-0.355	1	5.91	8.24e-32	0.0595	1	Unknown Protein
Solyc03g071870	5.85	3.7e-05	n.d.	n.d.	4.68	0.00661	-1.17	0.264	Phenylalanine ammonia-lyase
Solyc01g066970	5.84	1.23e-07	n.d.	n.d.	5.84	1.14e-07	-0.00424	1	Unknown Protein
Solyc05g010340	5.84	1.46e-11	1.71	0.802	6.22	1.08e-14	0.38	0.598	Uridine kinase
Solyc02g079720	5.83	1e-23	n.d.	n.d.	6.48	4.21e-36	0.641	0.00674	Centrin
Solyc06g050220	5.83	1.45e-07	4.25	0.0136	3.98	0.00869	-1.85	0.00729	Unknown Protein
Solyc04g072920	5.83	1.01e-05	1.23	1	7.01	4.22e-11	1.19	0.0174	Trehalose-6-phosphate phosphatase
Solyc07g051950	5.83	0.0126	n.d.	n.d.	6.01	0.00798	0.179	1	C4-dicarboxylate transporter/malic acid transport family protein
Solyc05g054660	5.82	1.51e-07	n.d.	n.d.	5.68	5.36e-07	-0.142	1	Zinc finger transcription factor ZFP19
Solyc02g090490	5.82	5.51e-129	-0.525	0.953	5.31	6.97e-91	-0.512	2.88e-06	Patatin-like protein 3
Solyc04g074780	5.81	7.11e-40	-0.434	1	6.65	6.4e-70	0.849	3.2e-08	Unknown Protein
Solyc12g008500	5.81	4.09e-26	0.72	1	5.89	9.79e-28	0.0803	1	Receptor kinase
Solyc06g062490	5.8	9.97e-07	-0.313	1	4.92	0.000363	-0.882	0.318	Unknown Protein
Solyc03g083480	5.8	2.12e-20	0.767	1	4.52	8.83e-09	-1.28	0.000119	Unknown Protein
Solyc04g039970	5.79	2.04e-07	n.d.	n.d.	6.56	1.21e-11	0.766	0.156	Unknown Protein
Solyc08g068610	5.79	4.11e-21	-0.235	1	6.11	4.39e-26	0.315	0.482	Decarboxylase family protein
Solyc02g083850	5.79	4.32e-39	0.397	1	5.29	5.57e-28	-0.502	0.0351	Calcium-dependent protein kinase
Solyc01g105190	5.78	2.27e-07	n.d.	n.d.	7.14	2.34e-16	1.36	0.000289	Unknown Protein
Solyc05g006220	5.78	1.17e-59	0.215	1	5.77	7.84e-60	-0.0067	1	IAA-amino acid hydrolase
Solyc12g011040	5.78	0.000219	0.646	1	5.17	0.00279	-0.612	0.809	Lipoxygenase
Solyc06g075690	5.78	8.91e-11	1.05	1	5.24	9.05e-08	-0.545	0.452	Unknown Protein
Solyc02g082910	5.78	3.21e-16	-1.14	1	6.02	4.88e-19	0.24	0.813	Acyl-CoA synthetase/AMP-acid ligase II
Solyc01g105400	5.77	2.51e-07	n.d.	n.d.	6.38	1.75e-10	0.607	0.377	Unknown Protein
Solyc10g008080	5.77	4e-07	n.d.	n.d.	5.92	8.75e-08	0.143	1	Ring H2 finger protein
Solyc02g080890	5.77	5.76e-143	0.0572	1	5.07	2.56e-87	-0.706	5.89e-12	Transcription factor WRKY
Solyc07g064600	5.77	0	1.89	1.65e-47	5.65	0	-0.122	5.53e-05	Endoribonuclease L-PSP family protein
Solyc09g072810	5.76	1.7e-33	0.131	1	4.92	5.46e-19	-0.838	0.00053	Receptor protein kinase-like protein
Solyc04g063350	5.76	2.82e-77	-0.629	0.979	4.35	4.69e-28	-1.41	8.82e-20	3-methyl-2-oxobutanoate dehydrogenase (2-methylpropanoyl-transferring)
Solyc07g052260	5.76	2.65e-07	n.d.	n.d.	3.99	0.00839	-1.78	0.0119	Unknown Protein
Solyc12g009000	5.76	0.0327	1.06	1	6.16	0.0152	0.395	1	Os07g0175100 protein (Fragment)
Solyc01g009930	5.75	0.00632	1.74	1	7.03	3.17e-05	1.28	0.189	Leucine-rich repeat receptor-like protein kinase PEPR2
Solyc12g087860	5.75	0.0141	2.36	1	6.3	0.00317	0.554	0.943	Ring H2 finger protein
Solyc12g038650	5.75	2.94e-07	n.d.	n.d.	n.d.	n.d.	-5.62	4.46e-06	Unknown Protein
Solyc08g068640	5.75	3.09e-07	n.d.	n.d.	5.87	7.89e-08	0.125	1	Decarboxylase family protein
Solyc08g014010	5.75	5.47e-06	-0.00801	1	4.87	0.000935	-0.884	0.384	Unknown Protein
Solyc11g007390	5.74	5.88e-16	-0.0765	1	6.07	6.76e-20	0.335	0.558	UDP-glucosyltransferase
Solyc02g085910	5.74	0.00299	0.846	1	6.27	0.000357	0.538	0.885	Unknown Protein
Solyc02g071820	5.74	0.00166	0.443	1	6.04	0.000471	0.301	1	Receptor-like protein kinase
Solyc02g063250	5.74	0.00143	-0.114	1	6.15	0.000239	0.407	0.962	Peptide methionine sulfoxide reductase msrA
Solyc05g005700	5.73	1.13e-71	-0.471	1	4.97	2.75e-42	-0.759	6.22e-07	Aldehyde dehydrogenase 1
Solyc07g039570	5.72	1.11e-07	0.891	1	5	4.22e-05	-0.721	0.404	Transcription factor
Solyc08g081550	5.72	7e-31	-0.269	1	4.47	5e-13	-1.26	9.59e-07	1-aminocyclopropane-1-carboxylate synthase
Solyc02g091700	5.72	5.01e-280	-0.397	0.879	4.81	5.3e-146	-0.91	9.96e-36	Unknown Protein
Solyc07g056000	5.72	7.68e-51	-0.274	1	5.76	1.42e-52	0.0385	1	Xyloglucan endotransglucosylase/hydrolase 7
Solyc02g081360	5.71	6.01e-19	0.438	1	5.72	3.18e-19	0.0112	1	Long-chain-fatty-acid--CoA ligase
Solyc05g053150	5.71	0.00152	n.d.	n.d.	6.64	1.33e-05	0.936	0.372	MYB transcription factor
Solyc08g028770	5.71	4.45e-07	3.69	0.081	5.92	4.6e-08	0.215	1	Unknown Protein
Solyc01g096790	5.71	4.41e-07	n.d.	n.d.	5.46	3.46e-06	-0.247	0.994	B3 domain-containing protein REM20
Solyc09g007010	5.71	0	-0.117	0.258	6.34	0	0.635	0	Pathogenesis related protein PR-1
Solyc07g007240	5.71	1.45e-282	-1.17	0.111	4.88	2.14e-156	-0.83	7.08e-31	Metallocarboxypeptidase inhibitor
Solyc01g006420	5.71	4.51e-07	n.d.	n.d.	n.d.	n.d.	-5.58	6.67e-06	Unknown Protein
Solyc02g081370	5.71	1.27e-11	0.217	1	5.53	1.69e-10	-0.175	0.999	Acyl-CoA synthetase /AMP-acid ligase II
Solyc08g078040	5.7	3.59e-65	0.653	0.905	5.44	5.79e-55	-0.257	0.23	Monooxygenase FAD-binding
Solyc04g081630	5.69	4.23e-07	0.519	1	5.22	1.84e-05	-0.471	0.763	Heat shock protein 90
Solyc05g050560	5.69	8.03e-103	0.216	1	5.12	2.48e-69	-0.568	4.84e-06	Transcription factor
Solyc07g006130	5.69	4.33e-13	0.953	1	5.62	1.32e-12	-0.0715	1	Eukaryotic peptide chain release factor subunit 1-1
Solyc01g014200	5.69	5.51e-07	n.d.	n.d.	n.d.	n.d.	-2.49	0.00132	Unknown Protein
Solyc05g009610	5.69	4.14e-27	1.28	0.694	5.62	3.85e-26	-0.0661	1	Acetyl esterase
Solyc07g053420	5.69	1.22e-81	0.545	0.939	6.09	1.33e-107	0.397	0.00168	Ring H2 finger protein
Solyc12g017480	5.68	0.000479	0.893	1	4.27	0.0349	-1.41	0.282	Leucine rich repeat protein
Solyc07g063640	5.68	4.25e-12	2.12	0.495	7.91	6.4e-47	2.22	1.21e-24	Unknown Protein
Solyc03g094120	5.67	0.000191	-0.0668	1	6.49	7.29e-07	0.82	0.361	Unknown Protein
Solyc12g049400	5.67	1.02e-118	-0.799	0.746	6.24	1.85e-176	0.574	2.77e-10	Protein TIFY 3B
Solyc01g111350	5.67	1.1e-49	2.37	0.00219	5.65	1.43e-49	-0.0142	1	Unknown Protein
Solyc06g075480	5.66	0.00905	n.d.	n.d.	2.64	0.321	-3.02	0.141	Nitrate transporter
Solyc08g014090	5.66	0.000275	1.17	1	6.35	3.77e-06	0.69	0.561	Unknown Protein
Solyc07g043250	5.65	0	1.26	0.000432	5.52	6.47e-284	-0.128	0.152	Unknown Protein
Solyc02g078660	5.65	7.56e-26	-0.441	1	3.77	5.53e-07	-1.88	6.51e-10	Unknown Protein
Solyc03g043880	5.64	1.14e-25	-0.0361	1	5.15	1.15e-18	-0.482	0.15	Branched-chain amino acid aminotransferase
Solyc00g174340	5.64	0	-0.103	1.59e-05	6.1	0	0.456	0	Pathogenesis-related protein 1b
Solyc12g011350	5.62	9.86e-07	7.37	3.13e-19	n.d.	n.d.	-5.49	1.37e-05	Unknown Protein
Solyc01g105890	5.61	2.03e-14	-1.49	1	4.63	1.1e-07	-0.982	0.0216	(E)-beta-ocimene synthase
Solyc07g052620	5.61	3.03e-12	-1.05	1	5.68	6.86e-13	0.0698	1	Zinc finger protein CONSTANS-LIKE 4
Solyc02g092880	5.6	1.47e-11	-0.582	1	6.37	8.67e-19	0.769	0.0357	Unknown Protein
Solyc12g006530	5.6	1.87e-11	0.999	1	4.01	0.000284	-1.59	0.00137	Cycloartenol synthase
Solyc03g122350	5.6	6.94e-187	0.427	0.853	5.77	1.08e-211	0.169	0.105	Cytochrome P450
Solyc07g056600	5.59	7.84e-10	0.0799	1	5.79	3.38e-11	0.2	0.984	Unknown Protein
Solyc08g028700	5.59	1.26e-06	3.87	0.0497	4.79	0.000307	-0.808	0.395	Unknown Protein
Solyc06g071990	5.58	4.33e-34	1.15	0.662	6.75	3.57e-74	1.17	1.19e-14	Unknown Protein
Solyc10g045480	5.58	0.000564	-0.811	1	6	6.3e-05	0.419	0.93	Calmodulin-binding protein (Fragment)
Solyc10g083420	5.58	1.48e-06	n.d.	n.d.	4.41	0.00184	-1.17	0.148	Unknown Protein
Solyc05g052420	5.57	1.71e-21	1.44	0.632	5.28	8.87e-18	-0.295	0.625	Unknown Protein
Solyc04g074890	5.57	9.75e-05	n.d.	n.d.	1.41	0.397	-4.16	0.00184	Unknown Protein
Solyc03g116890	5.57	5.36e-17	-0.442	1	5.03	5.77e-12	-0.543	0.231	WRKY transcription factor 2
Solyc10g084960	5.57	1.72e-26	1.34	0.618	6.5	2.92e-49	0.935	8.18e-07	Unknown Protein
Solyc02g080850	5.56	0.0373	2.18	1	4.62	0.121	-0.943	0.915	Unknown Protein
Solyc02g071490	5.56	1.67e-06	n.d.	n.d.	5.46	3.72e-06	-0.106	1	1-aminocyclopropane-1-carboxylate oxidase 1
Solyc09g084470	5.56	0	1.55	2.87e-11	4.9	0	-0.662	2.12e-38	Proteinase inhibitor I
Solyc12g007050	5.55	0	0.233	0.837	5.74	0	0.191	6.26e-06	Unknown Protein
Solyc10g079690	5.55	1.83e-06	n.d.	n.d.	n.d.	n.d.	-2.55	0.0021	Unknown Protein
Solyc12g006840	5.55	1.16e-05	0.765	1	5.3	5.71e-05	-0.248	1	Serine/threonine kinase receptor
Solyc02g085300	5.55	3.23e-18	0.501	1	5.57	1.4e-18	0.0189	1	CRAL/TRIO domain containing protein expressed
Solyc03g123680	5.55	1.52e-61	0.197	1	5.23	1.69e-49	-0.321	0.107	Ring H2 finger protein
Solyc05g012430	5.55	0.000687	0.897	1	7.01	2.42e-08	1.47	0.0176	Leucine-rich repeat receptor-like protein kinase (Fragment)
Solyc08g061250	5.54	0.000265	-0.709	1	6.47	4.93e-07	0.925	0.257	ATP binding / serine-threonine kinase
Solyc08g005040	5.54	1.93e-06	n.d.	n.d.	4.52	0.00113	-1.03	0.233	Unknown Protein
Solyc01g091830	5.54	0.029	2.01	1	5.28	0.0439	-0.255	1	Unknown Protein
Solyc12g009850	5.54	1.99e-06	n.d.	n.d.	5.36	8.09e-06	-0.186	1	Unknown Protein
Solyc09g075890	5.53	5.5e-11	-1.53	1	4.74	1e-06	-0.791	0.162	Pyrimidine 5'-apos-nucleotidase
Solyc09g082550	5.51	0.0181	1.95	1	4.16	0.129	-1.34	0.668	High affinity sulfate transporter 2
Solyc09g005840	5.51	4.5e-07	-0.897	1	5.15	8.75e-06	-0.357	0.901	Exocyst complex protein EXO70
Solyc05g008210	5.51	3.2e-119	-0.443	0.983	5.36	3.8e-108	-0.148	0.429	Unknown Protein
Solyc02g080070	5.5	4.25e-90	1.39	0.0561	5.71	4.16e-105	0.211	0.192	Receptor-like protein kinase
Solyc02g093310	5.5	3.8e-13	-0.42	1	5.21	5.47e-11	-0.29	0.823	MAP-like protein kinase
Solyc12g005720	5.5	4.94e-192	-0.391	0.937	6.22	0	0.714	1.41e-26	Unknown Protein
Solyc01g109150	5.49	7.65e-12	-0.548	1	5.27	2.31e-10	-0.221	0.951	Allene oxide synthase
Solyc02g069800	5.49	0	0.0546	1	5.44	0	-0.0509	0.684	CXE carboxylesterase
Solyc01g089990	5.49	5.66e-31	1.8	0.172	4.11	1.04e-11	-1.37	1.01e-07	Unknown Protein
Solyc10g083580	5.49	6.38e-36	0.115	1	5.39	1.2e-33	-0.106	0.982	Phytosulfokines 5
Solyc03g111290	5.48	6.93e-10	0.493	1	4.79	1.77e-06	-0.692	0.301	Cytochrome P450
Solyc12g096960	5.48	3.24e-43	0.105	1	6.13	2.18e-67	0.646	4.91e-05	Major allergen Mal d 1.0502
Solyc02g090990	5.48	0.00126	3.45	0.466	5.54	0.000965	0.0557	1	Serine/threonine-protein kinase 36
Solyc08g068600	5.47	4.99e-28	-0.311	1	5.79	5.79e-35	0.317	0.338	Decarboxylase family protein
Solyc12g088040	5.47	2.25e-43	0.396	1	4.62	8.57e-24	-0.851	3.4e-05	Receptor-like protein kinase At3g21340
Solyc11g072930	5.47	0.02	1.46	1	5.44	0.0208	-0.0307	1	Receptor-like kinase
Solyc07g055460	5.47	0.0477	1.63	1	2.38	0.395	-3.09	0.373	Cytochrome P450
Solyc11g066800	5.47	1.24e-15	0.744	1	5.21	2.65e-13	-0.256	0.834	Unknown Protein
Solyc01g066520	5.46	5.02e-84	0.288	1	3.54	2.44e-19	-1.91	2.74e-33	Dihydrolipoyllysine-residue acetyltransferase component of pyruvate dehydrogenase complex
Solyc11g056620	5.46	5.59e-22	1.62	0.446	5.59	3.94e-24	0.128	0.986	Unknown Protein
Solyc06g051180	5.45	4.17e-06	n.d.	n.d.	4.94	0.000131	-0.512	0.773	Unknown Protein
Solyc05g053600	5.45	1.54e-30	0.882	0.886	3.47	2.76e-07	-1.98	1.62e-12	ATP-binding cassette transporter
Solyc02g079240	5.45	4.58e-36	0.0765	1	3.56	5.17e-09	-1.89	5.79e-14	Unknown Protein
Solyc12g009520	5.44	1.35e-07	0.869	1	5.65	1.06e-08	0.215	0.996	Leucine Rich Repeat family protein expressed
Solyc12g040570	5.44	2.97e-105	0.93	0.315	5.18	3.29e-88	-0.257	0.0756	6-phosphogluconate dehydrogenase decarboxylating
Solyc04g054690	5.44	6.12e-18	0.562	1	5.26	4.36e-16	-0.174	0.951	Laccase 1a
Solyc03g098730	5.44	0	-0.558	0.166	4.92	0	-0.521	1.78e-33	Kunitz trypsin inhibitor
Solyc03g082640	5.43	3.26e-09	0.353	1	5.44	2.46e-09	0.0104	1	26S protease regulatory subunit 6B homolog
Solyc03g078490	5.43	3.24e-81	0.41	1	6.23	2.24e-141	0.801	1.34e-14	UDP-glucuronosyltransferase
Solyc03g117260	5.42	5.39e-06	n.d.	n.d.	4.86	0.000202	-0.554	0.732	Unknown Protein
Solyc01g087180	5.42	5.52e-11	0.151	1	4.33	1.56e-05	-1.09	0.0355	Unknown Protein
Solyc03g114500	5.42	4.96e-171	-0.0634	1	4.96	3.01e-123	-0.461	7.2e-07	Enolase
Solyc12g088940	5.42	1.59e-11	0.716	1	5.01	6.28e-09	-0.41	0.648	Protein serine/threonine kinase
Solyc10g045050	5.41	6.91e-151	-0.138	1	4.6	1.21e-83	-0.808	6.8e-16	Enolase
Solyc02g065190	5.41	4.69e-25	1.52	0.439	6.63	3.6e-56	1.22	1.1e-11	Cytochrome P450
Solyc04g074480	5.41	0	0.052	1	4.96	0	-0.449	3.22e-52	3-deoxy-7-phosphoheptulonate synthase (Phospho-2-dehydro-3-deoxyheptonate aldolase) (DAHP synthetase class II)
Solyc05g012780	5.41	0.00134	0.478	1	4.39	0.0261	-1.02	0.59	Unknown Protein
Solyc01g066980	5.4	1.42e-18	-1.23	0.992	5.56	7.73e-21	0.162	0.951	Unknown Protein
Solyc03g114600	5.39	4.73e-24	0.0764	1	5.5	4.09e-26	0.11	1	LAG1 longevity assurance homolog 2
Solyc04g077980	5.39	0	-0.901	0.0849	4.47	1.14e-191	-0.928	1.79e-50	Zinc-finger protein
Solyc07g063560	5.39	6.73e-23	0.326	1	4.59	3.45e-13	-0.806	0.01	Unknown Protein
Solyc07g049550	5.38	2.41e-296	-0.246	0.996	5.63	0	0.253	9.22e-05	1-aminocyclopropane-1-carboxylate oxidase
Solyc02g092240	5.38	6.16e-126	0.382	0.961	4.46	9.03e-64	-0.924	1.23e-16	Unknown Protein
Solyc10g079810	5.38	2.37e-186	-0.082	1	5.41	1.25e-191	0.0288	1	Unknown Protein
Solyc05g056380	5.37	0.00849	2.86	0.839	6.45	0.000143	1.08	0.39	Unknown Protein
Solyc03g036470	5.37	2.62e-09	0.218	1	5.06	1.05e-07	-0.314	0.881	Phenylalanine ammonia-lyase
Solyc08g068710	5.37	1.02e-207	-0.0632	1	4.79	9.38e-137	-0.578	2.95e-12	N-acetyltransferase
Solyc10g083290	5.37	2.32e-127	-0.109	1	5.05	1.41e-101	-0.323	0.00597	Beta-fructofuranosidase insoluble isoenzyme 2
Solyc02g079700	5.37	8.02e-06	3.68	0.0834	4.58	0.000859	-0.787	0.489	Unknown Protein
Solyc02g080840	5.37	0.0386	n.d.	n.d.	3.84	0.201	-1.53	0.708	Unknown Protein
Solyc01g009810	5.36	2e-17	0.0818	1	6.39	1.97e-34	1.03	1.27e-05	LRR receptor-like serine/threonine-protein kinase FEI 1
Solyc01g109710	5.36	0	0.183	1	4.86	1.04e-252	-0.495	5.86e-16	Universal stress protein
Solyc03g083660	5.36	0.00103	0.0324	1	5.4	0.000822	0.0427	1	Pectinesterase
Solyc07g049700	5.35	0.0441	0.841	1	5.03	0.0685	-0.32	1	Disease resistance protein
Solyc07g006500	5.35	8.94e-88	-1.08	0.563	3.77	2.39e-26	-1.58	1.25e-26	Alpha alpha-trehalose-phosphate synthase (UDP-forming)
Solyc04g077810	5.35	1.63e-06	0.718	1	5.62	1.12e-07	0.27	0.969	Unknown Protein
Solyc01g007000	5.34	1.34e-06	-0.229	1	4.24	0.00149	-1.1	0.176	U-box domain-containing protein
Solyc08g080540	5.34	1.64e-22	0.915	0.922	4.66	3.88e-14	-0.681	0.0377	Heat stress transcription factor
Solyc11g020210	5.34	9.96e-06	4.78	0.00113	n.d.	n.d.	-5.21	0.00012	Unknown Protein
Solyc07g007070	5.34	9.78e-06	n.d.	n.d.	7.24	2.64e-17	1.9	5.33e-07	Unknown Protein
Solyc11g008020	5.33	0.00373	0.141	1	5.63	0.00127	0.293	1	Ras-related protein Rab-18
Solyc03g116390	5.33	5.8e-07	0.687	1	4.83	3.29e-05	-0.504	0.727	Unknown Protein
Solyc08g061950	5.33	1.05e-05	n.d.	n.d.	3.5	0.0312	-1.83	0.0357	Unknown Protein
Solyc01g005880	5.32	1.36e-06	-1.23	1	4.52	0.000335	-0.794	0.409	Unknown Protein
Solyc03g119250	5.32	1.04e-19	0.591	1	5.95	3.26e-30	0.631	0.0201	Calmodulin-binding protein
Solyc02g089630	5.32	3e-13	2.07	0.355	4.46	1.52e-07	-0.863	0.0647	Proline dehydrogenase
Solyc11g008820	5.31	1e-05	-0.339	1	5.56	1.19e-06	0.252	0.997	Endoglucanase
Solyc01g109720	5.31	2.49e-26	-0.145	1	4.66	6.89e-17	-0.642	0.0301	Hydrolase-like
Solyc07g016190	5.3	1.33e-05	n.d.	n.d.	4.31	0.00267	-0.984	0.336	Unknown Protein
Solyc04g040180	5.3	0	-0.52	0.478	5.55	0	0.249	1.63e-05	S-adenosylmethionine-dependent methyltransferase (Fragment)
Solyc12g062940	5.3	0.00108	n.d.	n.d.	5.43	0.000573	0.135	1	Exostosin-like
Solyc10g078770	5.3	1.3e-05	n.d.	n.d.	n.d.	n.d.	-2.49	0.00685	Seed maturation protein LEA 4
Solyc11g065630	5.29	0.0149	-1.3	1	4.62	0.0518	-0.664	0.954	Unknown Protein
Solyc05g016060	5.29	0	-0.224	0.156	5.04	0	-0.252	3.41e-44	Unknown Protein
Solyc10g011930	5.28	1.16e-261	-0.636	0.445	5.15	2.38e-240	-0.127	0.213	Phenylalanine ammonia-lyase
Solyc11g007630	5.28	1.71e-07	1.85	0.766	3.6	0.00725	-1.68	0.0147	Bark storage protein 3 (Fragment)
Solyc04g072000	5.28	0	0.0962	1	4.99	0	-0.283	8.28e-09	Chitinase
Solyc05g005160	5.27	1.83e-287	0.504	0.431	4.59	4.36e-173	-0.687	7.64e-23	ATP-citrate lyase A-2
Solyc01g103630	5.27	0.00282	n.d.	n.d.	4.94	0.00775	-0.33	1	Glyoxalase/bleomycin resistance protein/dioxygenase
Solyc04g063210	5.26	3.42e-64	1.67	0.0182	5.98	1.43e-106	0.721	2.96e-09	Caffeoyl-CoA O-methyltransferase
Solyc09g005560	5.26	7.93e-11	-1.3	1	5.4	6.92e-12	0.134	1	Unknown Protein
Solyc02g079570	5.26	7.03e-49	0.723	0.839	4.78	9.86e-35	-0.483	0.0178	Serine/threonine-protein kinase receptor
Solyc08g068720	5.26	4.75e-37	0.000172	1	5.04	8.06e-32	-0.225	0.599	Tyramine hydroxycinnamoyl transferase
Solyc02g068540	5.25	0.00408	-0.0935	1	4.51	0.0271	-0.74	0.852	Leucine-rich repeat receptor-like protein kinase
Solyc08g007230	5.25	1.86e-05	n.d.	n.d.	n.d.	n.d.	-1.96	0.0309	Ethylene responsive transcription factor 1a
Solyc02g085010	5.25	1.09e-165	-0.123	1	4.95	4.91e-134	-0.299	0.00287	Unknown Protein
Solyc03g083710	5.25	1.41e-24	0.528	1	4.96	3.55e-20	-0.294	0.562	Pectinesterase/pectinesterase inhibitor U1
Solyc05g005810	5.24	3.39e-70	-1.21	0.546	5.47	2.92e-83	0.23	0.217	Unknown Protein
Solyc04g025610	5.24	2.05e-05	n.d.	n.d.	4.53	0.0011	-0.712	0.606	Unknown Protein
Solyc09g066360	5.24	2.06e-05	n.d.	n.d.	6.39	1.38e-10	1.16	0.0293	Ethylene-responsive transcription factor 2
Solyc01g090210	5.24	1.21e-07	0.411	1	4.09	0.000709	-1.15	0.099	Unknown Protein
Solyc09g014990	5.23	7.81e-53	-0.277	1	4.97	4e-44	-0.26	0.306	WRKY-like transcription factor
Solyc09g011500	5.23	2.43e-05	-1.07	1	5.29	1.51e-05	0.058	1	Glutathione S-transferase-like protein
Solyc08g077370	5.23	5.33e-10	0.991	1	5.96	4.76e-16	0.735	0.0815	Purine permease family protein
Solyc04g011770	5.23	5.9e-15	1.46	0.684	5.5	4.53e-18	0.273	0.753	Unknown Protein
Solyc01g080010	5.22	9.49e-74	-0.154	1	4.34	1.81e-38	-0.879	4.02e-09	Xylanase inhibitor (Fragment)
Solyc02g062300	5.22	1.53e-08	-0.442	1	4.39	3.72e-05	-0.826	0.239	BURP domain-containing protein
Solyc05g015800	5.22	1.32e-66	-1.57	0.376	4.53	3.13e-40	-0.692	1.26e-05	Acetyl coenzyme A cis-3-hexen-1-ol acetyl transferase
Solyc11g072630	5.21	2.91e-11	0.00993	1	4.71	3.16e-08	-0.492	0.51	Mitogen-activated protein kinase
Solyc02g070020	5.21	3.18e-17	-0.643	1	4.96	1.4e-14	-0.256	0.804	UDP-glucosyltransferase
Solyc03g005520	5.21	2.43e-05	n.d.	n.d.	4.77	0.000339	-0.446	0.884	Ethylene responsive transcription factor 1a
Solyc09g047910	5.21	1.33e-21	0.0759	1	5.02	4.94e-19	-0.194	0.88	Unknown Protein
Solyc03g121190	5.21	3.16e-108	-2.61	0.0204	5.33	4.36e-119	0.123	0.597	Unknown Protein
Solyc10g085210	5.2	0.0113	n.d.	n.d.	4.52	0.0453	-0.68	0.934	Unknown Protein
Solyc02g081350	5.2	1.57e-06	0.333	1	5.31	5.43e-07	0.105	1	Acyl-CoA synthetase/AMP-acid ligase II
Solyc01g091590	5.2	2.4e-33	-0.59	1	4.96	2e-28	-0.235	0.609	SRC2 protein
Solyc09g091000	5.19	0	-0.283	0.889	6.41	0	1.22	3.14e-169	Major allergen Mal d 1
Solyc03g026160	5.19	2.76e-05	n.d.	n.d.	4.4	0.00188	-0.794	0.535	Unknown Protein
Solyc09g089790	5.18	0.00352	2.87	0.715	5.28	0.00241	0.0995	1	1-aminocyclopropane-1-carboxylate oxidase-like protein
Solyc07g005380	5.18	1.25e-07	0.88	1	4.71	9.43e-06	-0.474	0.726	Pathogenesis-related (PR)-10-related norcoclaurine synthase-like protein
Solyc12g010670	5.18	2.16e-08	-0.0242	1	5.55	1.21e-10	0.37	0.757	RING finger protein 5
Solyc09g014820	5.17	3.17e-05	n.d.	n.d.	5.51	2.37e-06	0.335	0.942	Unknown Protein
Solyc10g062160	5.17	3.4e-15	-0.754	1	4.41	4.33e-09	-0.764	0.0758	Dynamin like protein
Solyc12g009550	5.17	1.16e-34	-0.237	1	5.6	4.19e-47	0.43	0.0496	Receptor-like protein kinase 2
Solyc04g005240	5.17	3.2e-05	n.d.	n.d.	5.21	2.28e-05	0.0399	1	Unknown Protein
Solyc07g008280	5.16	5.95e-83	-0.485	0.975	5.09	1.99e-79	-0.0699	0.976	Unknown Protein
Solyc01g080550	5.16	0.00593	-0.0428	1	5.04	0.00816	-0.122	1	Inosine-uridine preferring nucleoside hydrolase family protein
Solyc04g077270	5.15	6.67e-21	1.55	0.417	5.6	1.46e-28	0.447	0.162	Serine/threonine kinase receptor
Solyc09g011260	5.14	1.48e-09	-0.32	1	5.74	3.62e-14	0.607	0.234	Unknown Protein
Solyc04g072800	5.14	2.06e-30	-0.788	0.996	3.93	1.53e-12	-1.21	2.24e-06	2 3-bisphosphoglycerate-dependent phosphoglycerate mutase
Solyc01g090050	5.14	4.06e-05	n.d.	n.d.	5.3	1.2e-05	0.166	1	Unknown Protein
Solyc01g005190	5.14	0.024	n.d.	n.d.	4.57	0.0627	-0.574	0.997	Zinc finger family protein
Solyc03g113080	5.14	1.04e-22	0.298	1	4.78	1.02e-17	-0.364	0.417	ATP-binding cassette transporter
Solyc05g041920	5.14	5.68e-29	0.102	1	4.25	3.12e-15	-0.895	0.000657	Ribonuclease 3
Solyc06g065550	5.13	4.28e-05	3.59	0.105	5.05	6.9e-05	-0.0839	1	Unknown Protein
Solyc09g011540	5.12	0.00401	-0.0668	1	6.39	7.45e-06	1.27	0.152	Glutathione S-transferase-like protein
Solyc12g005810	5.12	4.43e-05	n.d.	n.d.	4.16	0.0047	-0.961	0.41	Unknown Protein
Solyc01g094870	5.12	0.000266	-1.57	1	4.55	0.00324	-0.578	0.84	Unknown Protein
Solyc01g007950	5.12	7.7e-10	0.489	1	4.15	2.71e-05	-0.975	0.091	Peroxidase 1
Solyc03g005980	5.12	1.86e-08	0.264	1	5.48	1.19e-10	0.356	0.781	Transmembrane water channel aquaporin Z
Solyc10g074510	5.1	5.09e-05	5.87	1.7e-07	n.d.	n.d.	-4.97	0.000549	SEC1 family transport protein SLY1
Solyc01g105440	5.1	8.22e-87	-1.47	0.25	4.59	5.63e-60	-0.505	0.000249	Unknown Protein
Solyc02g065090	5.1	2.65e-15	-1.28	0.983	3.92	8.27e-07	-1.18	0.00309	Patatin-like protein 3
Solyc03g094110	5.1	0.00808	0.611	1	6.93	7.67e-07	1.83	0.0125	Unknown Protein
Solyc10g006710	5.1	8.91e-06	-0.442	1	5.21	3.69e-06	0.101	1	Serine/threonine kinase receptor
Solyc09g090130	5.1	2.7e-56	0.0487	1	5.42	1.12e-71	0.328	0.0625	Myb-related transcription factor
Solyc09g089980	5.09	3.86e-12	0.559	1	3.92	1.32e-05	-1.16	0.0137	Unknown Protein
Solyc05g008880	5.08	1.22e-21	1.8	0.206	3.09	4.72e-05	-1.99	4.96e-09	Unknown Protein
Solyc06g074580	5.08	5.69e-05	n.d.	n.d.	n.d.	n.d.	-4.96	0.000609	Unknown Protein
Solyc12g097060	5.07	4.45e-06	1.01	1	7.59	3.03e-27	2.51	6.73e-16	Unknown Protein
Solyc10g008150	5.07	2.83e-13	0.87	1	6.26	2.98e-29	1.2	6.05e-06	Glutaredoxin
Solyc10g019160	5.07	6.28e-05	n.d.	n.d.	n.d.	n.d.	-1.72	0.0835	Unknown Protein
Solyc01g107110	5.07	6.07e-05	n.d.	n.d.	n.d.	n.d.	-4.95	0.000645	Unknown Protein
Solyc12g045020	5.06	8.54e-11	0.425	1	5.59	2.3e-15	0.531	0.299	Cytochrome P450
Solyc09g066500	5.06	6.69e-05	5.5	6.48e-06	n.d.	n.d.	-4.93	0.000703	Unknown Protein
Solyc04g077180	5.06	0.00981	0.687	1	4.74	0.0209	-0.323	1	Potential lipid particle serine esterase
Solyc06g082030	5.06	0.00492	2.92	0.688	6.26	1.81e-05	1.2	0.215	Gibberellin 2-beta-dioxygenase 7
Solyc01g005750	5.05	4.14e-64	-0.581	0.948	5.28	4.05e-76	0.228	0.261	Lipoxygenase
Solyc07g048060	5.05	6.02e-93	0.267	1	5.87	1.1e-167	0.824	4.85e-18	Unknown Protein
Solyc03g082770	5.05	0.0403	0.189	1	4.14	0.129	-0.911	0.927	Extensin-like protein Dif10 (Fragment)
Solyc08g080560	5.05	4.09e-10	n.d.	n.d.	1.92	0.135	-3.13	1.17e-06	Unknown Protein
Solyc01g096430	5.04	6.33e-269	-0.432	0.677	4.35	2.59e-159	-0.69	8.93e-22	Unknown Protein
Solyc01g108210	5.04	2.02e-06	1.24	1	4.29	0.000389	-0.757	0.457	Cytochrome P450
Solyc03g082370	5.03	0	-0.59	0.129	4.82	0	-0.212	4.85e-05	Unknown Protein
Solyc03g006620	5.03	1.78e-39	0.107	1	4.54	7.89e-28	-0.485	0.0396	Unknown Protein
Solyc02g083930	5.02	3.41e-07	1.51	0.88	4.44	4.44e-05	-0.579	0.606	Unknown Protein
Solyc11g065910	5.01	2.23e-09	2.62	0.144	5.5	5.58e-13	0.494	0.442	Unknown Protein (AHRD V1)-3B contains Interpro domain(s) IPR006706 Extensin-like region
Solyc12g010310	5.01	9.23e-05	3.91	0.0436	3.55	0.0277	-1.46	0.166	Unknown Protein
Solyc08g008440	5.01	8.93e-05	n.d.	n.d.	n.d.	n.d.	-4.88	0.000919	Unknown Protein
Solyc10g007880	5.01	6.7e-06	-1.92	1	5.01	6.55e-06	-0.00664	1	Cytochrome P450
Solyc02g091650	5.01	4.89e-12	-0.463	1	4.81	1.23e-10	-0.195	0.977	Unknown Protein
Solyc06g053150	5	8.25e-09	0.879	1	5.53	1.98e-12	0.527	0.41	ATPase AAA family protein expressed
Solyc07g045000	5	1.3e-08	0.269	1	5.52	4.86e-12	0.515	0.445	Unknown Protein
Solyc09g014860	5	7.18e-13	2.63	0.051	5.81	4.1e-22	0.805	0.0128	Unknown Protein
Solyc04g071030	5	9.09e-91	0.000242	1	4.16	8.38e-48	-0.842	1.64e-10	U-box domain-containing protein
Solyc10g012370	5	4.92e-129	0.128	1	4.6	2.97e-96	-0.398	0.000334	Cysteine synthase
Solyc06g053930	4.99	0.000604	0.141	1	5.91	1.68e-06	0.918	0.31	Calmodulin
Solyc04g082500	4.99	2.73e-15	0.229	1	4.65	3.63e-12	-0.341	0.653	ATP binding / serine-threonine kinase
Solyc01g107400	4.99	2.95e-57	-1.2	0.567	5.17	6.88e-66	0.183	0.515	Unknown Protein
Solyc03g115060	4.98	1.11e-42	-0.101	1	3.81	1.5e-17	-1.17	1.81e-08	Unknown Protein
Solyc08g028780	4.98	4.92e-66	0.267	1	3.95	5.88e-30	-1.03	1.12e-10	Unknown Protein
Solyc01g094260	4.98	0.0446	0.141	1	5.88	0.00657	0.899	0.797	Short-chain dehydrogenase/reductase
Solyc04g005160	4.98	0	0.235	0.794	4.6	0	-0.376	1.02e-13	6-phosphogluconate dehydrogenase decarboxylating
Solyc07g056180	4.98	7.71e-06	1.41	0.967	5.11	2.54e-06	0.125	1	Unknown Protein
Solyc06g083000	4.97	6.03e-64	0.639	0.771	5.19	4.87e-76	0.228	0.259	Calmodulin-like protein
Solyc08g080130	4.97	2.99e-90	0.0916	1	4.07	2.96e-45	-0.899	1.21e-11	Phospholipase D
Solyc03g118450	4.97	5.77e-35	1	0.606	4.9	1.32e-33	-0.065	1	Unknown Protein
Solyc01g007050	4.96	0.000128	-1.37	1	5.19	2.88e-05	0.226	1	U-box domain-containing protein 24
Solyc09g090900	4.96	0.00736	-0.0435	1	4.57	0.0196	-0.39	1	3-isopropylmalate dehydratase large subunit 2
Solyc11g062400	4.96	1.12e-18	0.795	0.968	3.84	2.06e-08	-1.12	0.00128	ATP binding / serine-threonine kinase
Solyc01g107090	4.96	3.63e-48	-0.854	0.842	5.05	1.37e-51	0.0841	0.987	Unknown Protein
Solyc08g074970	4.96	7.05e-45	0.506	0.982	4.76	4.48e-39	-0.198	0.615	Glycosyl transferase group 1
Solyc07g053550	4.96	1.3e-126	0.402	0.867	5.89	2.39e-247	0.931	1.52e-32	Glutaredoxin
Solyc07g062690	4.95	0.00013	n.d.	n.d.	5.4	5.56e-06	0.453	0.846	Unknown Protein
Solyc04g071590	4.95	8.32e-64	0.469	0.948	5.03	3.97e-68	0.0793	0.971	Abscisic stress ripening (Fragment)
Solyc04g078660	4.94	2.17e-16	-0.65	1	5.41	7.32e-23	0.475	0.205	Hydroxycinnamoyl transferase
Solyc04g007250	4.94	2.26e-08	-0.984	1	3.17	0.00799	-1.77	0.00458	Unknown Protein
Solyc03g113120	4.94	0.00987	0.762	1	3.92	0.074	-1.02	0.755	WRKY transcription factor 73
Solyc01g086670	4.93	0	-1.06	1.82e-09	5.37	0	0.441	1.55e-70	Unknown Protein
Solyc04g054660	4.92	1.79e-09	0.676	1	4.75	1.66e-08	-0.175	1	Laccase
Solyc06g007440	4.92	6.21e-103	0.246	1	5.15	1.7e-122	0.226	0.0972	CBL-interacting protein kinase 16
Solyc05g050380	4.92	1.22e-30	1.77	0.0693	5.1	5.65e-35	0.174	0.804	Cyclic nucleotide-gated ion channel 1
Solyc12g036390	4.92	5.52e-20	0.579	1	6.01	2.24e-42	1.09	2.2e-07	Unknown Protein
Solyc00g201160	4.92	1.31e-10	1.82	0.497	4.65	6.86e-09	-0.276	0.899	Receptor protein kinase
Solyc03g080190	4.91	2.69e-95	0.48	0.828	4.51	3.4e-71	-0.393	0.00343	Flavanone 3-hydroxylase-like protein
Solyc03g007080	4.91	7.71e-10	-1.29	1	3.56	0.000418	-1.34	0.0139	Unknown Protein
Solyc01g089890	4.9	4.93e-165	1.68	3.01e-07	5.49	5.77e-257	0.598	7.54e-16	Unknown Protein
Solyc01g006400	4.9	0	0.217	1.7e-07	4.32	0	-0.576	0	Unknown Protein
Solyc12g040580	4.89	1.08e-297	0.254	0.881	4.58	5.61e-237	-0.307	8.18e-06	6-phosphogluconate dehydrogenase decarboxylating
Solyc05g017830	4.89	0.00018	n.d.	n.d.	n.d.	n.d.	-4.76	0.00174	Unknown Protein
Solyc06g076060	4.89	0.00018	n.d.	n.d.	4.18	0.00438	-0.711	0.703	Unknown Protein
Solyc02g031810	4.89	0.000184	n.d.	n.d.	4.7	0.000479	-0.19	1	Verticillium wilt disease resistance protein
Solyc04g063200	4.88	0.000197	n.d.	n.d.	6.45	5.89e-11	1.58	0.00209	Unknown Protein
Solyc01g107170	4.87	7.31e-64	-0.0857	1	3.71	1.14e-25	-1.16	1.51e-12	Zinc finger protein
Solyc05g054890	4.87	6.74e-12	-0.486	1	4.03	9.82e-07	-0.842	0.0959	ABC transporter G family member 1
Solyc09g014280	4.86	0	-0.162	0.824	3.77	0	-1.09	1.42e-179	Hydroxycinnamoyl transferase
Solyc07g026650	4.86	0.00501	0.718	1	9.4	6.2e-34	4.54	5.08e-39	1-aminocyclopropane-1-carboxylate oxidase
Solyc04g073950	4.86	7.1e-31	0.725	0.886	4.08	2.3e-17	-0.776	0.0021	Unknown Protein
Solyc12g036320	4.85	6.64e-06	1.18	1	5.28	1.01e-07	0.434	0.78	Unknown Protein
Solyc03g118000	4.85	1.12e-40	-0.00954	1	3.88	2.6e-19	-0.977	3.46e-06	Inositol hexakisphosphate kinase 3
Solyc02g094270	4.84	0.000244	n.d.	n.d.	4.85	0.00022	0.0101	1	WRKY transcription factor
Solyc08g065380	4.84	0.000244	n.d.	n.d.	5.24	1.92e-05	0.4	0.923	Myb transcription factor
Solyc08g061480	4.83	8.64e-27	0.719	0.919	4.48	8.48e-21	-0.355	0.351	Chalcone isomerase
Solyc04g039960	4.82	0.000272	n.d.	n.d.	n.d.	n.d.	-1.37	0.251	Unknown Protein
Solyc11g005730	4.82	1.44e-06	-0.429	1	4.49	2.09e-05	-0.326	0.938	Histone-lysine N-methyltransferase
Solyc06g009030	4.82	0.000263	n.d.	n.d.	4.67	0.000568	-0.159	1	Unknown Protein
Solyc08g029360	4.81	0.000289	7.28	3.37e-18	n.d.	n.d.	-4.68	0.0027	Unknown Protein
Solyc08g029100	4.81	0.000288	n.d.	n.d.	3.98	0.00869	-0.83	0.619	Unknown Protein
Solyc02g090500	4.81	0.000289	5.3	3.61e-05	n.d.	n.d.	-4.68	0.0027	Unknown Protein
Solyc10g078590	4.81	3.92e-51	1.25	0.14	6.2	8.2e-136	1.38	1e-33	Unknown Protein
Solyc06g005400	4.81	0.000288	n.d.	n.d.	5.98	2.51e-08	1.17	0.0719	Unknown Protein
Solyc11g006240	4.81	0.00028	n.d.	n.d.	4.89	0.000177	0.0737	1	Unknown Protein
Solyc11g069140	4.81	0.000288	n.d.	n.d.	4.03	0.00742	-0.781	0.661	Unknown Protein
Solyc05g012820	4.81	1.87e-09	0.257	1	5.41	4.45e-14	0.594	0.251	Unknown Protein
Solyc00g100880	4.81	0.000283	n.d.	n.d.	5.92	4.61e-08	1.11	0.1	Unknown Protein
Solyc06g051970	4.8	9.68e-07	0.645	1	4.41	2.47e-05	-0.388	0.872	Calcineurin B-like calcium binding protein
Solyc09g074350	4.8	5.83e-87	-0.179	1	4.96	7.42e-99	0.162	0.433	Unknown Protein
Solyc01g057000	4.8	0.00463	2.13	0.908	4.36	0.0161	-0.444	0.996	Universal stress protein family protein
Solyc08g008280	4.79	6.68e-40	0.617	0.898	3.92	1.23e-20	-0.864	4.66e-05	WRKY transcription factor-30
Solyc07g008140	4.79	2.04e-69	0.0478	1	4.29	1.37e-47	-0.5	0.00147	Blue copper protein (Fragment)
Solyc02g038740	4.78	3.13e-58	-1.1	0.547	3.62	3.45e-23	-1.16	1.52e-11	3-hydroxy-3-methylglutaryl coenzyme A reductase
Solyc04g009860	4.78	2.05e-26	1.09	0.583	6.05	5.97e-64	1.26	8.91e-14	1-aminocyclopropane-1-carboxylate oxidase-like protein
Solyc07g056210	4.78	5.32e-52	-0.458	1	6.65	9.76e-191	1.87	1.82e-74	Unknown Protein
Solyc08g068770	4.78	1.9e-142	0.271	0.986	4.47	2.86e-112	-0.318	0.0031	N-acetyltransferase
Solyc02g090110	4.77	1.82e-59	0.28	1	4.11	5.61e-36	-0.657	9.1e-05	Receptor-like kinase
Solyc12g094390	4.76	4.23e-08	-0.103	1	5.42	1.76e-12	0.657	0.231	Unknown Protein
Solyc07g008930	4.76	0.000183	1.48	0.977	5.13	1.54e-05	0.372	0.936	Unknown Protein
Solyc03g113040	4.76	5.27e-13	0.749	1	4.67	2.58e-12	-0.089	1	ATP-binding cassette (ABC) transporter 17
Solyc06g074530	4.75	2.16e-183	0.298	0.894	4.19	3.08e-119	-0.555	1.98e-10	Prephenate dehydratase
Solyc08g066290	4.75	0.000395	3.4	0.157	n.d.	n.d.	-4.62	0.00362	Malic enzyme
Solyc01g005160	4.75	0.0322	n.d.	n.d.	4.87	0.0252	0.118	1	U-box domain-containing protein
Solyc09g091550	4.74	1.55e-15	-2.1	0.724	6.64	6.63e-56	1.9	4.23e-22	Salicylic acid carboxyl methyltransferase
Solyc08g016210	4.74	1.55e-17	0.272	1	4.7	4.25e-17	-0.0458	1	LRR receptor-like serine/threonine-protein kinase FEI 1
Solyc01g079140	4.74	0.000607	0.0799	1	7.28	8.65e-17	2.55	1.43e-09	Unknown Protein
Solyc06g073760	4.73	1.72e-07	-0.145	1	5.16	6.27e-10	0.429	0.681	Beta-D-glucosidase
Solyc05g051570	4.73	9.87e-164	-0.527	0.632	4.35	7.58e-123	-0.377	7.74e-05	Ras-related protein Rab-6A
Solyc03g120390	4.73	6.84e-17	0.888	0.905	4.97	4.09e-20	0.236	0.798	Auxin responsive protein
Solyc12g094520	4.73	1.36e-117	0.132	1	4.43	3.74e-94	-0.296	0.017	4-coumarate-coa ligase
Solyc02g085310	4.72	3.51e-12	0.942	0.949	5.59	3.6e-22	0.872	0.00633	Unknown Protein
Solyc07g045430	4.72	0.000466	n.d.	n.d.	5.16	3.17e-05	0.45	0.889	Nudix hydrolase 2
Solyc09g056390	4.72	0	0.933	3.49e-05	4.52	0	-0.192	0.00144	Unknown Protein
Solyc04g078800	4.72	0.000455	n.d.	n.d.	5.64	7.53e-07	0.922	0.28	Lipase class 3-like
Solyc02g082950	4.72	5.17e-13	-0.208	1	4.27	1.54e-09	-0.452	0.495	Unknown Protein
Solyc01g096420	4.71	7.4e-40	-0.00887	1	6.13	1.43e-108	1.41	8.31e-28	Unknown Protein
Solyc10g079860	4.7	4.76e-198	-0.271	0.95	6.04	0	1.34	2.64e-123	Beta-1 3-glucanase
Solyc08g077190	4.7	0.000495	n.d.	n.d.	n.d.	n.d.	-1.93	0.107	Unknown Protein
Solyc04g007130	4.7	5.83e-52	0.386	1	5.53	2.46e-95	0.826	2.04e-10	Unknown Protein
Solyc07g053250	4.69	0.000539	n.d.	n.d.	5.86	9.05e-08	1.17	0.0895	Unknown Protein
Solyc11g007460	4.69	0.00847	-0.634	1	5.3	0.000963	0.61	0.869	UDP-glucosyltransferase
Solyc09g005460	4.69	4.78e-23	0.659	0.967	3.99	1.01e-13	-0.701	0.0248	3-phosphoshikimate 1-carboxyvinyltransferase
Solyc02g067240	4.69	0.000539	5.13	0.000126	n.d.	n.d.	-4.56	0.00481	Unknown Protein
Solyc01g010430	4.69	3.35e-15	-0.974	0.999	4.15	2.04e-10	-0.536	0.276	Unknown Protein
Solyc11g071760	4.69	0.00764	-0.0668	1	4.91	0.00373	0.216	1	Calmodulin-like protein
Solyc08g080630	4.68	4.68e-290	-0.18	1	4.15	4.55e-191	-0.533	2.97e-15	Chymotrypsin inhibitor-2
Solyc07g008570	4.68	3.9e-10	1.24	0.837	2.83	0.00585	-1.85	0.000618	Purple acid phosphatase
Solyc12g005430	4.68	1.1e-08	0.411	1	4.53	6.75e-08	-0.153	1	Acyltransferase-like protein
Solyc03g007230	4.68	1.06e-109	-1.2	0.16	3.91	1.08e-59	-0.769	4.41e-11	Protein phosphatase 2C
Solyc08g007890	4.68	0.00055	4.61	0.00279	n.d.	n.d.	-4.55	0.0049	Mitochondrial aldehyde dehydrogenase
Solyc09g090040	4.68	2.86e-139	0.745	0.173	5	9.31e-178	0.314	0.000938	Germin-like protein 5
Solyc02g032170	4.68	0.00055	n.d.	n.d.	5.29	1.28e-05	0.612	0.698	Unknown Protein
Solyc04g077620	4.68	3.75e-220	0.866	0.0121	5.47	0	0.789	1.32e-39	Unknown Protein
Solyc01g073660	4.68	3.13e-65	1.43	0.0138	3.8	9.35e-33	-0.873	2.99e-08	Unknown Protein
Solyc09g098080	4.67	0.000592	n.d.	n.d.	6.06	1.07e-08	1.39	0.024	UDP-glucosyltransferase
Solyc09g008670	4.67	8.84e-111	0.821	0.172	4.41	1.39e-91	-0.254	0.0627	Threonine ammonia-lyase biosynthetic
Solyc00g110870	4.67	3e-85	0.0158	1	3.7	1.96e-39	-0.962	1.57e-12	Receptor kinase
Solyc00g136560	4.66	0	0.138	1	4.29	0	-0.361	6.86e-11	Undecaprenyl pyrophosphate synthase
Solyc08g082890	4.66	1.2e-08	-0.41	1	4.42	1.98e-07	-0.238	0.974	MYB transcription factor
Solyc09g014580	4.65	0.000629	n.d.	n.d.	4.99	9.74e-05	0.334	0.987	Major latex-like protein
Solyc03g031980	4.65	9.64e-31	0.987	0.572	4.54	1.28e-28	-0.106	0.992	Receptor-like kinase
Solyc02g022850	4.65	8.85e-50	0.202	1	5.14	5.5e-72	0.488	0.00183	FAD-binding domain-containing protein
Solyc10g017570	4.65	2.4e-16	0.57	1	5.43	2.15e-28	0.778	0.00434	Carbonyl reductase 3
Solyc09g011860	4.65	0.000378	0.755	1	3.99	0.00602	-0.656	0.782	Unknown Protein
Solyc07g062630	4.64	0.00743	-0.715	1	5.16	0.00115	0.518	0.932	ABC transporter G family member 10
Solyc03g118970	4.64	0	-0.679	0.00756	4.27	0	-0.367	3.2e-17	Multidrug resistance protein mdtK
Solyc09g005000	4.63	1.15e-44	1.27	0.126	5.16	2.01e-66	0.527	0.00123	Receptor like protein kinase
Solyc07g017670	4.63	0.000701	n.d.	n.d.	n.d.	n.d.	-1.46	0.266	Unknown Protein
Solyc07g005410	4.62	0.000739	n.d.	n.d.	3.58	0.0262	-1.04	0.507	Unknown Protein
Solyc08g005760	4.62	0.00328	-0.994	1	5.78	6.23e-06	1.17	0.196	Alcohol acetyltransferase
Solyc07g049190	4.62	4.09e-28	0.0901	1	4.91	3.48e-35	0.294	0.387	Unknown Protein
Solyc02g077060	4.61	3.78e-05	-0.968	1	5.82	8.95e-11	1.21	0.0211	Unknown Protein
Solyc09g066160	4.61	0.000786	n.d.	n.d.	4.24	0.00354	-0.367	0.995	Unknown Protein
Solyc01g005870	4.61	4.47e-08	0.274	1	4.95	3.23e-10	0.346	0.803	Leucine-rich repeat receptor-like protein kinase PEPR2
Solyc10g076600	4.61	5.27e-106	0.133	1	4.59	3.31e-105	-0.0193	1	Acyl-CoA dehydrogenase
Solyc06g053610	4.61	2.83e-12	1.58	0.483	5.14	8.8e-18	0.525	0.235	Myb-related transcription factor
Solyc05g050890	4.6	0.000808	n.d.	n.d.	n.d.	n.d.	-3.21	0.0204	Peroxidase
Solyc10g051120	4.6	2e-19	-1.79	0.666	5.5	3.62e-37	0.905	6.49e-05	Brain protein 44-like protein
Solyc04g011750	4.6	1.19e-53	-0.486	0.977	4.24	9.38e-41	-0.362	0.0741	Unknown Protein
Solyc12g088050	4.6	1.18e-06	1.36	0.894	4.54	1.98e-06	-0.0637	1	Rhamnogalacturonate lyase
Solyc07g056400	4.59	1.26e-24	-0.316	1	3.99	1.04e-15	-0.601	0.0507	Ribosomal protein S6 kinase alpha-6
Solyc04g050620	4.59	0.0197	3.43	0.476	4.93	0.00804	0.343	1	Cytochrome P450
Solyc12g036560	4.59	1.03e-05	1.41	0.915	5.94	3.41e-13	1.34	0.00282	Unknown Protein
Solyc08g061060	4.58	0.000875	n.d.	n.d.	n.d.	n.d.	-1.2	0.414	Unknown Protein
Solyc12g010980	4.58	2.69e-138	-0.505	0.69	5.11	2.41e-207	0.527	2.02e-10	Acyltransferase-like protein
Solyc11g011500	4.58	0.000911	0.326	1	3.1	0.0694	-1.48	0.273	Potassium channel
Solyc06g066370	4.58	1.07e-116	0.47	0.681	4.12	1.5e-81	-0.459	5.48e-05	WRKY transcription factor 1
Solyc06g066110	4.57	0.000925	n.d.	n.d.	4.84	0.000231	0.267	1	Unknown Protein
Solyc04g028460	4.57	0.000951	n.d.	n.d.	4.84	0.000235	0.269	1	Unknown Protein
Solyc02g068680	4.56	2.35e-07	-0.743	1	5.34	2.48e-12	0.783	0.128	CHP-rich zinc finger protein-like
Solyc04g077310	4.56	2.18e-07	0.657	1	4.19	7.75e-06	-0.371	0.858	Serine/threonine-protein kinase receptor
Solyc04g010280	4.56	0.000973	n.d.	n.d.	n.d.	n.d.	-4.43	0.00818	Unknown Protein
Solyc03g005480	4.56	0.00147	-1.04	1	3.62	0.0289	-0.946	0.63	Nodulin-like protein
Solyc06g074500	4.56	2.38e-14	0.997	0.846	4.87	5.53e-18	0.307	0.662	Unknown Protein
Solyc07g055710	4.56	2.76e-07	1.61	0.711	4.19	8.57e-06	-0.362	0.876	Heat stress transcription factor A3
Solyc10g050880	4.56	9.32e-05	2.54	0.395	3.49	0.0119	-1.07	0.352	Gibberellin receptor GID1L2
Solyc06g060600	4.55	0.00103	n.d.	n.d.	n.d.	n.d.	-1.51	0.271	Trehalose 6-phosphate phosphatase
Solyc05g052750	4.55	4.07e-29	0.778	0.788	5.3	8.83e-51	0.752	5.96e-05	Unknown Protein
Solyc10g008700	4.55	0.00104	n.d.	n.d.	4.31	0.00268	-0.233	1	MYB transcription factor
Solyc09g011980	4.54	3.88e-25	0.137	1	4.09	5.02e-18	-0.446	0.19	Unknown Protein
Solyc03g119590	4.54	2.13e-36	0.613	0.876	5.79	1.21e-89	1.24	8.26e-19	Unknown Protein
Solyc04g007670	4.53	2.72e-17	0.162	1	5.07	1.04e-25	0.542	0.0871	Unknown Protein
Solyc01g105940	4.53	1.55e-05	-0.154	1	3.89	0.00086	-0.639	0.653	Limonene synthase
Solyc12g056750	4.53	0.0166	1.17	1	5.03	0.00381	0.505	0.971	WRKY transcription factor 7
Solyc01g105410	4.53	0	-0.0696	1	4.5	0	-0.0288	0.993	Unknown Protein
Solyc01g014250	4.52	0.00119	n.d.	n.d.	n.d.	n.d.	-4.39	0.00991	Unknown Protein
Solyc05g041870	4.52	2.77e-36	0.248	1	4.87	7.37e-48	0.359	0.114	Unknown Protein
Solyc03g070380	4.52	1.41e-10	-0.489	1	4.59	3.31e-11	0.0728	1	Methyl jasmonate esterase
Solyc08g006340	4.52	9.88e-11	-0.19	1	4.34	1.57e-09	-0.18	0.997	UDP-glucosyltransferase family 1 protein
Solyc03g079980	4.51	4.32e-07	-0.202	1	4.52	3.83e-07	0.00176	1	Unknown Protein
Solyc11g010990	4.51	0.00652	n.d.	n.d.	3.39	0.0772	-1.11	0.647	Alcohol dehydrogenase
Solyc08g068690	4.5	0	0.529	0.00304	4.58	0	0.083	0.109	N-acetyltransferase
Solyc02g067610	4.5	1.4e-29	0.832	0.711	3.79	4.37e-17	-0.711	0.00588	Unknown Protein
Solyc02g086270	4.49	1.03e-15	-0.18	1	3.68	1.28e-08	-0.815	0.0408	Receptor-like kinase
Solyc03g044900	4.49	2.4e-16	0.667	0.995	6.23	1.31e-54	1.73	8.6e-19	Calmodulin-like protein 41
Solyc03g118960	4.49	1.9e-16	-1.34	0.854	4	1.74e-11	-0.493	0.296	Multidrug and toxin extrusion protein 1
Solyc03g098780	4.49	0	1.49	2.17e-49	3.97	0	-0.524	1.53e-59	Kunitz-type protease inhibitor
Solyc10g011920	4.49	2.58e-98	0.124	1	4.16	8.13e-76	-0.335	0.0123	Phenylalanine ammonia-lyase
Solyc05g014380	4.48	9.57e-107	0.499	0.629	3.35	2.4e-41	-1.13	1.22e-20	Multidrug resistance protein ABC transporter family
Solyc03g112710	4.48	0.00138	n.d.	n.d.	4.14	0.00516	-0.346	1	SKP1-like protein 1
Solyc10g085140	4.48	0	-0.189	0.916	4.16	0	-0.322	1.53e-08	Undecaprenyl pyrophosphate synthase
Solyc00g233480	4.47	7.32e-11	-0.471	1	4.52	2.27e-11	0.0549	1	Unknown Protein
Solyc02g079530	4.47	0.00147	n.d.	n.d.	4.56	0.000953	0.0895	1	Serine/threonine-protein kinase receptor
Solyc03g114860	4.47	1.5e-193	0.137	1	4.37	8.43e-180	-0.102	0.513	Alpha-1 4-glucan-protein synthase
Solyc03g078370	4.47	0.000109	0.765	1	4.98	2.04e-06	0.517	0.743	Receptor-like protein kinase
Solyc04g007390	4.47	1.03e-19	0.505	1	3.81	5.19e-12	-0.659	0.0614	Serine/threonine protein kinase family protein
Solyc08g068660	4.46	0.00149	n.d.	n.d.	3.97	0.009	-0.498	0.94	Unknown Protein
Solyc08g065680	4.46	0.00153	n.d.	n.d.	n.d.	n.d.	-1.45	0.322	Protein phosphatase-2C
Solyc12g027820	4.46	0.00151	3.65	0.0918	n.d.	n.d.	-4.33	0.0122	Unknown Protein
Solyc03g111400	4.46	9.5e-05	-0.0159	1	3.85	0.00233	-0.612	0.756	Xanthine/uracil permease family protein
Solyc07g055990	4.45	0.000283	-1.03	1	2.61	0.0993	-1.84	0.097	Xyloglucan endotransglucosylase/hydrolase 7
Solyc11g005830	4.45	0.0391	n.d.	n.d.	4.47	0.0369	0.0233	1	NifS-like protein Aminotransferase class V family
Solyc02g071400	4.45	0.0212	0.566	1	5	0.00476	0.546	0.959	1-aminocyclopropane-1-carboxylate oxidase
Solyc06g008550	4.45	0.00161	n.d.	n.d.	n.d.	n.d.	-3.2	0.0321	Unknown Protein
Solyc02g077230	4.45	0.00156	n.d.	n.d.	n.d.	n.d.	-1.85	0.181	Unknown Protein
Solyc08g079480	4.44	3.47e-06	0.0711	1	4.79	8.73e-08	0.35	0.877	Unknown Protein
Solyc02g093570	4.44	2.99e-05	0.483	1	0.963	0.393	-3.48	0.00107	Unknown Protein
Solyc02g068460	4.44	0.00164	n.d.	n.d.	5.06	6.15e-05	0.62	0.748	Unknown Protein
Solyc12g013620	4.43	0	0.35	0.468	4.12	9.43e-241	-0.31	2.69e-06	NAC domain protein IPR003441
Solyc04g077750	4.43	0.00174	n.d.	n.d.	n.d.	n.d.	-4.3	0.0139	Unknown Protein
Solyc05g050870	4.42	0.00182	n.d.	n.d.	n.d.	n.d.	-1.83	0.195	Peroxidase
Solyc07g007870	4.42	0	0.0485	1	3.9	0	-0.525	2.23e-27	NADH flavin oxidoreductase/12-oxophytodienoate reductase
Solyc06g076080	4.42	8.41e-256	-0.166	1	4.28	4.08e-231	-0.135	0.154	Unknown Protein
Solyc06g011350	4.42	0	-0.449	0.357	4.1	2.82e-238	-0.328	5.19e-07	Aquaporin 2
Solyc03g117860	4.42	5.73e-162	-1.98	0.000291	5.29	0	0.869	3.42e-37	IBR finger domain protein
Solyc04g080660	4.41	0.000141	-0.163	1	5.31	6.41e-08	0.904	0.218	Carboxyl methyltransferase 4
Solyc04g071890	4.41	0	0.279	0.408	5.1	0	0.692	6.2e-76	Peroxidase 4
Solyc01g073860	4.41	0.000627	n.d.	n.d.	4.55	0.000292	0.137	1	Unknown Protein
Solyc02g067940	4.41	0.00188	n.d.	n.d.	4.82	0.00026	0.407	0.96	Unknown Protein
Solyc03g113070	4.4	1.16e-16	-0.698	1	4.21	1.48e-14	-0.191	0.928	ATP-binding cassette (ABC) transporter 17
Solyc05g052650	4.4	1.68e-12	0.985	0.862	2.62	0.0021	-1.78	9.49e-05	N-hydroxycinnamoyl/benzoyltransferase 6
Solyc06g082440	4.4	4.08e-22	0.0227	1	4.66	5.75e-27	0.255	0.626	CBL-interacting protein kinase 16
Solyc10g080900	4.39	2.4e-25	0.912	0.654	4.34	1.2e-24	-0.0464	1	3-oxoacyl-reductase
Solyc02g090820	4.39	1.09e-71	0.432	0.861	4.7	9.69e-92	0.308	0.0355	Heat stress transcription factor
Solyc11g006050	4.39	0.00206	n.d.	n.d.	n.d.	n.d.	-1.73	0.233	Ethylene-responsive transcription factor 2
Solyc04g079360	4.39	7.3e-15	0.693	0.986	4.22	3.28e-13	-0.17	0.976	MYB transcription factor
Solyc08g005950	4.39	2.84e-09	0.384	1	4.99	3.92e-14	0.602	0.233	Unknown Protein
Solyc06g063180	4.39	1.14e-12	1.55	0.397	3.98	1.88e-09	-0.411	0.572	Glutamate-gated kainate-type ion channel receptor subunit GluR5
Solyc12g036800	4.39	1.97e-10	1.29	0.708	5.69	1.17e-25	1.3	7.05e-06	Unknown Protein
Solyc06g069570	4.38	2.55e-88	1	0.0493	4.04	1.28e-67	-0.339	0.0172	SNAP25 homologous protein SNAP33
Solyc07g056200	4.38	2.65e-54	-0.0183	1	5.08	7.55e-93	0.699	8.31e-08	Unknown Protein
Solyc08g066770	4.38	1.72e-40	0.434	0.98	4.92	1.02e-61	0.546	0.00123	Ankyrin repeat family protein
Solyc12g087790	4.38	3.14e-142	0.968	0.0094	3.97	1.18e-102	-0.408	5.42e-05	Unknown Protein
Solyc00g020000	4.38	0.00216	3.56	0.112	4.22	0.00385	-0.159	1	Unknown Protein
Solyc03g119020	4.37	0.00221	n.d.	n.d.	5	8.95e-05	0.632	0.751	Unknown Protein
Solyc09g015010	4.36	0.0023	n.d.	n.d.	3.84	0.0132	-0.523	0.937	Unknown Protein
Solyc05g014390	4.36	6.46e-106	0.465	0.656	3.37	6.73e-46	-0.99	9.37e-17	ABC transporter C family member 3
Solyc12g008670	4.36	0.00231	n.d.	n.d.	4.59	0.000809	0.233	1	Myb-related transcription factor
Solyc03g006700	4.35	9.94e-243	-0.593	0.207	4.3	4.71e-236	-0.0437	0.948	Peroxidase
Solyc12g089010	4.34	0.0327	0.401	1	3.65	0.0967	-0.686	0.974	Pre-mRNA splicing factor ATP-dependent RNA helicase-like protein
Solyc03g005510	4.34	0.0025	n.d.	n.d.	4.48	0.00137	0.137	1	Ethylene-responsive transcription factor 1A
Solyc01g109120	4.34	1.08e-15	-1.03	0.933	3.49	3.19e-08	-0.857	0.028	WD-40 repeat family protein
Solyc01g057910	4.34	1.07e-08	-0.25	1	3.49	6.98e-05	-0.843	0.192	MYB transcription factor
Solyc01g080560	4.34	0.00254	n.d.	n.d.	4.41	0.00184	0.0697	1	Ribonucleoside hydrolase 1
Solyc07g045030	4.32	0.00729	1.99	0.887	4.92	0.000684	0.607	0.853	NAC domain transcription factor
Solyc10g055770	4.32	0.00463	2.75	0.503	4.31	0.00461	-0.00761	1	Multidrug resistance protein 2
Solyc08g062490	4.32	6.94e-41	1.48	0.0236	5.17	4.04e-78	0.85	4.34e-09	WRKY transcription factor 16
Solyc10g078550	4.31	0	0.172	0.832	3.08	4.26e-171	-1.23	6.94e-114	Glutamate dehydrogenase
Solyc03g083010	4.31	1.15e-88	-0.357	0.948	2.81	2.28e-23	-1.51	5.03e-27	Unknown Protein
Solyc01g109480	4.31	0.00283	n.d.	n.d.	n.d.	n.d.	-1.01	0.63	Unknown Protein
Solyc02g068220	4.31	2.96e-06	n.d.	n.d.	3.59	0.000567	-0.718	0.488	C-glucosyltransferase
Solyc08g060820	4.31	0.00277	n.d.	n.d.	n.d.	n.d.	-4.19	0.0211	Unknown Protein
Solyc06g069640	4.3	2.64e-06	n.d.	n.d.	4.69	3.31e-08	0.394	0.802	MazG nucleotide pyrophosphohydrolase
Solyc04g082590	4.3	0.000509	2.24	0.579	5.07	2.52e-06	0.769	0.458	Unknown Protein
Solyc08g079700	4.3	0	-0.026	1	4.06	1.29e-259	-0.241	0.000319	Zinc finger A20 and AN1 domain-containing stress-associated protein 7
Solyc12g089020	4.3	0.00448	0.678	1	3.94	0.0137	-0.365	1	Receptor-like protein kinase At5g59670
Solyc06g069710	4.3	0.00374	-0.317	1	4.1	0.00719	-0.199	1	NAC domain protein IPR003441
Solyc03g025260	4.3	0.00424	0.244	1	2.9	0.107	-1.4	0.432	Retinoblastoma-binding protein
Solyc04g079660	4.3	1.73e-11	0.488	1	4.41	1.67e-12	0.107	1	Cytochrome P450
Solyc06g066490	4.3	0.00296	n.d.	n.d.	4.45	0.00153	0.154	1	Unknown Protein
Solyc02g032950	4.29	5.24e-125	-0.0692	1	3.79	2.12e-83	-0.495	3.4e-06	Transcription factor WRKY
Solyc04g016250	4.29	0.00564	2.27	0.752	4.89	0.000463	0.6	0.842	Mitochondrial glycoprotein expressed
Solyc11g017280	4.29	3.14e-05	0.734	1	4.56	3.02e-06	0.276	0.985	Receptor-like kinase
Solyc03g116520	4.29	0.00308	n.d.	n.d.	4.43	0.00163	0.148	1	Unknown Protein
Solyc05g006310	4.29	0.00301	n.d.	n.d.	5.18	2.88e-05	0.887	0.455	Zinc finger protein 6
Solyc06g071890	4.29	4.48e-19	0.242	1	3.41	1.36e-09	-0.884	0.00825	Unknown Protein
Solyc07g055410	4.28	0.00316	n.d.	n.d.	5.85	1.04e-07	1.57	0.0205	Receptor-like kinase
Solyc07g062480	4.28	0.00029	-2.25	0.997	3.21	0.0212	-1.06	0.411	S-locus glycoprotein (Fragment)
Solyc00g117450	4.28	0.00159	-0.992	1	5.5	4.69e-07	1.22	0.104	Short internode related sequence 5
Solyc05g012850	4.27	1.43e-07	-0.0436	1	4.65	6.86e-10	0.383	0.749	Unknown Protein
Solyc05g056180	4.27	0.00331	n.d.	n.d.	n.d.	n.d.	-2.01	0.188	Unknown Protein
Solyc10g074730	4.27	0.00606	1.26	1	5.98	2.3e-07	1.7	0.0154	Unknown Protein
Solyc02g076710	4.27	0.0178	-2.14	1	3.24	0.111	-1.03	0.79	Cathepsin B-like cysteine proteinase
Solyc06g065010	4.27	2.11e-05	0.734	1	4.65	6.33e-07	0.383	0.869	GDSL esterase/lipase 1
Solyc01g100000	4.27	8.72e-10	2.06	0.159	5.46	1.81e-22	1.19	0.00014	F-box protein PP2-B1
Solyc02g071700	4.27	1.62e-11	-0.198	1	3.54	9.43e-07	-0.734	0.16	GDSL esterase/lipase At1g29670
Solyc01g087330	4.27	0.00326	n.d.	n.d.	4.9	0.000162	0.632	0.773	Unknown Protein
Solyc03g065050	4.27	0.00326	5.15	0.000107	n.d.	n.d.	-4.14	0.0244	30S ribosomal protein S12 chloroplastic
Solyc04g048900	4.27	3.83e-152	0.738	0.0613	4.71	3.82e-216	0.436	5.54e-08	Calreticulin 2 calcium-binding protein
Solyc00g201060	4.27	0.00326	n.d.	n.d.	n.d.	n.d.	-4.14	0.0244	Unknown Protein
Solyc08g069060	4.26	1.41e-30	0.986	0.425	4.42	4.15e-35	0.168	0.808	Beta-1 3-galactosyltransferase 6
Solyc09g089680	4.26	2.76e-17	-0.592	1	4.26	1.96e-17	0.00168	1	1-aminocyclopropane-1-carboxylate oxidase-like protein
Solyc12g099140	4.26	0.00335	n.d.	n.d.	4.16	0.00474	-0.103	1	MYB transcription factor
Solyc11g010850	4.25	5.95e-73	0.765	0.274	4.36	3.89e-80	0.108	0.81	1-deoxy-D-xylulose 5-phosphate synthase 2
Solyc04g016180	4.25	8.24e-28	-1.13	0.68	4	4.32e-23	-0.245	0.624	Glycosyltransferase
Solyc06g084370	4.25	1.78e-52	-1.16	0.355	4.4	1.23e-59	0.152	0.687	Unknown Protein
Solyc07g018010	4.25	4.82e-26	1.11	0.373	5.05	1.57e-47	0.792	4.31e-05	Transcription Factor
Solyc03g033800	4.24	0.00364	n.d.	n.d.	5.02	8.23e-05	0.775	0.609	Unknown Protein
Solyc12g005000	4.24	0.00371	n.d.	n.d.	n.d.	n.d.	-1.08	0.6	Unknown Protein
Solyc03g019690	4.24	4.29e-17	-2.58	0.384	4.03	1.27e-14	-0.214	0.876	Kunitz-type protease inhibitor
Solyc09g092000	4.24	0	0.519	0.00135	3.97	0	-0.271	3.85e-11	Unknown Protein
Solyc07g053230	4.24	0.00363	n.d.	n.d.	4.66	0.000586	0.416	0.969	Myb-related transcription factor
Solyc03g034250	4.23	3.73e-69	0.867	0.174	4.03	5.15e-59	-0.204	0.361	Unknown Protein
Solyc12g010940	4.23	0.00815	n.d.	n.d.	5.39	4.01e-05	1.16	0.277	Unknown Protein
Solyc03g033790	4.23	9.36e-05	0.386	1	5.43	4.38e-10	1.2	0.0297	Cell division protease ftsH homolog 3
Solyc06g083900	4.23	6.73e-10	-0.32	1	3.67	1.09e-06	-0.553	0.445	Myb-related transcription factor
Solyc12g096920	4.23	0.000428	-0.156	1	4.19	0.000511	-0.0425	1	Disease resistance protein
Solyc02g087110	4.22	7.27e-11	1.05	0.818	3.64	3.7e-07	-0.577	0.36	Alpha-dioxygenase
Solyc09g011670	4.22	2.44e-190	-0.617	0.235	4.03	4.19e-164	-0.188	0.0592	Universal stress protein family protein
Solyc09g009620	4.22	0.00397	3.25	0.211	5.27	1.52e-05	1.05	0.296	Unknown Protein
Solyc07g042550	4.22	5.68e-81	0.0148	1	4.03	1.97e-69	-0.197	0.317	Sucrose synthase
Solyc05g009480	4.22	1.75e-05	-0.859	1	6.18	2.67e-19	1.96	9.61e-08	Unknown Protein
Solyc03g032090	4.22	5.27e-161	2.36	3.12e-29	3.83	1.78e-117	-0.386	3.55e-05	Amino acid transporter family protein
Solyc10g081840	4.22	9.9e-17	0.627	0.98	4.35	1.38e-18	0.129	0.999	Nuclear transcription factor Y subunit A-1
Solyc10g078840	4.21	0.00414	n.d.	n.d.	4.31	0.00266	0.108	1	Germin-like protein 3
Solyc09g007030	4.21	0.0211	-3.32	1	4.86	0.00311	0.65	0.89	Kinesin
Solyc02g090450	4.21	0.00404	n.d.	n.d.	3.69	0.0199	-0.526	0.953	Peroxidase
Solyc06g008920	4.21	7.38e-149	0.157	1	3.66	1.67e-94	-0.545	1.07e-08	Acyl-CoA synthetase/AMP-acid ligase II
Solyc04g055260	4.21	0.043	3.18	0.593	4.4	0.0298	0.186	1	Carboxyl methyltransferase
Solyc07g063470	4.21	0.00413	n.d.	n.d.	4.03	0.0074	-0.179	1	Unknown Protein
Solyc06g009290	4.21	9.08e-67	-0.696	0.632	3.56	6.75e-39	-0.651	1.7e-05	Lipid A export ATP-binding/permease protein msbA
Solyc02g078530	4.2	2.06e-09	0.236	1	3.8	4.34e-07	-0.405	0.714	Receptor-like protein kinase At3g21340
Solyc06g036190	4.2	0.00423	3.74	0.071	3.49	0.0317	-0.708	0.853	Protein kinase-like protein
Solyc07g016220	4.2	3.98e-26	0.519	0.968	4.82	2.88e-42	0.622	0.00326	Unknown Protein
Solyc03g006400	4.2	4.03e-07	1.03	0.951	4.44	2.04e-08	0.237	0.977	Protein kinase
Solyc07g043550	4.19	5.71e-24	-0.115	1	3.71	2.1e-16	-0.484	0.142	UDP-glucose 4-epimerase
Solyc11g066360	4.19	0.000252	2.03	0.615	5.6	2.98e-10	1.4	0.00939	Unknown Protein
Solyc07g049670	4.19	3.76e-08	1.23	0.798	3.83	2.14e-06	-0.356	0.84	Alcohol acetyltransferase
Solyc03g112700	4.19	3.54e-156	-0.339	0.802	3.91	2.04e-124	-0.282	0.00497	Calmodulin-binding protein
Solyc01g009440	4.19	0.00444	n.d.	n.d.	3.89	0.0112	-0.293	1	Ethylene-responsive transcription factor 10
Solyc08g066210	4.19	4.28e-16	0.219	1	4.11	2.77e-15	-0.0776	1	LRR receptor-like serine/threonine-protein kinase FEI 1
Solyc11g010210	4.19	0.00959	-2.52	1	3.75	0.029	-0.438	1	Unknown Protein
Solyc08g074710	4.18	2.16e-11	n.d.	n.d.	3.32	4.93e-06	-0.861	0.0827	Unknown Protein
Solyc03g121420	4.18	8.58e-76	1.75	1.56e-06	4.2	1.36e-77	0.0198	1	Phosphatase
Solyc11g065530	4.18	6.23e-13	0.856	0.892	5.63	2.24e-36	1.44	1.29e-09	Lipase (Fragment)
Solyc02g082560	4.17	0.00466	n.d.	n.d.	3.74	0.0173	-0.434	0.994	CTP synthase-like protein
Solyc04g047760	4.17	0.00466	4.87	0.00068	3.83	0.0135	-0.343	1	Unknown Protein
Solyc01g017460	4.17	0.00466	n.d.	n.d.	n.d.	n.d.	-4.05	0.0336	DNA-directed RNA polymerase subunit beta-26apos-3B
Solyc09g091040	4.17	0.00464	n.d.	n.d.	4.06	0.00658	-0.11	1	Unknown Protein
Solyc05g055370	4.17	0.00464	n.d.	n.d.	4.47	0.00138	0.299	1	Unknown Protein
Solyc01g096930	4.16	7.41e-17	0.356	1	3.31	1.1e-08	-0.848	0.02	Phospholipid-transporting ATPase
Solyc06g075100	4.16	0.00493	n.d.	n.d.	n.d.	n.d.	-0.836	0.782	Glycosyl transferase family 2 protein
Solyc01g095140	4.16	7.05e-11	1.67	0.302	5.16	2.68e-22	0.996	0.00141	Late embryogenesis abundant protein (Fragment)
Solyc04g007380	4.16	2.02e-06	0.846	1	4.76	1.23e-09	0.598	0.421	Receptor serine/threonine kinase-like protein
Solyc03g071850	4.16	0.00833	-0.235	1	5.22	7.37e-05	1.06	0.371	UDP-glucuronosyltransferase 1-6
Solyc02g094180	4.15	0.00167	-0.722	1	3.82	0.006	-0.332	1	Peroxidase 1
Solyc03g045150	4.15	1.94e-07	n.d.	n.d.	4.04	5.91e-07	-0.107	1	Amine oxidase
Solyc10g086500	4.15	1.52e-59	3.53	1.52e-37	3.66	1.08e-39	-0.492	0.00319	3-oxo-5-alpha-steroid 4-dehydrogenase family protein expressed
Solyc02g087210	4.14	1.49e-27	-0.669	0.93	3.98	1.69e-24	-0.157	0.894	AN1-type zinc finger protein 2B
Solyc10g017540	4.14	0.00521	n.d.	n.d.	n.d.	n.d.	-1.89	0.255	Remorin 2
Solyc01g096320	4.14	3.77e-08	-0.218	1	4.78	8.04e-13	0.64	0.227	Homeobox leucine zipper protein
Solyc10g084600	4.14	0.00521	n.d.	n.d.	3.79	0.0149	-0.347	1	Unknown Protein
Solyc05g010120	4.14	5.3e-18	0.278	1	3.58	1.38e-11	-0.567	0.144	Phospholipid-transporting ATPase
Solyc09g091660	4.13	4.27e-140	0.831	0.0206	3.59	2.36e-88	-0.547	2.46e-08	ABC transporter G family member 40
Solyc08g065480	4.13	1.29e-57	-0.342	1	3.82	6.75e-45	-0.309	0.117	Ferrochelatase
Solyc09g030370	4.13	0.0135	-1.65	1	3.69	0.0372	-0.438	1	GDSL esterase/lipase At2g30310
Solyc01g090040	4.12	0.00566	3.95	0.0386	4.25	0.00335	0.137	1	Unknown Protein
Solyc01g090310	4.12	0.00556	n.d.	n.d.	5.2	2.52e-05	1.08	0.302	Ethylene responsive transcription factor 1a
Solyc12g027540	4.12	0.00566	3.77	0.0663	n.d.	n.d.	-1.39	0.461	Unknown Protein
Solyc01g066790	4.12	0.00566	n.d.	n.d.	n.d.	n.d.	-1.39	0.461	Unknown Protein
Solyc09g065310	4.12	0.00566	n.d.	n.d.	n.d.	n.d.	-3.99	0.0399	Unknown Protein
Solyc05g006710	4.12	0.00565	n.d.	n.d.	n.d.	n.d.	-3.99	0.0398	Unknown Protein
Solyc12g007030	4.12	4.24e-49	0.687	0.535	3.75	1.93e-36	-0.368	0.0758	Aldehyde dehydrogenase 1
Solyc02g079440	4.12	2.02e-06	-0.559	1	3.69	7.54e-05	-0.429	0.821	FAD-binding domain-containing protein
Solyc04g054990	4.11	3.56e-82	1.12	0.00845	3.74	8.39e-61	-0.366	0.0104	Unknown Protein
Solyc07g062620	4.11	1.25e-64	0.377	0.904	3.23	2.13e-30	-0.876	9.88e-09	Serine/threonine-protein kinase receptor
Solyc02g094000	4.11	4.93e-06	-0.51	1	5.52	2.02e-15	1.41	0.000474	Calmodulin-like protein
Solyc12g017960	4.11	3.75e-61	0.647	0.485	5.85	6.07e-226	1.75	1.32e-78	Unknown Protein
Solyc12g056360	4.11	1.92e-45	0.778	0.432	5.08	1.14e-96	0.972	5.94e-14	Unknown Protein
Solyc04g079820	4.1	0.00595	n.d.	n.d.	4.33	0.00254	0.223	1	Inositol 5-phosphatase 4
Solyc06g052020	4.1	7.93e-63	-5.29	9.68e-05	3.54	1.81e-39	-0.556	0.000427	Unknown Protein
Solyc05g025920	4.1	0.0486	n.d.	n.d.	4.19	0.0408	0.0913	1	Auxin-induced SAUR-like protein
Solyc04g011490	4.09	0.00622	n.d.	n.d.	n.d.	n.d.	-1.44	0.444	Unknown Protein
Solyc04g024650	4.09	0.00625	n.d.	n.d.	n.d.	n.d.	-2.36	0.16	Unknown Protein
Solyc04g005670	4.09	4.17e-109	-0.625	0.439	3.48	5.15e-65	-0.608	6.62e-08	Unknown Protein
Solyc01g091350	4.09	7.3e-08	0.216	1	4.19	1.84e-08	0.0949	1	ATP-dependent DNA helicase 2 subunit KU80
Solyc06g030500	4.08	0.00639	n.d.	n.d.	n.d.	n.d.	-2.14	0.206	Unknown Protein
Solyc02g014690	4.08	0.00647	3.96	0.0378	n.d.	n.d.	-3.95	0.0449	Unknown Protein
Solyc08g067610	4.08	0.0387	2.42	0.84	3.46	0.1	-0.611	0.996	ATP-binding cassette transporter
Solyc07g007130	4.07	1.97e-29	0.896	0.476	4.23	7.87e-34	0.165	0.821	Unknown Protein
Solyc01g006560	4.07	4.16e-182	-0.0675	1	4.29	8.64e-220	0.22	0.0108	Lipoxygenase
Solyc08g028760	4.07	0.00655	n.d.	n.d.	n.d.	n.d.	-3.95	0.0454	Unknown Protein
Solyc05g006860	4.07	4.33e-33	-0.106	1	6.12	1.21e-149	2.05	7.81e-65	Thioredoxin H
Solyc02g062790	4.07	0.00274	-0.412	1	3.04	0.0535	-1.04	0.592	Receptor-like kinase
Solyc03g117980	4.06	2.72e-89	0.143	1	3.03	5.24e-36	-1.02	1.7e-15	Respiratory burst oxidase-like protein
Solyc04g074950	4.06	1.79e-28	-0.0402	1	4.23	1.11e-32	0.164	0.836	Unknown Protein
Solyc07g047800	4.06	0	0.124	0.77	4.03	0	-0.0272	0.853	Short-chain dehydrogenase/reductase family protein
Solyc05g056170	4.06	0	-0.612	0.0544	3.62	6.37e-213	-0.431	8.13e-12	Phenylalanine ammonia-lyase
Solyc11g007480	4.06	0.0211	n.d.	n.d.	4.74	0.00271	0.675	0.865	UDP-glucuronosyltransferase 1-1
Solyc02g062820	4.05	0.00715	n.d.	n.d.	n.d.	n.d.	-3.92	0.0489	Unknown Protein
Solyc11g040270	4.05	0.00715	n.d.	n.d.	4.96	0.000116	0.911	0.504	Unknown Protein
Solyc12g062510	4.05	0.000271	1.29	0.947	3.05	0.0193	-1	0.436	ATPase
Solyc10g084510	4.05	8.1e-06	-1.23	1	3.39	0.00084	-0.661	0.576	Unknown Protein
Solyc01g099480	4.05	0.00715	n.d.	n.d.	n.d.	n.d.	-3.92	0.0489	Unknown Protein
Solyc02g081390	4.05	1.28e-26	1.29	0.139	5.15	6.09e-62	1.1	5.71e-11	Amine oxidase family protein
Solyc05g053570	4.04	4.58e-05	0.688	1	2.18	0.0907	-1.85	0.0397	ATP-binding cassette transporter
Solyc09g084460	4.04	1.07e-15	0.953	0.704	3.18	5.79e-08	-0.857	0.0238	Chymotrypsin inhibitor 2
Solyc02g085730	4.04	0	0.688	1.53e-05	3.96	0	-0.0818	0.24	Allene oxide cyclase
Solyc04g049090	4.04	5.19e-123	0.791	0.0395	3.64	7.65e-88	-0.401	0.000196	MLO-like protein 17
Solyc04g070960	4.03	0.000476	0.184	1	4.75	2.79e-06	0.717	0.507	Dof zinc finger protein 9
Solyc02g090470	4.03	0.00759	n.d.	n.d.	3.6	0.0246	-0.427	1	Peroxidase
Solyc10g076190	4.03	0.00755	n.d.	n.d.	n.d.	n.d.	-1.09	0.652	Peroxidase 1
Solyc09g090470	4.02	6.66e-46	0.84	0.306	4.53	1.07e-69	0.514	0.000886	Peptide transporter
Solyc01g087440	4.02	6.16e-12	0.44	1	3.26	1.06e-06	-0.759	0.12	Unknown Protein
Solyc09g083440	4.02	0	1.87	8.92e-86	3.76	0	-0.26	1.98e-11	Proteinase inhibitor I
Solyc12g005290	4.02	2.71e-07	0.0327	1	3.09	0.000776	-0.934	0.19	Receptor-like kinase
Solyc03g120260	4.02	8.92e-21	0.449	1	5.02	1.26e-44	0.999	6.83e-07	Unknown Protein
Solyc07g066560	4.02	7.44e-05	1.84	0.596	3.94	0.000119	-0.077	1	Unknown Protein
Solyc08g036650	4.02	0.00777	n.d.	n.d.	n.d.	n.d.	-1.03	0.695	Unknown Protein
Solyc04g079880	4.02	0.00128	0.932	1	3.99	0.00139	-0.0258	1	1-acyl-sn-glycerol-3-phosphate acyltransferase
Solyc02g080080	4.02	3.79e-19	0.389	1	4.16	1.49e-21	0.142	0.969	Receptor-like protein kinase
Solyc08g066020	4.01	5.29e-06	-0.186	1	3.28	0.00104	-0.738	0.472	Serine C-palmitoyltransferase like protein
Solyc01g066760	4.01	6.03e-52	-0.279	1	2.97	8.42e-21	-1.04	2.2e-09	Unknown Protein
Solyc02g082450	4.01	0.000756	-1.95	1	3.86	0.00151	-0.15	1	Auxin efflux carrier family protein
Solyc02g093950	4.01	9.26e-12	-0.226	1	3.21	2.36e-06	-0.808	0.0943	Ankyrin repeat family protein
Solyc01g081340	4.01	0.00985	0.744	1	4.38	0.00273	0.367	1	Carboxyl methyltransferase 4
Solyc06g063210	4	6.89e-06	0.452	1	4.54	1.69e-08	0.538	0.564	Glutamate-gated kainate-type ion channel receptor subunit GluR5
Solyc07g007250	4	0	1.21	4.17e-297	3.27	0	-0.733	0	Metallocarboxypeptidase inhibitor
Solyc02g072070	4	0.00823	n.d.	n.d.	3.77	0.0162	-0.239	1	Receptor-like kinase
Solyc04g054150	4	0.0328	0.7	1	4.14	0.0243	0.134	1	Nuclear transcription factor Y subunit B-3
Solyc11g032060	4	0.0082	n.d.	n.d.	n.d.	n.d.	-1.41	0.484	GDSL esterase/lipase At1g71691
Solyc03g033680	4	0.00825	n.d.	n.d.	5.57	1.41e-06	1.57	0.0431	Unknown Protein
Solyc05g009520	4	2.54e-124	0.801	0.0298	4.53	3.87e-193	0.535	2.24e-10	Unknown Protein
Solyc06g053220	4	0.000166	0.809	1	4.77	2.3e-07	0.772	0.36	Homeobox leucine zipper protein
Solyc03g005470	4	0	-0.211	0.435	3.8	0	-0.208	9.54e-08	Unknown Protein
Solyc08g062360	3.99	4.01e-19	1.04	0.499	4.43	4.63e-27	0.438	0.173	Ankyrin repeat protein
Solyc07g045100	3.99	1.93e-30	0.466	0.949	3.59	6.33e-22	-0.403	0.16	Aspartic proteinase nepenthesin I
Solyc12g038680	3.99	0.00855	n.d.	n.d.	n.d.	n.d.	-2.18	0.22	Unknown Protein
Solyc05g052880	3.99	0.00202	0.55	1	2.97	0.0476	-1.03	0.566	Unknown Protein
Solyc11g030730	3.99	1.04e-11	-0.432	1	4.6	1.48e-18	0.61	0.114	Cytochrome P450
Solyc04g071400	3.98	0.00887	n.d.	n.d.	n.d.	n.d.	-0.669	0.912	Nodulin-like protein
Solyc02g089900	3.98	1.98e-17	0.451	1	3.54	2.63e-12	-0.443	0.329	Receptor-like kinase
Solyc11g010670	3.98	3.09e-198	-0.477	0.341	5.69	0	1.71	2.62e-249	Unknown Protein
Solyc06g063110	3.98	0.0035	2.05	0.723	3.91	0.0045	-0.0745	1	Ring H2 finger protein
Solyc12g008930	3.98	0.00879	n.d.	n.d.	4.16	0.00478	0.175	1	Unknown Protein
Solyc12g036820	3.98	0.00878	3.59	0.105	n.d.	n.d.	-3.85	0.0588	Unknown Protein
Solyc05g053620	3.98	0.0316	n.d.	n.d.	4.39	0.0117	0.407	1	F-box protein PP2-B1
Solyc02g071970	3.98	1.67e-27	0.402	1	4.72	1.42e-49	0.745	6.59e-05	Unknown Protein
Solyc11g006030	3.98	1.62e-06	-0.136	1	3.99	1.24e-06	0.0164	1	U-box domain-containing protein
Solyc08g007790	3.98	5.65e-53	-0.078	1	3.14	1.38e-25	-0.836	8.31e-07	Hydroxymethylglutaryl-CoA synthase
Solyc03g083690	3.97	1.94e-05	n.d.	n.d.	1.75	0.155	-2.21	0.00955	Unknown Protein
Solyc10g081560	3.97	2.74e-237	-1.11	0.000712	4.13	4.1e-273	0.159	0.0517	Tropinone reductase I
Solyc01g109050	3.97	1.94e-07	-1.17	0.992	3.92	2.98e-07	-0.0447	1	Beta-glucanase-like protein
Solyc11g005720	3.97	1.23e-43	-0.115	1	3.32	3.93e-25	-0.648	0.00079	Unknown Protein
Solyc08g008110	3.97	2.56e-22	0.522	0.961	4.19	8.45e-27	0.221	0.719	1-aminocyclopropane-1-carboxylate synthase
Solyc09g015770	3.96	3.47e-36	0.871	0.361	5.08	1.07e-86	1.12	1.03e-15	WRKY transcription factor 6
Solyc08g082610	3.96	4.61e-270	0.165	0.938	4.36	0	0.393	1.26e-11	Unknown Protein
Solyc03g123370	3.96	2.29e-274	0.55	0.031	3.16	9.83e-134	-0.802	5.35e-32	(P)ppGpp synthetase I (GTP pyrophosphokinase) SpoT/RelA
Solyc01g108100	3.96	0.028	1.64	1	3.81	0.0379	-0.153	1	Unknown Protein
Solyc03g118190	3.96	0.00166	-0.423	1	3.72	0.00434	-0.238	1	Ethylene responsive transcription factor 2a
Solyc10g049420	3.95	1.25e-17	-1.74	0.493	2.1	0.00109	-1.85	1.93e-07	Unknown Protein
Solyc06g074990	3.95	0.000101	-0.129	1	2.94	0.0138	-1.01	0.366	Nitrate transporter
Solyc07g041000	3.95	0.00978	n.d.	n.d.	4.26	0.00334	0.308	1	Cleavage and polyadenylation specificity factor subunit 5
Solyc10g083230	3.95	0.000129	0.316	1	3.7	0.00056	-0.248	1	Unknown Protein
Solyc04g050330	3.95	0.00961	n.d.	n.d.	n.d.	n.d.	-1.63	0.405	60S ribosomal protein L12
Solyc02g068860	3.95	0.00979	n.d.	n.d.	n.d.	n.d.	-3.82	0.0647	Unknown Protein
Solyc03g098700	3.95	0.00974	n.d.	n.d.	n.d.	n.d.	-1.99	0.28	Cysteine protease inhibitor 8 (Fragment)
Solyc12g077520	3.95	0.00974	n.d.	n.d.	n.d.	n.d.	-3.82	0.0645	Unknown Protein
Solyc03g007380	3.94	0.00925	0.915	1	4.06	0.00612	0.12	1	WRKY transcription factor 27
Solyc06g061170	3.94	8.09e-57	-0.429	0.906	3.07	2e-26	-0.868	8.81e-08	Solute carrier family 25 (Mitochondrial carrier ornithine transporter) member 15
Solyc06g050810	3.94	1.55e-25	0.589	0.865	4.48	1.9e-39	0.541	0.0155	Unknown Protein
Solyc01g108440	3.94	2.49e-07	0.246	1	4.25	3.44e-09	0.31	0.873	Calmodulin-binding protein
Solyc10g006660	3.94	0	-0.0239	1	4.24	0	0.302	2.4e-08	Calcium-binding EF hand family protein (Fragment)
Solyc12g019890	3.94	5.58e-26	1.15	0.212	4.3	7.22e-35	0.359	0.205	Glucan endo-1 3-beta-glucosidase 5
Solyc04g078290	3.94	3.32e-171	0.282	0.75	4.46	4.53e-265	0.525	9.97e-14	Cytochrome P450
Solyc01g008610	3.93	0.0104	n.d.	n.d.	5.8	1.68e-07	1.87	0.00726	Beta-1 3-glucanase
Solyc00g048510	3.93	0.0102	n.d.	n.d.	4.68	0.000536	0.743	0.729	Phloem lectin
Solyc01g103470	3.93	2.63e-19	-0.238	1	4.31	4.09e-26	0.375	0.298	Unknown Protein
Solyc05g007640	3.93	0.00844	0.164	1	4.35	0.00169	0.426	0.981	Resistance protein R1 (Fragment)
Solyc09g011330	3.92	2.95e-20	-0.0673	1	4.47	1.64e-31	0.555	0.0336	Receptor protein kinase-like
Solyc02g093240	3.91	0.0111	n.d.	n.d.	n.d.	n.d.	-0.552	0.97	Caffeoyl-CoA-O-methyltransferase
Solyc02g084310	3.91	0.011	n.d.	n.d.	n.d.	n.d.	-3.78	0.0714	Unknown Protein
Solyc05g008140	3.91	1.65e-48	-0.375	0.979	4.16	2.38e-60	0.256	0.229	Unknown Protein
Solyc01g107830	3.9	0.0278	-1.24	1	3.68	0.0432	-0.221	1	UDP-glucosyltransferase family 1 protein
Solyc12g019320	3.9	4.03e-119	-0.212	1	3.65	3.99e-97	-0.244	0.0469	Multidrug resistance protein mdtK
Solyc02g076930	3.9	5.62e-10	-1.45	0.837	3.53	1.35e-07	-0.369	0.735	Armadillo/beta-catenin repeat family protein
Solyc04g082960	3.9	9.48e-65	-0.0438	1	3.52	7.63e-47	-0.382	0.0193	Unknown Protein
Solyc02g069960	3.9	0.0114	n.d.	n.d.	4.39	0.00197	0.492	0.953	NAC domain protein IPR003441
Solyc09g009260	3.9	6.25e-227	0.0428	1	2.94	2.57e-93	-0.966	1.49e-36	Fructose-bisphosphate aldolase
Solyc06g007930	3.9	0	-0.0328	1	3.96	0	0.0582	0.646	Cytochrome b5
Solyc05g021580	3.9	0.0113	n.d.	n.d.	4.07	0.00646	0.17	1	Unknown Protein
Solyc11g066330	3.89	0.00981	1.72	0.916	4.81	0.000198	0.914	0.527	Unknown Protein
Solyc01g091190	3.89	4.66e-263	0.00158	1	3.25	2.24e-149	-0.635	1.06e-20	3-phosphoshikimate 1-carboxyvinyltransferase
Solyc06g065280	3.89	0.0115	n.d.	n.d.	n.d.	n.d.	-3.76	0.0741	Unknown Protein
Solyc01g112110	3.89	0.0115	n.d.	n.d.	n.d.	n.d.	-3.77	0.0741	Unknown Protein
Solyc02g014110	3.89	0.0115	n.d.	n.d.	n.d.	n.d.	-3.77	0.0741	Unknown Protein
Solyc06g062780	3.89	3.58e-36	0.46	0.9	3.46	3.97e-25	-0.435	0.0693	Phospholipid-transporting ATPase
Solyc03g095700	3.88	0.012	n.d.	n.d.	3.49	0.0318	-0.389	1	Unknown Protein
Solyc06g053550	3.88	4.15e-08	-0.493	1	3.96	1.08e-08	0.086	1	Peroxisomal membrane protein
Solyc04g077580	3.87	0.0122	n.d.	n.d.	4.62	0.000698	0.749	0.738	Unknown Protein (AHRD V1)-3B contains Interpro domain(s) IPR009438 Phytosulfokine
Solyc05g009620	3.87	0.000154	n.d.	n.d.	2.43	0.0551	-1.44	0.151	Unknown Protein
Solyc05g053960	3.87	3.02e-25	-1.42	0.417	3.51	9.31e-19	-0.364	0.307	Unknown Protein
Solyc07g008920	3.87	1.69e-06	0.813	1	4.11	1.04e-07	0.236	0.984	Oxysterol-binding protein
Solyc06g051800	3.87	4.72e-30	0.576	0.813	3.83	3.1e-29	-0.0424	1	Expansin
Solyc02g068300	3.87	1.25e-50	0.166	1	3.11	5.88e-26	-0.759	1.08e-05	Receptor-like kinase
Solyc06g063350	3.87	4.32e-136	-0.631	0.238	3.95	4.26e-147	0.0826	0.768	Unknown Protein
Solyc01g111970	3.86	1.15e-05	-0.415	1	3.11	0.00183	-0.749	0.482	Laccase 1a
Solyc06g076130	3.86	4.03e-06	0.586	1	3.9	2.49e-06	0.0403	1	Unknown Protein (AHRD V1)
Solyc01g009680	3.85	6.66e-117	-0.241	0.962	4.32	1.38e-173	0.467	1.41e-07	Lipoxygenase
Solyc09g011390	3.85	0.00658	0.178	1	3.55	0.0162	-0.299	1	Peptide transporter
Solyc01g091360	3.85	4.27e-123	0.475	0.362	3.97	2.78e-137	0.119	0.505	Unknown Protein
Solyc12g005550	3.85	0.0139	0.0324	1	3.87	0.0129	0.0178	1	Unknown Protein
Solyc03g112030	3.85	0.00138	0.972	1	2.6	0.0692	-1.25	0.379	Cytochrome P450
Solyc04g058170	3.84	1.74e-17	0.428	1	4.74	2.74e-35	0.899	8.86e-05	Calmodulin-like protein
Solyc06g005480	3.84	2.68e-17	-0.704	0.959	3.17	4.64e-10	-0.662	0.0709	Unknown Protein
Solyc01g111190	3.84	1.28e-34	0.993	0.197	3.12	1.39e-18	-0.718	0.00104	Unknown Protein
Solyc06g068540	3.84	0.000375	0.918	1	3.42	0.00299	-0.416	0.943	Unknown Protein
Solyc04g064870	3.84	7.7e-38	0.734	0.478	4.5	6.03e-65	0.661	2.75e-05	Unknown Protein
Solyc12g094550	3.83	7e-25	0.1	1	3.72	8.98e-23	-0.116	0.987	Unknown Protein
Solyc08g007160	3.83	7.26e-24	-0.689	0.895	3.12	4.88e-13	-0.714	0.0113	Calcineurin B-like calcium binding protein
Solyc05g009120	3.83	2.37e-28	-0.421	1	3.57	7.63e-23	-0.265	0.522	Os03g0731050 protein (Fragment)
Solyc12g011090	3.83	2.03e-62	-0.914	0.29	4.66	1.27e-122	0.827	7.09e-14	Unknown Protein
Solyc04g051690	3.83	5.35e-25	1.75	0.00419	4.18	1.24e-33	0.357	0.218	WRKY transcription factor 16
Solyc06g009110	3.83	1.7e-71	0.232	1	3.63	2.34e-60	-0.204	0.316	Nucellin-like aspartic protease (Fragment)
Solyc04g015160	3.83	1.74e-07	0.686	1	2.72	0.00217	-1.11	0.0847	Unknown Protein
Solyc08g005530	3.83	2.36e-13	0.767	0.869	4.25	1.37e-18	0.418	0.366	Unknown Protein
Solyc08g080860	3.82	1.89e-10	-0.917	0.973	4.61	4.94e-19	0.792	0.0241	Unknown Protein
Solyc06g072990	3.82	3.49e-05	-0.0577	1	3.61	0.000164	-0.217	1	Unknown Protein
Solyc06g048870	3.82	0.0141	n.d.	n.d.	n.d.	n.d.	-0.706	0.914	WRKY transcription factor 75
Solyc07g055130	3.82	2.06e-23	-0.0029	1	3.02	7.74e-12	-0.8	0.00435	Kinase family protein
Solyc12g007170	3.82	2.31e-176	0.452	0.231	3.2	1.18e-101	-0.614	2.53e-13	Fatty acid oxidation complex subunit alpha
Solyc01g079610	3.82	3.35e-52	0.382	0.892	4.03	6.56e-63	0.214	0.353	DNAJ chaperone
Solyc11g011990	3.81	3.31e-26	2.36	1.02e-06	4.78	1.97e-56	0.965	2.73e-08	Alternative oxidase
Solyc12g099260	3.81	3.32e-88	1.07	0.00246	2.31	1.89e-20	-1.5	1.17e-28	ATP citrate lyase a-subunit
Solyc06g063090	3.81	3.84e-36	-0.432	0.973	3.5	5.43e-28	-0.306	0.281	Alanine aminotransferase
Solyc06g034300	3.81	0.0148	n.d.	n.d.	n.d.	n.d.	-3.68	0.092	Unknown Protein
Solyc05g007220	3.81	3.03e-41	0.0636	1	2.92	1.54e-18	-0.896	3.88e-06	Unknown Protein
Solyc02g032060	3.81	0.0146	n.d.	n.d.	3.97	0.0088	0.162	1	Leucine-rich repeat receptor-like protein kinase
Solyc10g038080	3.81	1.45e-25	0.0202	1	2.63	5.38e-09	-1.18	6.63e-06	Shikimate dehydrogenase
Solyc03g083470	3.81	8.87e-05	-0.289	1	3.21	0.00275	-0.599	0.735	Receptor-like protein kinase
Solyc07g005100	3.81	2.48e-77	-0.121	1	4.38	3.69e-124	0.564	1.43e-07	Chitinase-like protein
Solyc12g006240	3.81	5.31e-05	2.96	0.0263	4.24	1.07e-06	0.433	0.81	CONSTANS-like zinc finger protein
Solyc08g078060	3.81	1.4e-43	0.0142	1	3.75	1.78e-41	-0.0669	1	Unknown Protein
Solyc03g071860	3.81	0.000481	-0.167	1	2.55	0.0519	-1.26	0.291	Phenylalanine ammonia-lyase
Solyc05g050590	3.81	0.0377	1.42	1	2.59	0.199	-1.22	0.77	Phosphatidylinositol 3-and 4-kinase family (Fragment)
Solyc04g009870	3.81	1.8e-21	3.37	2.93e-15	4.12	8.31e-28	0.311	0.418	Unknown Protein
Solyc12g009240	3.81	0.0239	-1.3	1	2.53	0.18	-1.27	0.682	Ethylene-responsive transcription factor 4
Solyc01g088090	3.81	2.44e-165	0.251	0.807	3.35	2.05e-110	-0.458	1.55e-07	Hydrolase alpha/beta fold family protein
Solyc07g007590	3.81	4.83e-110	-0.0104	1	3.48	3.43e-83	-0.325	0.00572	Prephenate dehydrogenase family protein
Solyc06g051620	3.8	1.74e-05	-0.806	1	3.45	0.000235	-0.352	0.934	1-phosphatidylinositol-4 5-bisphosphate phosphodiesterase (Phosphoinositide-specific phospholipase c)
Solyc01g108490	3.8	1.51e-131	0.258	0.859	4.12	1.57e-173	0.319	0.000467	Serine carboxypeptidase 1
Solyc01g066940	3.8	8.31e-34	-1.12	0.415	3.35	4.14e-23	-0.448	0.0696	Vesicle-associated membrane protein 7B
Solyc07g008620	3.8	3.14e-19	0.47	0.998	3.85	3.8e-20	0.0484	1	Leucine Rich Repeat family protein expressed
Solyc04g057770	3.8	0.0149	n.d.	n.d.	n.d.	n.d.	-3.68	0.0923	Cytochrome P450
Solyc12g011000	3.8	8.66e-115	0.151	1	3.32	4.94e-75	-0.482	7.52e-06	Citrate synthase
Solyc12g088330	3.79	0.0155	n.d.	n.d.	3.94	0.00977	0.152	1	Unknown Protein
Solyc04g078630	3.79	2.86e-05	-0.06	1	4.37	7.8e-08	0.58	0.541	Unknown Protein
Solyc02g093270	3.79	5.31e-187	0.0262	1	3.32	5.89e-124	-0.463	1.09e-08	Caffeoyl-CoA O-methyltransferase
Solyc04g014300	3.78	1.48e-166	0.0129	1	1.48	1.15e-12	-2.3	9.05e-98	Unknown Protein
Solyc02g092770	3.78	0.0132	2.73	0.427	3.79	0.0126	0.00847	1	Hydrolase alpha/beta fold family protein expressed
Solyc11g068710	3.78	1.9e-111	1.13	0.000102	3.83	1.83e-116	0.0424	1	Unknown Protein
Solyc02g062500	3.78	8.55e-06	0.424	1	4.02	7e-07	0.241	0.992	2-oxoglutarate-dependent dioxygenase
Solyc01g087450	3.78	2.77e-12	-0.178	1	3.21	7.85e-08	-0.57	0.279	Unknown Protein
Solyc02g062310	3.78	0.016	n.d.	n.d.	4.76	0.000351	0.984	0.507	Unknown Protein
Solyc01g109090	3.78	2.36e-228	0.857	5.1e-05	4.2	0	0.415	1.97e-11	Unknown Protein
Solyc06g009280	3.77	0.0114	-0.696	1	3.1	0.0569	-0.675	0.915	Lipid A export ATP-binding/permease protein msbA
Solyc06g071810	3.77	1.41e-53	0.747	0.258	3.83	4.59e-57	0.0652	1	LRR receptor-like serine/threonine-protein kinase FEI 1
Solyc05g052520	3.77	2.49e-05	2.03	0.306	3.95	4.61e-06	0.182	1	Protein phosphatase 2C
Solyc02g080290	3.77	6.68e-12	0.49	1	4.1	1.88e-15	0.327	0.649	Beta-glucosidase 47
Solyc06g005520	3.77	5.15e-14	0.292	1	3	1.58e-07	-0.764	0.0639	ATP binding / serine-threonine kinase
Solyc12g014430	3.76	2.03e-31	0.764	0.494	3.15	1.84e-18	-0.614	0.00961	Cellulose synthase
Solyc08g014110	3.76	0.0169	n.d.	n.d.	4.92	0.000149	1.16	0.334	Unknown Protein
Solyc07g055080	3.76	1.96e-34	0.569	0.742	4.21	3.23e-50	0.449	0.0204	Proteasome subunit alpha type
Solyc01g073790	3.76	0.00165	-0.226	1	3.55	0.00395	-0.209	1	Unknown Protein
Solyc12g011160	3.76	1.3e-68	0.337	0.874	3.42	3.01e-51	-0.338	0.0348	Enoyl-CoA-hydratase
Solyc02g067600	3.75	9.9e-35	-0.8	0.647	3.21	7.45e-22	-0.535	0.0187	Unknown Protein
Solyc04g014280	3.75	1.01e-47	0.0777	1	0.418	0.266	-3.34	1.42e-40	Unknown Protein
Solyc02g093050	3.75	2.73e-28	0.228	1	4.04	2.2e-36	0.295	0.329	WRKY transcription factor 26
Solyc01g096730	3.75	2.65e-11	-0.328	1	3.66	1.42e-10	-0.0942	1	Major facilitator superfamily transporter
Solyc12g010440	3.75	2.63e-13	-0.33	1	3.27	4.55e-09	-0.481	0.375	Glycerol-3-phosphate transporter
Solyc07g055690	3.75	0.0232	1.06	1	7.4	3.05e-17	3.65	9.62e-14	S-locus-specific glycoprotein S6
Solyc12g014110	3.75	2.74e-08	-0.298	1	3.65	9.8e-08	-0.101	1	Sodium/calcium exchanger family protein
Solyc09g031910	3.74	0.0175	n.d.	n.d.	n.d.	n.d.	-2.34	0.256	Unknown Protein
Solyc03g123690	3.74	0.0177	n.d.	n.d.	n.d.	n.d.	-0.679	0.934	Ring H2 finger protein
Solyc04g009900	3.74	3.38e-56	1.53	4.2e-05	3.22	1.39e-35	-0.517	0.00168	Calcium-dependent protein kinase 2
Solyc08g081540	3.74	0.000476	-0.397	1	2.17	0.1	-1.57	0.155	1-aminocyclopropane-1-carboxylate synthase
Solyc03g119810	3.73	7.3e-112	-1.36	0.00329	3.16	4.38e-67	-0.566	1.33e-07	Unknown Protein
Solyc08g076860	3.73	2.78e-265	0.366	0.218	3.43	1.25e-203	-0.302	9.37e-06	Zinc-binding family protein
Solyc06g066680	3.73	0.00109	-0.157	1	2.08	0.136	-1.65	0.177	Mitochondrial carrier protein
Solyc01g094550	3.73	1.53e-53	0.0889	1	3.39	5.32e-40	-0.338	0.0779	Acyl-CoA thioesterase family protein
Solyc02g090120	3.73	2.08e-05	2.48	0.084	7.81	6.06e-77	4.08	2.58e-71	Unknown Protein
Solyc11g062440	3.73	9.19e-220	-0.00124	1	2.57	8.4e-71	-1.16	2.02e-49	Laccase
Solyc08g074280	3.72	3.26e-23	0.424	0.992	3.24	1.75e-15	-0.48	0.134	Unknown Protein
Solyc01g103790	3.72	0.0187	n.d.	n.d.	n.d.	n.d.	-0.343	1	Wall-associated receptor kinase-like 9
Solyc06g036420	3.72	0.00908	0.582	1	3.85	0.00566	0.132	1	SGT1
Solyc01g057340	3.72	0.0188	3.6	0.103	n.d.	n.d.	-3.59	0.113	Unknown Protein
Solyc02g093860	3.72	2e-266	0.427	0.103	3.87	1.25e-305	0.149	0.0474	Histidine amino acid transporter
Solyc11g065940	3.72	1.62e-27	0.438	0.95	4.47	1.01e-50	0.747	3.92e-05	Epsin 2-like protein (Fragment)
Solyc01g095340	3.72	0.0188	3.41	0.155	n.d.	n.d.	-3.59	0.113	Unknown Protein
Solyc03g059380	3.72	0.0188	n.d.	n.d.	n.d.	n.d.	-3.59	0.113	Ycf2
Solyc07g056110	3.72	1.18e-54	0.263	1	3.49	2.86e-45	-0.222	0.356	Calcium/proton exchanger family protein
Solyc02g078840	3.72	1.69e-36	-0.0246	1	3.65	1.67e-34	-0.0743	1	Secretory carrier membrane protein
Solyc02g089000	3.71	0.0192	n.d.	n.d.	n.d.	n.d.	-3.58	0.115	Unknown Protein
Solyc04g014290	3.71	0	-0.362	0.187	1.49	7.19e-29	-2.22	4.84e-211	Unknown Protein
Solyc11g068700	3.71	5.73e-241	0.946	6.93e-07	3.47	1.47e-195	-0.24	0.00128	Unknown Protein
Solyc01g080220	3.71	3.93e-87	0.369	0.719	3.98	3.09e-110	0.266	0.0371	Dienelactone hydrolase family protein
Solyc08g006730	3.71	2.57e-20	-0.829	0.824	4.25	1.03e-31	0.542	0.0348	N-acetyltransferase
Solyc04g081510	3.71	2.24e-26	0.824	0.476	2.75	3.46e-11	-0.964	0.000137	Os01g0873900 protein (Fragment)
Solyc10g079960	3.71	0.0192	5.09	0.000168	3.93	0.0101	0.219	1	Unknown Protein
Solyc12g019990	3.71	0.0192	5.15	0.000107	n.d.	n.d.	-3.58	0.115	Unknown Protein
Solyc07g056390	3.7	2.35e-10	0.585	1	3.81	2.2e-11	0.112	1	Endoplasmic oxidoreductin-1
Solyc03g113540	3.7	2.23e-07	-0.672	1	3.57	9.4e-07	-0.128	1	Dynein light chain cytoplasmic
Solyc11g069800	3.7	2.34e-113	0.99	0.000731	3.59	1.45e-103	-0.11	0.634	Allene oxide synthase
Solyc03g095770	3.7	1.31e-72	1.06	0.00533	4.89	7.17e-192	1.2	7.45e-39	WRKY transcription factor 6
Solyc05g050360	3.7	2.01e-10	0.924	0.791	4.26	3.26e-16	0.566	0.193	Cyclic nucleotide gated channel
Solyc06g066230	3.7	0.0195	n.d.	n.d.	3.8	0.0148	0.0955	1	Cytochrome P450
Solyc09g089780	3.7	0.00167	-0.138	1	3.48	0.00423	-0.221	1	1-aminocyclopropane-1-carboxylate oxidase-like protein
Solyc09g009840	3.69	7.05e-31	0.781	0.447	4.25	2.55e-49	0.559	0.00287	Unknown Protein
Solyc09g075910	3.69	0.000104	0.461	1	3.27	0.00129	-0.416	0.914	Receptor-like protein kinase
Solyc01g099320	3.69	0.0347	n.d.	n.d.	4.74	0.00142	1.05	0.563	Nuclear transcription factor Y subunit B-3
Solyc02g090340	3.68	4.84e-07	-0.819	1	2.9	0.000548	-0.787	0.302	Cytochrome P450
Solyc08g067550	3.68	4.89e-33	0.205	1	2.97	1.48e-17	-0.711	0.00135	Non-specific lipid-transfer protein
Solyc02g078680	3.68	0.0206	n.d.	n.d.	n.d.	n.d.	-0.957	0.813	Tir-nbs-lrr resistance protein (Fragment)
Solyc01g091840	3.67	5.02e-16	0.0234	1	3.54	1.99e-14	-0.136	0.997	3-26apos-phosphoadenosine 5'-apos-phosphosulfate transporter 1
Solyc12g088390	3.67	6.84e-23	-1.3	0.442	3.62	3.23e-22	-0.0442	1	Zinc-finger protein
Solyc03g111860	3.67	0.0212	n.d.	n.d.	n.d.	n.d.	-0.589	0.974	Unknown Protein
Solyc12g009180	3.67	3.37e-49	1.31	0.00228	4.15	4.57e-74	0.477	0.00111	Unknown Protein
Solyc05g008820	3.67	5.52e-13	0.042	1	3.28	1.76e-09	-0.393	0.55	Lipid phosphate phosphatase 3
Solyc09g090710	3.66	1.29e-14	1.32	0.225	3.82	1.01e-16	0.157	0.971	Unknown Protein
Solyc11g008640	3.66	0.0217	n.d.	n.d.	n.d.	n.d.	-0.747	0.917	Unknown Protein
Solyc07g006560	3.66	2.25e-13	1.9	0.0204	3.8	3.93e-15	0.144	0.996	Hypersensitive response assisting protein
Solyc07g056280	3.66	7.2e-19	-0.374	1	4.06	2.79e-26	0.397	0.236	WRKY transcription factor 16
Solyc04g015970	3.66	7.55e-15	0.234	1	3	1.44e-08	-0.661	0.102	ATP-binding cassette 1
Solyc09g014910	3.66	0.022	n.d.	n.d.	n.d.	n.d.	-0.909	0.84	Unknown Protein
Solyc08g008100	3.66	1.6e-44	-0.329	0.997	3.75	2.12e-48	0.0882	0.971	1-aminocyclopropane-1-carboxylate synthase
Solyc04g009850	3.66	7.5e-08	0.417	1	4.79	4.4e-18	1.13	0.0014	1-aminocyclopropane-1-carboxylate oxidase-like protein
Solyc03g115930	3.65	3.04e-15	0.175	1	5.87	4.54e-80	2.22	6.46e-38	Calmodulin-like protein
Solyc02g080020	3.65	3.27e-05	0.797	1	3.05	0.00163	-0.593	0.687	Receptor-like protein kinase
Solyc12g056460	3.65	4.11e-12	0.028	1	3.8	9.41e-14	0.15	0.997	MADS box transcription factor
Solyc10g086710	3.65	2.15e-42	-0.394	0.948	3.74	3.15e-46	0.0916	0.968	Unknown Protein
Solyc06g008600	3.65	1.47e-08	0.877	0.879	2.97	4.15e-05	-0.678	0.312	Polycomb group ring finger 1
Solyc01g109110	3.65	8.32e-06	-0.152	1	3.26	0.000191	-0.388	0.88	Guanine nucleotide-binding protein alpha-1 subunit
Solyc07g008120	3.65	4.46e-35	-1.8	0.0761	2.79	5.02e-16	-0.861	4.26e-05	Blue copper protein (Fragment)
Solyc10g084560	3.64	2.95e-24	-0.316	1	2.03	2.13e-05	-1.6	6.06e-09	Subtilisin-like protease
Solyc05g007310	3.64	0.0226	n.d.	n.d.	4.12	0.00538	0.481	0.981	Aromatic amino acid decarboxylase 1B
Solyc10g081210	3.64	0.0225	3.42	0.153	4.4	0.00192	0.751	0.788	Unknown Protein
Solyc10g083400	3.64	0.0228	n.d.	n.d.	n.d.	n.d.	-0.243	1	Cytochrome P450
Solyc05g054770	3.64	7.91e-06	-0.381	1	3.4	5.78e-05	-0.235	1	Unknown Protein
Solyc08g078550	3.64	0.0134	0.518	1	2.66	0.106	-0.981	0.754	Matrix metalloproteinase
Solyc05g021550	3.64	0.023	n.d.	n.d.	n.d.	n.d.	-3.51	0.134	Unknown Protein
Solyc06g072330	3.64	2.51e-54	-2.03	0.00561	3.49	4.13e-48	-0.145	0.711	Mitochondrial import inner membrane translocase subunit TIM14
Solyc02g079590	3.64	9.56e-18	0.269	1	3.96	2.98e-23	0.321	0.465	Serine/threonine kinase receptor
Solyc01g109760	3.64	1.95e-06	-0.15	1	3.72	7.53e-07	0.0778	1	Unknown Protein
Solyc05g055760	3.63	8.43e-28	1.73	0.000755	3.73	1.58e-30	0.101	0.991	Isopentenyl-diphosphate delta-isomerase
Solyc10g006950	3.63	1.48e-33	1.96	3.68e-06	4	2.09e-46	0.375	0.0785	Unknown Protein
Solyc04g077870	3.63	7.5e-18	0.713	0.767	3.29	1.64e-13	-0.336	0.522	Calcium-transporting ATPase 1
Solyc11g070180	3.63	0.0317	-0.0451	1	3.45	0.0453	-0.179	1	Unknown Protein
Solyc05g041520	3.63	0.0234	n.d.	n.d.	n.d.	n.d.	-3.5	0.136	Unknown Protein
Solyc11g005700	3.63	5.24e-16	-0.494	1	3.41	2.08e-13	-0.221	0.853	U-box domain-containing protein
Solyc10g074740	3.63	0	0.39	0.0435	3.97	0	0.339	3.84e-13	Calmodulin-like protein
Solyc09g010000	3.63	9.96e-05	0.224	1	3.35	0.000588	-0.278	0.999	1-aminocyclopropane-1-carboxylate oxidase-like protein
Solyc02g080040	3.62	0.00443	-1.1	1	3.78	0.00215	0.166	1	Receptor-like protein kinase
Solyc10g084320	3.62	3.89e-143	-0.306	0.726	2.19	3.58e-33	-1.43	4.84e-45	Subtilisin-like protease
Solyc09g091530	3.62	0.024	n.d.	n.d.	3.86	0.0124	0.241	1	Salicylic acid carboxyl methyltransferase
Solyc01g094960	3.62	1.17e-23	0.539	0.866	3.31	4.35e-18	-0.318	0.433	Mitogen-activated protein kinase 4
Solyc11g010320	3.61	4.11e-06	-0.109	1	3.96	6.63e-08	0.35	0.85	Unknown Protein
Solyc03g097750	3.61	3.6e-10	-0.176	1	3.83	4.09e-12	0.214	0.935	Translocon-associated protein subunit beta
Solyc10g008350	3.61	0	-0.972	1.91e-27	4.03	0	0.427	3.07e-90	Unknown Protein
Solyc08g068790	3.61	7.32e-83	-0.552	0.484	3.68	2.71e-88	0.0635	0.973	Unknown Protein
Solyc02g082900	3.61	1.68e-116	-0.644	0.193	3.11	1.48e-73	-0.501	1.44e-06	Strictosidine synthase family protein
Solyc09g075920	3.61	3.89e-06	1.33	0.671	3.57	5.39e-06	-0.0405	1	Receptor-like protein kinase
Solyc01g006410	3.6	0.0254	n.d.	n.d.	n.d.	n.d.	-1.35	0.639	Unknown Protein
Solyc01g068490	3.6	9.3e-05	1.17	0.881	3.4	0.000354	-0.204	1	U-box domain-containing protein
Solyc12g036330	3.6	6.44e-06	0.0932	1	3.8	7.37e-07	0.199	1	Receptor-like protein kinase At3g21340
Solyc07g056480	3.6	0	0.26	0.208	4.43	0	0.832	1.1e-116	Glutathione S-transferase-like protein
Solyc12g057060	3.59	3.14e-13	2.71	6.37e-06	4.49	5.18e-27	0.898	0.000823	UDP-glucuronosyltransferase
Solyc03g082410	3.59	7.23e-111	1.85	1.02e-17	2.77	6.39e-51	-0.816	2.48e-14	Unknown Protein
Solyc06g062670	3.59	2.45e-08	1.51	0.334	4.41	1.34e-15	0.823	0.0396	Zinc finger family protein
Solyc05g041540	3.59	1.28e-08	-1.14	0.906	3.72	1.43e-09	0.127	1	Serine carboxypeptidase
Solyc12g099980	3.59	0.0181	0.25	1	3.94	0.00612	0.347	1	Leucine Rich Repeat family protein
Solyc08g082520	3.59	0.0254	n.d.	n.d.	n.d.	n.d.	-1.24	0.694	Unknown Protein
Solyc09g089930	3.59	5.44e-75	0.286	0.899	3.22	7.3e-54	-0.369	0.00991	Ethylene responsive transcription factor 1a
Solyc06g076300	3.59	7.38e-06	0.964	0.922	3.6	5.71e-06	0.0186	1	Pyrimidine 5'-apos-nucleotidase
Solyc02g072210	3.58	0.0288	0.285	1	2.79	0.115	-0.782	0.919	Unknown Protein
Solyc05g050730	3.58	0.0262	n.d.	n.d.	n.d.	n.d.	-1.34	0.645	Stig1 (Fragment)
Solyc06g009140	3.58	0	-0.373	3.78e-06	3.49	0	-0.0915	0.00021	Late embryogenesis abundant 3 family protein
Solyc05g007330	3.58	0.0265	n.d.	n.d.	4.26	0.0033	0.681	0.859	Histidine decarboxylase
Solyc01g008400	3.58	0.026	n.d.	n.d.	n.d.	n.d.	-3.46	0.149	Unknown Protein
Solyc09g011610	3.58	0.0262	n.d.	n.d.	5.1	4.92e-05	1.52	0.127	Unknown Protein
Solyc03g043700	3.58	0.000152	0.296	1	3.52	0.000213	-0.0585	1	Armadillo/beta-catenin repeat family protein
Solyc01g090740	3.58	1.63e-31	0.788	0.376	3.62	6.07e-33	0.0423	1	Unknown Protein
Solyc09g006010	3.57	0	-0.752	1.74e-29	3.82	0	0.255	2.95e-49	Pathogenesis related protein PR-1
Solyc10g079350	3.57	9.36e-05	-1.43	0.979	4.63	8.68e-10	1.05	0.0603	UDP-glucosyltransferase HvUGT5876
Solyc02g077350	3.57	0.0272	n.d.	n.d.	n.d.	n.d.	-0.948	0.838	Unknown Protein
Solyc01g112220	3.56	6.24e-18	0.922	0.483	3.32	8.44e-15	-0.233	0.788	Serine/threonine protein kinase-like
Solyc11g007030	3.56	1.18e-07	0.589	1	3.22	5.6e-06	-0.332	0.864	Unknown Protein
Solyc07g041740	3.56	0.0275	n.d.	n.d.	3.5	0.0312	-0.0607	1	RNase H family protein
Solyc01g103650	3.56	3.05e-110	-0.41	0.579	2.87	1.03e-57	-0.684	1.12e-10	Hydrolase alpha/beta fold family
Solyc09g098160	3.55	1.4e-05	0.165	1	4.21	6.34e-09	0.654	0.363	Pirin-like protein
Solyc03g111440	3.55	0.0284	n.d.	n.d.	n.d.	n.d.	-3.42	0.16	DNAJ heat shock N-terminal domain-containing protein (Fragment)
Solyc03g058840	3.55	0.0286	n.d.	n.d.	4.18	0.00445	0.632	0.904	Unknown Protein
Solyc07g043310	3.55	2.39e-58	-0.352	0.906	2.85	3.15e-30	-0.703	4.41e-06	Aminotransferase
Solyc06g010160	3.55	0.0281	n.d.	n.d.	n.d.	n.d.	-3.42	0.159	Unknown Protein
Solyc11g007020	3.55	1.44e-34	1.22	0.0224	2.83	8.53e-18	-0.725	0.000609	Diphosphomevalonate decarboxylase-like protein
Solyc07g045500	3.55	0.0282	n.d.	n.d.	n.d.	n.d.	-3.42	0.16	Unknown Protein
Solyc09g064780	3.55	8.12e-12	0.35	1	2.72	6.3e-06	-0.832	0.0635	Unknown Protein
Solyc04g009640	3.55	2.84e-05	-0.961	1	3.24	0.000283	-0.311	0.968	Receptor kinase-like protein
Solyc05g005150	3.55	6.84e-66	0.626	0.25	2.82	2.62e-33	-0.725	3.55e-07	F-box/Kelch repeat-containing F-box family protein
Solyc10g050970	3.54	0.0289	n.d.	n.d.	n.d.	n.d.	-1.77	0.483	Ethylene responsive transcription factor 2b
Solyc03g119660	3.54	2.69e-13	0.171	1	2.88	1.34e-07	-0.667	0.125	Unknown Protein
Solyc07g043150	3.54	1.68e-17	-0.582	0.969	3.9	8e-24	0.362	0.344	UDP-glucosyltransferase
Solyc02g071220	3.54	0.00037	1.55	0.7	4.8	1.36e-09	1.26	0.0248	Response regulator 5
Solyc02g078900	3.53	9.14e-14	0.197	1	3.31	1.76e-11	-0.225	0.88	NADH dehydrogenase
Solyc05g008360	3.53	0.0295	n.d.	n.d.	3.93	0.0102	0.395	1	Unknown Protein
Solyc09g011560	3.53	2.01e-68	0.179	1	3.86	8.82e-93	0.339	0.00996	Glutathione S-transferase-like protein
Solyc01g100960	3.53	0.00918	0.398	1	3.38	0.0145	-0.152	1	Glucose-6-phosphate 1-dehydrogenase
Solyc06g050950	3.53	0.0297	n.d.	n.d.	3.82	0.0138	0.295	1	LOB domain protein 4
Solyc02g093830	3.53	7.83e-82	-0.0604	1	3.09	1.68e-54	-0.443	0.000617	Glucose-6-phosphate 1-dehydrogenase
Solyc05g005260	3.53	1.3e-46	0.776	0.193	3.89	4.84e-64	0.358	0.0338	Unknown Protein
Solyc12g042480	3.53	6.49e-10	0.727	0.916	3.52	7.14e-10	-0.0139	1	Cytochrome P450
Solyc01g073840	3.53	0.0106	-0.433	1	3.63	0.00745	0.0997	1	CHP-rich zinc finger protein-like
Solyc01g087020	3.53	1.51e-168	0.317	0.492	3.24	4.32e-129	-0.294	0.000799	Unknown Protein
Solyc09g005110	3.52	0.0306	n.d.	n.d.	4.49	0.00126	0.978	0.593	Pyruvate decarboxylase 1
Solyc06g074550	3.52	0.00224	1.23	0.948	3.68	0.000978	0.162	1	Unknown Protein
Solyc08g008370	3.52	4.65e-41	-0.642	0.649	3.84	1.31e-54	0.32	0.104	Unknown Protein
Solyc08g078970	3.52	3.17e-16	0.352	1	2.32	1.31e-05	-1.19	0.000433	Unknown Protein
Solyc02g070580	3.52	6.1e-24	-0.203	1	2.22	4.99e-07	-1.3	9.77e-07	Cytochrome p450-like protein
Solyc02g089060	3.51	4.16e-35	-0.589	0.776	3.21	7.68e-27	-0.305	0.272	Hydrolase alpha/beta fold family protein
Solyc05g006640	3.51	7.98e-15	0.363	1	2.98	1.83e-09	-0.529	0.225	Phospholipid-transporting ATPase
Solyc09g090070	3.51	4.99e-173	0.451	0.139	3.49	5.06e-172	-0.0145	1	Inorganic phosphate transporter
Solyc02g086300	3.5	1.01e-08	-5.41	0.205	2.16	0.00496	-1.34	0.0113	Glutamine amidotransferase
Solyc01g095970	3.5	1.77e-22	0.227	1	3.16	9.18e-17	-0.339	0.389	Dynamin 2
Solyc12g096790	3.5	0.000184	0.0905	1	3.68	4.7e-05	0.178	1	Hydroxycinnamoyl CoA quinate transferase
Solyc12g005310	3.5	1.54e-24	-1.58	0.204	3.14	5.58e-18	-0.357	0.304	Unknown Protein
Solyc09g059240	3.5	8.08e-28	0.654	0.606	4.44	7.31e-61	0.938	9.05e-09	Cytochrome P450
Solyc06g051940	3.5	1.61e-06	0.985	0.86	4.26	1.68e-11	0.761	0.143	Protein phosphatase 2C
Solyc06g076020	3.49	8.16e-40	0.376	0.896	3.71	9.55e-49	0.222	0.414	heat shock protein
Solyc01g005920	3.49	8.37e-11	-0.00534	1	3.84	2.05e-14	0.351	0.611	Amino acid permease (Fragment)
Solyc12g099340	3.49	3.46e-06	-0.356	1	3.01	0.000231	-0.484	0.731	Calmodulin-binding transcription activator 5
Solyc01g067300	3.49	0.000678	1.66	0.646	3.89	4.83e-05	0.394	0.923	Unknown Protein
Solyc08g008170	3.49	6.38e-09	1.67	0.155	3.53	2.87e-09	0.0396	1	Calcium dependent protein kinase 3
Solyc10g045420	3.49	4.86e-09	0.746	0.918	3.09	1.4e-06	-0.406	0.681	Unknown Protein
Solyc07g055500	3.48	0.0329	n.d.	n.d.	3.84	0.013	0.362	1	Cytochrome P450
Solyc07g063710	3.48	0.0438	1.23	1	2.96	0.104	-0.523	1	Serine/threonine kinase receptor
Solyc02g088460	3.48	7.8e-150	0.466	0.155	3.8	4.09e-202	0.328	4.43e-05	Chorismate mutase 1
Solyc05g050800	3.48	2.6e-106	0.495	0.236	3.36	1.2e-95	-0.123	0.551	Unknown Protein
Solyc07g056410	3.48	3.62e-12	-1.15	0.759	2.64	5.46e-06	-0.839	0.052	Receptor-like kinase
Solyc01g107860	3.48	8.44e-148	-0.158	0.999	3.1	1.58e-103	-0.384	2.41e-05	Unknown Protein
Solyc10g079930	3.48	1.65e-60	0.53	0.437	4.18	1.24e-110	0.695	7.38e-10	UDP-glucosyltransferase HvUGT5876
Solyc08g016220	3.48	3.9e-18	0.167	1	3.48	3.03e-18	-0.0017	1	LRR protein WM1.7
Solyc11g010330	3.47	4.25e-56	0.562	0.405	4.14	6.53e-101	0.674	1.3e-08	RING finger protein
Solyc07g056090	3.47	3.22e-06	n.d.	n.d.	2.65	0.00194	-0.817	0.322	Unknown Protein
Solyc01g106390	3.47	6.18e-18	0.0312	1	2.93	3.23e-11	-0.538	0.138	Glutamyl-tRNA reductase
Solyc04g040130	3.47	1.22e-10	1.13	0.498	4.58	2.72e-25	1.1	8.75e-05	Omega-6 fatty acid desaturase
Solyc01g098730	3.47	2.88e-202	0.536	0.0236	2.81	5.91e-107	-0.659	1.68e-18	Unknown Protein
Solyc07g040960	3.47	9.95e-05	0.916	0.977	3.93	1.53e-06	0.463	0.767	Os07g0175100 protein (Fragment)
Solyc10g049600	3.46	2.89e-11	0.737	0.857	4.34	1.09e-22	0.875	0.00349	Progesterone 5-beta-reductase
Solyc09g091990	3.46	1.39e-19	-0.381	1	3.48	6.11e-20	0.0126	1	Receptor-like kinase
Solyc03g096450	3.46	0	0.431	0.0176	3.82	0	0.36	2.24e-13	Unknown Protein
Solyc01g105280	3.46	2.52e-79	-0.267	0.932	2.74	2.07e-39	-0.727	9.36e-09	Protein phosphatase 2C-like
Solyc02g071060	3.46	0.00116	-0.00487	1	4.35	1.72e-06	0.888	0.304	Purine permease family protein
Solyc02g071870	3.46	0.015	0.692	1	3.24	0.0271	-0.225	1	Receptor-like serine/threonine kinase
Solyc05g014360	3.45	1.32e-15	2.18	0.000175	3.22	5.88e-13	-0.224	0.843	Unknown Protein
Solyc04g014930	3.45	1.58e-05	1.05	0.862	3.04	0.00038	-0.41	0.86	Unknown Protein
Solyc09g075450	3.45	5.16e-29	0.256	1	3.08	8.66e-21	-0.374	0.191	Fumarate hydratase class II
Solyc09g074320	3.45	1.23e-49	0.303	0.935	2.69	3.78e-24	-0.754	5.68e-06	Serine/threonine-protein phosphatase
Solyc03g115850	3.44	0.000333	-2.55	0.812	3.38	0.000451	-0.0566	1	NAC domain protein IPR003441
Solyc01g100460	3.44	2.17e-21	0.262	1	2.29	2.76e-07	-1.15	3.94e-05	BZIP transcription factor
Solyc04g074940	3.44	1.79e-07	0.502	1	3.18	4e-06	-0.265	0.944	Bet1-like protein At4g14600
Solyc07g065250	3.44	6.44e-20	-0.296	1	3.14	2.19e-15	-0.3	0.548	Serine/threonine protein kinase
Solyc04g081550	3.43	3.7e-57	1.11	0.00278	1.14	0.000486	-2.29	1.81e-35	Unknown Protein
Solyc12g013960	3.43	2.36e-09	-0.37	1	3.54	2.58e-10	0.113	1	Unknown Protein
Solyc08g078510	3.43	1.48e-61	0.0562	1	3.97	8.57e-99	0.533	7.96e-06	Unknown Protein
Solyc11g005480	3.43	2.87e-06	0.0723	1	3.39	4e-06	-0.0388	1	Unknown Protein
Solyc10g079260	3.42	2.86e-28	0.576	0.689	3.8	1.71e-39	0.377	0.11	Os06g0301100 protein (Fragment)
Solyc02g092990	3.42	3.9e-29	0.0659	1	3.14	9.59e-23	-0.28	0.421	SCF E3 ubiquitin ligase complex F-box protein grrA
Solyc05g054170	3.42	4.26e-17	0.765	0.645	2.91	5.15e-11	-0.503	0.193	Unknown Protein
Solyc07g053050	3.42	6.04e-30	1.09	0.0669	4.03	8.82e-51	0.608	0.000657	Calmodulin
Solyc02g064680	3.42	1.09e-46	0.38	0.824	3.2	1.22e-38	-0.213	0.439	Calcium-transporting ATPase 1
Solyc06g071830	3.42	2.12e-10	-3.56	0.177	0.804	0.249	-2.62	4.37e-07	BTB/POZ domain-containing protein
Solyc08g066970	3.42	1.55e-49	-0.115	1	3.37	1.34e-47	-0.0518	1	UDP-N-acetylglucosamine/UDP-glucose/GDP-mannose transporter
Solyc02g067530	3.42	1.89e-46	0.145	1	3.35	1.42e-43	-0.0782	0.991	Prolyl 4-hydroxylase alpha subunit-like protein
Solyc03g026370	3.42	1.11e-65	-1.28	0.0209	3.13	1.65e-50	-0.288	0.0835	Peptidoglycan-binding LysM domain-containing protein
Solyc04g009440	3.42	1.35e-52	-1.46	0.0235	2.69	5.71e-26	-0.735	4.41e-06	NAC domain protein
Solyc06g060680	3.42	2.1e-08	1.47	0.293	4.76	2.18e-23	1.34	9.03e-06	Receptor-like protein kinase 5
Solyc05g052890	3.41	8.16e-05	-0.401	1	2.61	0.00795	-0.797	0.488	Unknown Protein
Solyc01g106620	3.41	0	-0.343	2.97e-16	2.41	0	-0.997	0	Pathogenesis-related protein 1a
Solyc02g086590	3.4	1.53e-16	0.0498	1	3.32	1.8e-15	-0.0857	1	Receptor-like protein kinase At3g21340
Solyc08g078390	3.4	2.71e-135	0.5	0.117	2.95	2.82e-88	-0.449	1.53e-06	Acyl-coenzyme A oxidase
Solyc04g080170	3.4	6.15e-05	0.244	1	2.5	0.0109	-0.903	0.374	Protein serine/threonine kinase
Solyc05g010720	3.4	4.18e-09	-0.243	1	3.29	1.96e-08	-0.103	1	Enoyl-CoA hydratase
Solyc03g118810	3.4	1.11e-48	0.816	0.102	3.34	1.71e-46	-0.0583	1	Calmodulin
Solyc01g073820	3.4	3.88e-07	1.36	0.47	4.1	3.42e-12	0.695	0.167	Unknown Protein
Solyc07g056500	3.4	3.95e-11	-0.0506	1	4.59	1.58e-28	1.18	5.93e-06	Glutathione transferase
Solyc11g073060	3.4	0.014	0.0765	1	4.68	2.68e-05	1.28	0.18	Zinc finger family protein
Solyc08g008140	3.4	2.35e-15	-4.05	0.0396	3.08	1.04e-11	-0.319	0.616	Unknown Protein
Solyc07g066080	3.4	2.31e-82	-0.33	0.806	3.35	1.01e-78	-0.0568	0.994	Ubiquitin-conjugating enzyme E2 10
Solyc02g083460	3.4	5.18e-62	0.119	1	3.02	1.5e-43	-0.381	0.0154	Aspartyl protease family protein
Solyc02g092260	3.39	1.94e-14	0.29	1	2.56	6.03e-07	-0.829	0.0262	Amino-acid N-acetyltransferase
Solyc08g014170	3.39	1.84e-71	-0.00977	1	2.23	1.49e-21	-1.17	2.45e-17	Unknown Protein
Solyc02g069110	3.38	1.99e-10	-0.0647	1	3.42	7.75e-11	0.0378	1	Cathepsin B
Solyc05g055910	3.38	2.2e-21	0.322	1	3.38	1.49e-21	0.000577	1	Unknown Protein
Solyc03g111170	3.38	1.59e-179	-0.905	0.00136	2.31	7.93e-59	-1.07	3.05e-38	4-coumarate-coa ligase
Solyc02g062040	3.38	3.56e-20	0.692	0.652	3.28	1.4e-18	-0.101	1	RING finger-like
Solyc06g073060	3.37	6.6e-59	0.7	0.139	3.82	9.97e-89	0.453	0.000383	Iaa-amino acid hydrolase 6
Solyc08g080660	3.37	0	-1.06	8.35e-28	2.53	0	-0.837	2.96e-167	Osmotin-like protein (Fragment)
Solyc06g005940	3.37	1.6e-227	0.41	0.0848	3.73	0	0.355	5.73e-09	Protein disulfide isomerase
Solyc04g007980	3.37	8.46e-298	0.203	0.589	3.38	1.39e-301	0.00567	1	1-aminocyclopropane-1-carboxylate oxidase
Solyc10g080970	3.37	4.48e-37	1.29	0.00335	3.71	3.19e-50	0.334	0.0992	FolD bifunctional protein
Solyc08g082820	3.37	3.7e-109	0.14	1	3.51	2.77e-124	0.133	0.413	Heat shock protein
Solyc09g008010	3.37	7.84e-18	0.737	0.643	3.11	2.77e-14	-0.258	0.709	ATP binding / serine-threonine kinase
Solyc02g072130	3.36	0	0.0234	1	2.86	2.77e-207	-0.5	2.7e-19	Protein transport protein SEC61 alpha subunit
Solyc10g080930	3.36	1.28e-24	0.525	0.8	3.33	4.78e-24	-0.0348	1	Transcription elongation factor A protein 2
Solyc06g048810	3.36	5.79e-34	0.149	1	3.31	8.93e-33	-0.0473	1	Os12g0109700 protein (Fragment)
Solyc07g008520	3.36	0.00859	-0.0561	1	3.01	0.0249	-0.352	1	Peptide transporter
Solyc03g098010	3.35	0.0201	-0.319	1	2.07	0.193	-1.28	0.617	Acid phosphatase
Solyc03g112340	3.35	1.38e-37	0.0499	1	2.5	1.85e-16	-0.848	1.16e-05	Ring H2 finger protein
Solyc10g018120	3.35	5.24e-22	-0.143	1	3.61	7.61e-28	0.26	0.531	Unknown Protein
Solyc12g006850	3.35	3.73e-05	0.961	0.913	3.04	0.000374	-0.309	0.967	Potassium channel
Solyc08g076160	3.35	6.08e-14	0.631	0.859	2.79	1.61e-08	-0.566	0.191	Guanine nucleotide-binding protein alpha-1 subunit
Solyc04g015960	3.35	0.00713	-0.974	1	4.03	0.000269	0.684	0.719	Unknown Protein (AHRD V1)-3B contains Interpro domain(s) IPR003441 No apical meristem (NAM) protein
Solyc07g049660	3.35	9.04e-111	0.37	0.458	3.64	5.45e-145	0.287	0.00375	Acetyl coenzyme A cis-3-hexen-1-ol acetyl transferase
Solyc10g012430	3.34	1.94e-09	0.888	0.746	2.73	1.03e-05	-0.61	0.314	Signal peptide peptidase
Solyc05g013750	3.34	3.95e-49	0.0903	1	2.7	2.32e-26	-0.645	9.99e-05	Dual specificity phosphatase 4
Solyc01g008130	3.34	0.000607	0.619	1	3.08	0.00242	-0.263	1	DEP domain-containing protein 1B
Solyc02g087890	3.34	0.00202	1	0.997	3.07	0.00637	-0.269	1	Unknown Protein
Solyc08g062690	3.34	4.45e-109	0.0138	1	2.98	2.16e-77	-0.362	0.000823	Unknown Protein
Solyc02g077040	3.34	0	1.08	2.27e-17	5.14	0	1.8	0	Cathepsin B-like cysteine proteinase 5
Solyc08g062820	3.33	1.88e-40	-0.403	0.885	3.19	5.76e-36	-0.135	0.831	Cytokinin riboside 5'-apos-3B-monophosphate phosphoribohydrolase LOG
Solyc11g073110	3.33	0.0155	1.81	0.773	3.38	0.0129	0.0535	1	Unknown Protein
Solyc02g083390	3.33	8.93e-153	-0.00155	1	3.35	2.55e-157	0.0233	1	Prolyl 4-hydroxylase alpha subunit-like protein
Solyc04g071070	3.33	1.84e-166	-0.128	1	1.12	6.55e-10	-2.22	1.12e-102	Unknown Protein (AHRD V1)-3B contains Interpro domain(s) IPR006706 Extensin-like region
Solyc02g090430	3.33	1.16e-14	0.204	1	2.44	1.44e-06	-0.893	0.0131	Protein serine/threonine kinase
Solyc02g077430	3.32	1.01e-29	0.654	0.493	3.83	4.49e-47	0.515	0.00626	Lipase-like
Solyc10g078720	3.32	0.0185	1.71	0.835	3.08	0.0339	-0.242	1	MYB-CC type transfactor
Solyc08g066760	3.32	0.000166	-0.0162	1	4.23	1.57e-08	0.905	0.156	Unknown Protein
Solyc09g074280	3.32	0.000438	0.728	1	4.53	2.47e-09	1.21	0.0334	Ankyrin repeat-containing protein
Solyc03g042560	3.32	1.6e-07	-0.414	1	2.89	2.17e-05	-0.426	0.714	Phenylalanine ammonia-lyase
Solyc10g081930	3.31	0.00579	-1.41	1	3.17	0.00957	-0.144	1	Unknown Protein
Solyc01g103350	3.31	0.0016	1.03	0.979	2.87	0.0106	-0.445	0.943	Cell division protein kinase 13
Solyc03g033770	3.31	7.93e-13	0.309	1	4.86	1.85e-44	1.55	2.15e-13	Unknown Protein
Solyc02g069250	3.31	9.55e-05	0.52	1	4.63	3.28e-12	1.33	0.00406	Cinnamyl alcohol dehydrogenase-like protein
Solyc02g079220	3.31	5.22e-98	0.679	0.0295	3.1	8.07e-81	-0.209	0.133	Solute carrier family 2-2C facilitated glucose transporter member 8
Solyc09g011990	3.31	8.62e-05	-0.309	1	3.15	0.000269	-0.162	1	Receptor like protein kinase
Solyc10g074880	3.31	6.72e-24	0.194	1	3.07	2.23e-19	-0.237	0.644	Unknown Protein
Solyc01g068380	3.3	2.19e-09	0.0115	1	2.33	0.000381	-0.976	0.0514	Purple acid phosphatase
Solyc05g056200	3.3	0.000102	0.828	0.989	2.54	0.00813	-0.761	0.524	Receptor-like kinase
Solyc12g096710	3.3	7.3e-11	0.506	0.998	3.69	3.05e-15	0.4	0.463	Receptor-like kinase
Solyc08g080680	3.3	2.26e-47	-0.108	1	3.8	8.04e-75	0.504	0.000307	Unknown Protein
Solyc02g065550	3.3	1.76e-60	-1.11	0.0455	1.29	9.31e-06	-2.02	5.25e-33	Unknown Protein
Solyc02g084940	3.29	0.0148	-0.0451	1	3.56	0.00585	0.27	1	Unknown Protein
Solyc06g074620	3.29	8.91e-09	0.722	0.901	3.09	1.79e-07	-0.203	0.982	Unknown Protein
Solyc08g062680	3.29	3.74e-117	-0.363	0.543	3	2.8e-89	-0.287	0.00764	MIP02663p (Fragment)
Solyc01g105070	3.29	5.84e-143	0.24	0.726	4.03	6.55e-278	0.738	1.2e-27	Peroxidase
Solyc05g041910	3.29	0	-0.0523	1	3.32	0	0.0228	1	Unknown Protein
Solyc11g007580	3.29	2.17e-14	0.65	0.812	2.73	1.03e-08	-0.566	0.172	HhH-GPD family protein
Solyc08g078070	3.29	5.23e-194	-0.231	0.7	2.81	7.79e-121	-0.483	9.95e-11	Ras-related protein Rab-1A
Solyc02g091000	3.29	6.79e-16	-0.088	1	3.72	4.29e-23	0.427	0.213	Unknown Protein
Solyc07g066010	3.28	0.000796	2.56	0.0792	5.5	4.74e-17	2.22	6.54e-08	Amino acid permease
Solyc06g072650	3.28	4.81e-19	-1.06	0.52	3.07	7.47e-16	-0.21	0.807	Unknown Protein
Solyc09g075120	3.28	3.42e-191	-0.179	0.866	3.03	2.33e-150	-0.254	0.00156	Bifunctional polymyxin resistance protein ArnA
Solyc08g014150	3.28	6.09e-25	0.161	1	2.54	2.69e-12	-0.743	0.00309	Unknown Protein
Solyc09g084450	3.28	1.41e-46	1.42	2.93e-05	3.22	1.8e-44	-0.0574	1	Chymotrypsin inhibitor-2
Solyc09g009130	3.28	7.94e-275	0.322	0.152	3.68	0	0.405	1.89e-14	Unknown Protein (AHRD V1)-3B contains Interpro domain(s) IPR009438 Phytosulfokine
Solyc12g019330	3.28	4.25e-11	-1.79	0.428	3.23	1e-10	-0.0486	1	Mate efflux family protein
Solyc10g005360	3.28	0.00221	-0.512	1	3.65	0.000262	0.377	0.959	Gibberellin 2-beta-dioxygenase 7
Solyc01g109170	3.28	1.21e-292	-1.16	6.63e-09	2.7	1.34e-164	-0.576	5.2e-22	Unknown Protein
Solyc05g010760	3.27	4.65e-56	0.297	0.879	2.99	4.99e-43	-0.283	0.126	Unknown Protein
Solyc01g096050	3.27	4.83e-37	-0.378	0.92	3.01	3.74e-29	-0.261	0.353	Transcription factor
Solyc06g054150	3.26	5.81e-10	0.0481	1	3.13	5.85e-09	-0.134	1	Unknown Protein (AHRD V1)
Solyc03g118040	3.26	1.97e-257	-0.00285	1	3.46	0	0.202	0.00157	Calcium-binding protein Calnexin
Solyc05g008260	3.26	3.38e-22	0.116	1	2.73	1.43e-13	-0.531	0.0716	Unknown Protein
Solyc07g055880	3.26	5.66e-11	0.808	0.733	2.1	0.000561	-1.16	0.0071	Unknown Protein
Solyc08g068330	3.25	2.39e-28	-0.187	1	2.82	7.09e-19	-0.435	0.0956	Aspartate aminotransferase
Solyc01g109570	3.25	0	0.207	0.493	2.85	1.32e-211	-0.4	2.45e-12	Glucan endo-1 3-beta-glucosidase 7
Solyc10g008610	3.25	0.002	-0.154	1	2.34	0.0496	-0.908	0.587	Unknown Protein
Solyc12g013700	3.25	1.09e-05	-2.95	0.509	2.9	0.000208	-0.347	0.912	Unknown Protein
Solyc04g007990	3.25	4.28e-41	2.06	5.46e-12	4.36	2.88e-107	1.11	3.69e-20	Unknown Protein
Solyc04g055170	3.25	2.27e-87	-0.0306	1	3.58	1.34e-119	0.333	0.00206	Annexin 2
Solyc09g092010	3.25	4.84e-36	-0.211	1	3.46	6.25e-44	0.208	0.495	Unknown Protein
Solyc12g099570	3.25	8.39e-20	3.74	2.3e-32	3.45	6.35e-24	0.204	0.766	Unknown Protein
Solyc03g122190	3.25	8.48e-167	-0.373	0.326	2.86	1.06e-114	-0.384	2.68e-06	Jasmonate ZIM domain 2
Solyc02g088200	3.24	0.000922	0.295	1	3.33	0.000527	0.0876	1	Unknown Protein
Solyc12g010450	3.24	4.57e-19	-0.0198	1	3.11	5.09e-17	-0.133	0.975	Protein phosphatase 2C
Solyc10g083210	3.24	1.87e-36	-0.0753	1	3.29	2.36e-38	0.0467	1	Auxin response factor 1
Solyc03g031600	3.24	7.5e-59	1.32	9.36e-06	4.09	5.11e-125	0.846	1.24e-15	Peroxisomal membrane protein PMP22
Solyc01g096670	3.23	1.31e-65	0.179	1	2.72	6.37e-40	-0.506	0.00028	Cytochrome P450
Solyc02g080010	3.23	3.18e-14	0.21	1	2.69	8.76e-09	-0.539	0.203	Receptor-like protein kinase
Solyc02g072120	3.23	0.00228	1.44	0.776	3.3	0.00151	0.0753	1	ER lumen protein retaining receptor
Solyc03g116480	3.22	3.51e-06	1.24	0.581	2.39	0.00281	-0.833	0.284	Unknown Protein
Solyc06g005820	3.22	0	0.363	0.0105	0.321	0.0081	-2.9	0	Copper transporter
Solyc10g084940	3.22	9.84e-61	-0.409	0.71	3.29	2.65e-65	0.0691	0.979	Solute carrier family 15 member 4
Solyc02g069100	3.22	3.29e-204	0.724	4.08e-05	3.98	0	0.76	7.41e-43	Cathepsin B
Solyc06g066470	3.22	0.000338	0.504	1	2.35	0.0219	-0.868	0.485	Poly(A) polymerase
Solyc01g104620	3.21	5.53e-185	-0.253	0.61	3.09	1.05e-166	-0.114	0.329	Unknown Protein
Solyc05g054800	3.21	5.06e-154	-0.0471	1	3.28	1.96e-166	0.0732	0.758	Cell cycle control protein
Solyc08g081230	3.21	1.63e-12	0.316	1	3.43	2.97e-15	0.221	0.856	Potassium channel tetramerization domain-containing protein
Solyc02g062360	3.21	2.05e-12	0.107	1	2.44	3.2e-06	-0.771	0.0621	Histone-lysine N-methyltransferase NSD3
Solyc00g272810	3.21	7.82e-07	2.3	0.01	5.13	5.08e-29	1.91	2.09e-11	N-acetyltransferase
Solyc10g086410	3.21	4.89e-55	0.144	1	3.36	9.96e-64	0.149	0.606	heat shock protein
Solyc08g081240	3.21	1.3e-71	-0.296	0.855	2.39	4.88e-31	-0.813	3.63e-10	Unknown Protein
Solyc01g079550	3.21	0.00621	0.9	1	2.2	0.0952	-1.01	0.616	Unknown Protein
Solyc05g051540	3.21	6.06e-10	0.111	1	3.55	2.74e-13	0.338	0.651	Unknown Protein
Solyc12g057070	3.21	1.39e-05	3.12	9.28e-05	4.5	1.04e-14	1.29	0.00126	UDP-glucuronosyltransferase
Solyc04g014770	3.2	8.55e-240	0.863	8.76e-09	1.48	1.19e-29	-1.72	1.38e-109	Unknown Protein
Solyc06g009760	3.2	1.23e-07	0.743	0.902	2.31	0.00107	-0.89	0.14	Unknown Protein
Solyc08g078190	3.2	0.000822	0.56	1	3.4	0.000235	0.192	1	Ethylene responsive transcription factor 1a
Solyc11g073080	3.2	0.0294	0.0634	1	2.87	0.0595	-0.329	1	Methyl binding domain protein
Solyc07g045470	3.2	6.95e-09	1.53	0.143	4.07	4e-18	0.873	0.0109	Alpha-1 6-mannosyl-glycoprotein 2-beta-N-acetylglucosaminyltransferase
Solyc10g085030	3.2	0	-0.51	2.09e-05	3.44	0	0.243	4.77e-12	Soul heme-binding family protein
Solyc03g025200	3.2	1.4e-34	-0.0914	1	2.78	3.45e-23	-0.419	0.0624	Multidrug resistance protein mdtK
Solyc09g011740	3.19	1.2e-31	-0.438	0.878	2.43	6.6e-15	-0.761	0.000312	Phosphatidylcholine:ceramide cholinephosphotransferase 1
Solyc10g007580	3.19	0.000281	-0.114	1	4.32	1.7e-09	1.12	0.0432	Unknown Protein
Solyc07g005520	3.19	1.81e-21	-0.191	1	2.79	6.98e-15	-0.396	0.248	Potassium channel tetramerization domain-containing protein
Solyc02g092230	3.19	1.3e-62	-0.334	0.824	2.13	3.63e-20	-1.07	6.84e-14	Adiponectin receptor 2
Solyc06g075780	3.19	2.26e-05	-1.22	0.928	4.25	6.39e-12	1.06	0.022	Cys2/His2 zinc-finger transcription factor
Solyc11g072550	3.18	1.3e-241	0.0242	1	2.97	3.51e-198	-0.207	0.00364	Extradiol ring-cleavage dioxygenase class III protein subunit B
Solyc07g041010	3.18	6.94e-53	-0.105	1	2.74	2.71e-34	-0.443	0.00639	Unknown Protein
Solyc08g081490	3.18	5.96e-06	0.724	0.971	4.32	3.27e-14	1.14	0.00515	Mitogen-activated protein kinase
Solyc06g083330	3.18	0.0369	2.09	0.696	2.76	0.0825	-0.418	1	Unknown Protein
Solyc05g050120	3.18	0	0.564	9.36e-10	2.3	1e-264	-0.883	9.21e-111	Malic enzyme
Solyc06g064660	3.18	0.00618	-0.257	1	2.59	0.0392	-0.59	0.903	Cell division protein kinase 10
Solyc01g107480	3.18	7.14e-48	-1.22	0.0415	3.76	4.38e-82	0.587	6.09e-06	Cytochrome P450
Solyc01g104770	3.18	1.67e-155	-0.272	0.611	2.59	4.21e-85	-0.591	1.05e-12	Actin
Solyc01g104740	3.17	2.11e-25	-0.984	0.384	3.28	2.04e-28	0.114	0.965	Multiprotein bridging factor 1
Solyc09g074580	3.17	8.52e-10	-1	0.818	1.95	0.00234	-1.23	0.00759	Glutaredoxin
Solyc04g009790	3.17	3.72e-30	-1.15	0.189	2.45	8.64e-15	-0.722	0.000924	Multidrug resistance protein mdtK
Solyc03g093310	3.17	0.00267	0.0211	1	3.06	0.00414	-0.104	1	Unknown Protein
Solyc01g079940	3.17	7.94e-32	-0.344	0.968	2.63	7.72e-19	-0.54	0.0141	Xylanase inhibitor (Fragment)
Solyc08g079900	3.16	0	0.17	0.638	3.59	0	0.431	1.66e-19	Subtilisin-like protease
Solyc06g071820	3.16	6.64e-05	0.833	0.956	2.47	0.00523	-0.685	0.564	Speckle-type poz protein
Solyc01g079780	3.16	0	-0.117	0.911	3.44	0	0.279	3.24e-08	Unknown Protein
Solyc10g079420	3.16	0	0.0918	0.494	3.04	0	-0.123	1.33e-06	Calmodulin
Solyc07g064740	3.16	0.000172	1.13	0.811	2.12	0.0311	-1.04	0.296	Unknown Protein
Solyc02g083880	3.15	3.33e-39	-1.2	0.082	3.55	4.47e-57	0.4	0.0179	Gibberellin-regulated protein 2
Solyc02g091430	3.15	1.99e-14	1.19	0.149	2.6	9.13e-09	-0.546	0.181	Armadillo/beta-catenin repeat family protein
Solyc06g051540	3.15	7.22e-19	0.117	1	2.6	3.39e-11	-0.555	0.0848	Receptor kinase-like protein
Solyc08g080960	3.15	0.00281	0.403	1	2.99	0.00561	-0.163	1	AT-hook motif nuclear localized protein 1
Solyc12g015890	3.15	1.1e-12	-0.545	0.985	2.67	2.79e-08	-0.477	0.34	Unknown Protein
Solyc11g071600	3.15	5.44e-06	-0.37	1	2.21	0.00623	-0.936	0.211	Aldehyde oxidase
Solyc01g059880	3.15	4.37e-52	0.276	0.909	2.02	1.64e-15	-1.13	8.7e-13	ATP citrate lyase a-subunit
Solyc09g075110	3.15	5.6e-202	0.149	0.883	3.03	4.31e-180	-0.124	0.219	Unknown Protein
Solyc03g046410	3.15	0.00111	-0.154	1	1.3	0.238	-1.85	0.0894	Unknown Protein
Solyc02g079330	3.14	1.34e-05	0.405	1	3.65	2.55e-08	0.51	0.562	Equilibrative nucleoside transporter
Solyc04g015610	3.14	0.0178	0.459	1	4.21	0.000152	1.07	0.367	Unknown Protein
Solyc12g006380	3.14	2.18e-20	-1.56	0.158	4.53	1.67e-66	1.39	1.53e-17	1-aminocyclopropane-1-carboxylate oxidase-like protein
Solyc01g009160	3.14	1.69e-11	-0.771	0.881	3.12	2.24e-11	-0.0205	1	Unknown Protein
Solyc05g010750	3.14	8.87e-24	0.861	0.23	2.75	2.35e-16	-0.397	0.197	Unknown Protein
Solyc08g066980	3.14	1.69e-64	0.0129	1	3.1	1.68e-62	-0.0402	1	Unknown Protein
Solyc10g049890	3.14	9.31e-11	-0.54	1	2.29	4.68e-05	-0.846	0.0583	Phosphoglycerate dehydrogenase
Solyc12g096770	3.14	3.74e-132	0.284	0.545	3.51	1.4e-188	0.37	3.53e-06	Hydroxycinnamoyl CoA quinate transferase
Solyc03g007210	3.14	1.3e-10	0.2	1	2.57	1.92e-06	-0.57	0.286	Receptor serine/threonine kinase
Solyc12g005590	3.13	0.000499	0.312	1	3.14	0.000446	0.00989	1	Unknown Protein
Solyc03g120900	3.13	1.12e-12	-0.202	1	3.5	1.04e-17	0.376	0.422	Protein transport SEC13-like protein
Solyc04g078540	3.13	4.83e-93	-0.015	1	2.46	1.56e-46	-0.669	1.12e-09	Cathepsin B-like cysteine proteinase
Solyc01g100240	3.13	1.73e-07	1.3	0.373	3.68	1.02e-11	0.545	0.332	Calmodulin-binding protein
Solyc07g061950	3.13	2.48e-10	-0.00667	1	2.62	1.22e-06	-0.507	0.393	Unknown Protein
Solyc12g098910	3.13	6.89e-07	-0.711	1	2.93	6.41e-06	-0.194	1	CBL-interacting protein kinase 1
Solyc01g044540	3.13	5.45e-15	-0.114	1	2.62	2.23e-09	-0.51	0.208	Unknown Protein
Solyc03g113480	3.13	7.94e-08	-0.0373	1	3.64	6.51e-12	0.506	0.382	Unknown Protein
Solyc10g009290	3.12	5.24e-15	-1.05	0.578	3.08	1.39e-14	-0.0396	1	BHLH transcription factor
Solyc06g069040	3.12	1.18e-22	-0.338	1	2.98	5.25e-20	-0.14	0.933	Glutathione S-transferase
Solyc11g005630	3.12	1.7e-17	1.24	0.0596	4	1.03e-37	0.879	2.73e-05	Receptor-like protein kinase
Solyc07g007170	3.12	8.99e-108	0.0816	1	3.53	1.01e-158	0.404	4.15e-06	Unknown Protein
Solyc11g006730	3.12	0.000112	0.841	0.955	2.62	0.00272	-0.495	0.803	Germin-like protein 1
Solyc01g096400	3.12	4.36e-10	1.16	0.328	2.38	2.93e-05	-0.739	0.132	Unknown Protein
Solyc08g021870	3.11	1.22e-19	0.193	1	3.44	1.14e-26	0.33	0.329	Unknown Protein
Solyc01g014840	3.11	0.0117	0.451	1	3.17	0.0093	0.0604	1	TIR-NBS-LRR disease resistance-like protein
Solyc01g088160	3.11	0.00141	0.669	1	2.13	0.0561	-0.983	0.483	Cytokinin oxidase/dehydrogenase
Solyc05g052210	3.11	1.43e-11	-0.207	1	3.52	1.55e-16	0.405	0.393	Unknown Protein
Solyc08g078850	3.11	4.54e-16	-0.142	1	3.3	2.57e-19	0.196	0.843	L-lactate dehydrogenase
Solyc09g011630	3.11	3.7e-18	-0.584	0.874	4.23	9.44e-48	1.12	2.31e-09	Glutathione S-transferase-like protein
Solyc09g098430	3.11	0.0236	1.7	0.804	1.44	0.303	-1.67	0.434	Unknown Protein
Solyc03g096670	3.11	1.68e-20	0.131	1	2.39	3.18e-10	-0.716	0.0107	Integrin-linked kinase-associated serine/threonine phosphatase 2C
Solyc08g014580	3.1	0.0366	0.636	1	2.86	0.0591	-0.232	1	Inositol-1-2C4-2C5-trisphosphate 5-phosphatase 1
Solyc05g005070	3.1	4.78e-08	0.391	1	2.45	0.000116	-0.649	0.318	Receptor-like protein kinase
Solyc04g079840	3.1	5.23e-17	-0.146	1	2.39	1.12e-08	-0.704	0.0289	LIM domain-binding protein
Solyc08g075710	3.1	1.37e-17	0.704	0.58	3.33	9.28e-22	0.227	0.722	Amino acid permease-like protein (Fragment)
Solyc12g005140	3.1	5.97e-16	-0.184	1	3.05	2.9e-15	-0.0561	1	Folate/biopterin transporter family protein
Solyc09g089640	3.09	4.08e-11	-0.068	1	3.53	2.4e-16	0.439	0.332	Unknown Protein
Solyc06g082020	3.09	1.15e-07	0.367	1	2.77	7.2e-06	-0.326	0.842	Unknown Protein
Solyc11g017190	3.09	1.93e-06	0.632	0.989	2.56	0.000304	-0.526	0.61	ATPase
Solyc10g074570	3.09	2.12e-44	-0.25	0.995	2.55	6.82e-26	-0.537	0.00191	Calcium dependent protein kinase 6
Solyc02g094030	3.09	4.93e-48	0.0835	1	3	3.8e-44	-0.0939	0.931	Unknown Protein
Solyc02g092750	3.09	1.79e-31	0.806	0.157	3.66	3.55e-53	0.567	0.000734	Phosphatase 2C family protein
Solyc10g076270	3.08	0.000273	0.124	1	1.85	0.0648	-1.23	0.203	WD repeat-containing protein mip1
Solyc01g100230	3.08	0.0391	4.44	0.000773	5.22	6.07e-07	2.15	0.00434	Chaperone protein dnaJ
Solyc12g016080	3.08	5.51e-20	0.509	0.805	1.28	0.00555	-1.8	8.69e-10	Unknown Protein
Solyc10g084170	3.07	0.000169	1.06	0.832	3.85	5.49e-08	0.777	0.264	Bcl-2-associated athanogene-like protein
Solyc02g067560	3.07	3.84e-05	1.3	0.57	3.42	9.99e-07	0.346	0.877	LRR receptor-like serine/threonine-protein kinase FEI 1
Solyc12g010690	3.06	4.77e-14	0.141	1	3.03	9.14e-14	-0.0304	1	Solute carrier family 2-2C facilitated glucose transporter member 1
Solyc11g011930	3.06	8.72e-25	-0.0268	1	3.28	6.82e-31	0.228	0.561	Isocitrate dehydrogenase
Solyc10g008730	3.06	5.74e-61	0.375	0.595	3.47	1.02e-90	0.413	0.000711	Unknown Protein
Solyc01g109680	3.06	6.34e-75	0.786	0.00742	3.65	1.87e-130	0.587	2.05e-09	Unknown Protein
Solyc07g006280	3.05	5.82e-139	0.138	0.973	3.23	2.42e-167	0.183	0.0604	Senescence-associated protein
Solyc03g078710	3.05	1.4e-06	2.6	0.000492	3.75	1.49e-11	0.695	0.167	UDP-glucosyltransferase family 1 protein
Solyc01g005710	3.05	0.00523	-0.155	1	2.23	0.065	-0.817	0.721	Leucine-rich repeat receptor-like protein kinase PEPR2
Solyc08g082460	3.04	0.025	-1.23	1	2.65	0.062	-0.394	1	Receptor kinase
Solyc03g117490	3.04	2.81e-57	0.332	0.725	2.8	1.51e-45	-0.235	0.217	Glycerol kinase
Solyc09g008350	3.04	8.37e-36	0.683	0.231	2.84	1.52e-29	-0.202	0.561	Amino acid binding protein
Solyc02g091010	3.04	0.000144	2.12	0.0894	1.91	0.0431	-1.13	0.215	Nup98 (Fragment)
Solyc12g017530	3.04	2.83e-117	-0.327	0.517	2.93	2.02e-106	-0.104	0.601	Unknown Protein
Solyc10g006540	3.04	4.63e-10	0.432	1	2.33	2.68e-05	-0.716	0.143	Formin 3
Solyc03g007770	3.03	1.12e-07	1.48	0.172	1.64	0.0219	-1.39	0.00978	C4-dicarboxylate transporter/malic acid transport family protein
Solyc03g034370	3.03	0	-0.0618	0.915	4.08	0	1.05	0	Unknown Protein
Solyc05g051530	3.03	1.07e-49	0.07	1	3.6	1.91e-85	0.572	4.28e-06	ABC transporter G family member 11
Solyc08g076930	3.03	1.07e-91	0.502	0.124	2.31	3.5e-42	-0.726	2.9e-11	Transcription factor
Solyc02g079170	3.03	1.63e-63	-1.24	0.00495	2.47	9.84e-36	-0.556	4.36e-05	NADH dehydrogenase like protein
Solyc06g074030	3.03	5.32e-26	-0.634	0.66	2.81	2.54e-21	-0.211	0.665	CCR4-NOT transcription complex subunit 7
Solyc04g054710	3.02	8.22e-197	-0.0407	1	2.39	1.65e-100	-0.629	1.04e-18	Aspartate aminotransferase
Solyc01g104400	3.02	3.1e-124	-0.373	0.362	3.25	2.08e-157	0.235	0.0118	Blue copper protein
Solyc03g112980	3.02	4.61e-133	0.664	0.00165	4.22	0	1.2	1.66e-86	Unknown Protein
Solyc02g081830	3.02	1.34e-06	0.607	0.987	3.37	7.34e-09	0.354	0.773	HAD-superfamily hydrolase
Solyc04g050010	3.02	0.049	-1.05	1	3.14	0.0375	0.118	1	LOB domain protein 1
Solyc02g087330	3.01	0	0.207	0.371	3.2	0	0.192	0.000394	Unknown Protein
Solyc02g064980	3.01	0.0263	-3.02	0.918	3.05	0.0233	0.0394	1	Protein serine/threonine kinase
Solyc12g094660	3.01	5.17e-15	-0.107	1	2.36	4.61e-08	-0.649	0.0685	Disease resistance protein
Solyc10g050060	3.01	0	-0.475	0.00028	2	5.24e-150	-1.01	2.93e-102	Unknown Protein
Solyc04g080290	3.01	8.82e-29	2.13	1.74e-11	3.41	2.49e-42	0.404	0.0482	CRAL/TRIO domain containing protein expressed
Solyc04g079300	3.01	2.55e-10	-0.0768	1	2.45	3.02e-06	-0.558	0.298	Calcineurin-like phosphoesterase family protein
Solyc01g006300	3	0	0.374	1.68e-05	3.57	0	0.563	1.54e-86	Peroxidase
Solyc01g067020	3	3.87e-33	0.216	1	3.2	1.89e-40	0.2	0.538	Receptor kinase
Solyc11g066890	3	2.02e-66	-0.731	0.115	2.32	2.26e-32	-0.677	2.09e-07	Prephenate dehydratase
Solyc02g079350	3	0.000117	0.361	1	3.41	2.36e-06	0.407	0.818	Equilibrative nucleoside transporter
Solyc02g093740	3	2.01e-05	-0.367	1	2.89	5.21e-05	-0.108	1	MYB transcription factor
Solyc02g089290	3	6.6e-10	0.0798	1	3.22	4.61e-12	0.217	0.913	ATP binding / kinase/ protein serine / threonine kinase
Solyc03g097020	3	4.79e-12	-0.637	0.917	2.89	5.7e-11	-0.11	1	26s protease regulatory subunit
Solyc02g091740	3	2.54e-07	1.08	0.534	2.84	1.89e-06	-0.157	1	Unknown Protein
Solyc05g009650	3	1.03e-07	-0.53	1	3.83	1.94e-15	0.833	0.0282	Unknown Protein
Solyc09g098150	3	2.61e-37	0.891	0.0377	3.03	1.05e-38	0.03	1	Metacaspase 7
Solyc04g078860	2.99	0.012	0.206	1	2.86	0.0178	-0.127	1	Glutamate-gated kainate-type ion channel receptor subunit GluR5
Solyc02g071780	2.99	3.64e-14	-0.0297	1	2.45	1.79e-08	-0.543	0.173	Unknown Protein
Solyc00g095760	2.99	0.0103	-0.232	1	1.92	0.138	-1.07	0.603	1-aminocyclopropane-1-carboxylate synthase
Solyc07g054430	2.99	2.48e-08	1.7	0.0442	2.53	1.37e-05	-0.463	0.562	Glutamate formiminotransferase
Solyc06g005510	2.99	5.73e-200	-8.45	1.86e-33	1.21	4.32e-19	-1.77	8.05e-102	Unknown Protein
Solyc12g094450	2.98	4.74e-28	-0.000149	1	2.73	3.57e-22	-0.244	0.505	Peroxisomal multifunctional enzyme type 2
Solyc07g008110	2.98	5.01e-71	-1.22	0.00199	2.71	1.92e-54	-0.266	0.073	Blue copper protein (Fragment)
Solyc06g049020	2.98	0	0.757	7.98e-25	2.32	0	-0.655	3.41e-77	Unknown Protein
Solyc05g014980	2.97	3.05e-42	-0.298	0.923	3.12	2.97e-49	0.149	0.681	Adenylate kinase
Solyc08g075970	2.97	1.04e-37	-0.575	0.537	2.47	9.31e-23	-0.494	0.00984	Unknown Protein
Solyc01g108030	2.97	1.66e-32	-0.627	0.539	1.61	4.76e-07	-1.36	3.65e-11	Methylcrotonoyl-CoA carboxylase beta subunit
Solyc07g063000	2.96	2.47e-06	-0.172	1	2.27	0.00133	-0.692	0.379	Receptor kinase
Solyc02g063520	2.96	1.83e-07	0.0478	1	3.28	6.72e-10	0.327	0.773	Homeobox-leucine zipper protein 22
Solyc12g057140	2.96	0	-0.764	6.87e-09	2.42	1.42e-238	-0.536	8.71e-31	Unknown Protein
Solyc04g080080	2.96	1.82e-34	-0.233	1	2.99	5.94e-36	0.0353	1	Glycosyltransferase family 77 protein
Solyc01g086850	2.95	1.18e-22	-0.388	0.951	2.71	6.86e-18	-0.247	0.592	Ras-related protein Rab-25
Solyc03g114000	2.95	6.52e-38	-0.0315	1	2.95	1.97e-38	0.00619	1	LIM domain protein
Solyc12g010850	2.95	0.0329	n.d.	n.d.	3.21	0.0163	0.251	1	Unknown Protein
Solyc12g057150	2.95	5.18e-70	-0.669	0.131	2.73	3.36e-56	-0.22	0.176	Unknown Protein
Solyc01g058020	2.95	0.00131	1.55	0.532	2.9	0.00163	-0.0458	1	Unknown Protein
Solyc08g074290	2.95	3.2e-51	0.373	0.631	2.86	4.8e-47	-0.0915	0.923	Unknown Protein
Solyc02g094190	2.95	2.04e-57	-2.14	5.86e-06	1.26	5.08e-07	-1.69	2.63e-27	Unknown Protein
Solyc09g059040	2.94	3.38e-190	0.0091	1	2.61	1.03e-135	-0.325	8.2e-06	Alcohol dehydrogenase zinc-containing
Solyc07g055280	2.94	1.09e-16	1.18	0.0582	2.04	9.64e-07	-0.9	0.00309	WRKY transcription factor 5
Solyc05g009140	2.94	0.000348	0.809	0.968	3.44	4.79e-06	0.494	0.726	Beta-lactamase domain protein
Solyc08g006770	2.94	0.00226	1.49	0.622	4.12	1.34e-07	1.18	0.0723	Anthocyanidin synthase (Fragment)
Solyc01g081310	2.94	8.54e-26	0.313	0.96	3.59	1.78e-47	0.65	0.000223	Unknown Protein
Solyc03g116900	2.94	3.83e-83	-0.444	0.359	3.02	2.16e-91	0.0869	0.819	Manganese transporter MntH
Solyc08g082280	2.94	4.77e-87	0.0331	1	2.43	6.03e-51	-0.506	5.59e-06	Long-chain-fatty-acid-CoA ligase
Solyc07g064800	2.93	1.45e-24	0.039	1	2.58	2.03e-17	-0.349	0.255	Dihydrolipoyllysine-residue succinyltransferase component of 2-oxoglutarate dehydrogenase complex
Solyc09g011650	2.93	2.96e-06	0.754	0.89	4.02	4.79e-15	1.09	0.00441	Glutathione S-transferase
Solyc08g016310	2.92	3.14e-10	0.284	1	3.09	4.65e-12	0.175	0.968	LRR receptor-like serine/threonine-protein kinase FEI 1
Solyc01g079360	2.92	0.0008	1.85	0.262	3.67	1.47e-06	0.746	0.387	WRKY transcription factor 3
Solyc01g110510	2.92	0.0368	-2.3	0.982	2.75	0.0531	-0.169	1	Epsin 1 (Fragment)
Solyc11g045010	2.92	0.00718	0.7	1	1.17	0.297	-1.75	0.216	Unknown Protein
Solyc02g093250	2.92	1.11e-18	-0.0808	1	2.22	3.4e-09	-0.703	0.0152	Caffeoyl-CoA O-methyltransferase
Solyc04g010250	2.92	1.28e-49	0.345	0.703	2.42	1.72e-29	-0.497	0.00157	Lipase-like protein
Solyc01g006150	2.92	2.8e-14	0.697	0.61	3.34	3.18e-21	0.425	0.218	Cation-efflux pump fieF
Solyc03g026130	2.92	0.0487	1.6	0.88	3.34	0.017	0.419	1	Cytochrome P450
Solyc07g049180	2.92	4.1e-16	0.255	1	2.14	2.1e-07	-0.778	0.0138	Receptor-like protein kinase At5g59670
Solyc07g042170	2.92	2.35e-108	0.611	0.00965	3.42	2.58e-176	0.494	8.16e-10	Jasmonate ZIM-domain protein 3
Solyc11g007730	2.92	1.22e-09	-0.695	0.92	1.74	0.00331	-1.19	0.00717	MTA/SAH nucleosidase / phosphatase
Solyc10g012080	2.92	1.31e-78	-0.636	0.115	2.2	9.32e-36	-0.719	7.24e-10	Unknown Protein
Solyc10g084050	2.91	5.81e-123	0.0391	1	2.5	5.19e-79	-0.418	4.96e-06	26S protease regulatory subunit 6B homolog
Solyc06g072230	2.91	0	-0.164	0.595	3.44	0	0.531	6.92e-34	Kunitz trypsin inhibitor
Solyc09g075520	2.91	1.7e-104	0.988	4.33e-07	2.73	1.02e-87	-0.175	0.186	Unknown Protein
Solyc12g062200	2.91	0.00136	1.44	0.607	1.64	0.12	-1.27	0.261	Unknown Protein
Solyc02g065610	2.91	8.37e-46	-0.641	0.32	2.63	1.39e-34	-0.278	0.167	Unknown Protein
Solyc06g075610	2.91	2.25e-31	-0.239	1	1.98	1.9e-11	-0.928	3.61e-06	Exocyst complex component 7
Solyc05g013660	2.91	7.44e-11	-0.212	1	3.26	5.62e-15	0.351	0.536	Unknown Protein
Solyc04g050140	2.91	2.06e-16	-0.206	1	1.81	2.67e-05	-1.1	0.000291	Unknown Protein
Solyc04g051310	2.91	6.95e-24	0.272	1	2.25	3.66e-12	-0.655	0.00745	Unknown Protein
Solyc09g074890	2.91	1.76e-08	-0.389	1	2.95	7.58e-09	0.0402	1	Rapid alkalinization factor 1
Solyc09g005910	2.9	8.06e-21	-0.00492	1	2.3	2.53e-11	-0.601	0.0291	Mg2+-dependent phosphatidate (PA) phosphatase catalyzes the dephosphorylation of PA to yield diacylglycerol and Pi responsible for de novo lipid synthesis homologous to mammalian lipin 1
Solyc06g076450	2.9	1.53e-57	-1.22	0.00475	1.5	1.22e-10	-1.4	3.74e-21	Ras-related protein Rab-25
Solyc01g105660	2.9	2.81e-10	0.799	0.626	2.13	5.02e-05	-0.766	0.0894	1-aminocyclopropane-1-carboxylate oxidase
Solyc03g112960	2.9	7.54e-10	0.704	0.765	3.26	1.21e-13	0.359	0.561	Unknown Protein
Solyc06g062990	2.9	2.14e-11	0.0625	1	2.5	6.89e-08	-0.397	0.515	Exocyst complex protein exo70
Solyc02g079510	2.9	0.000456	0.929	0.903	3.9	1.54e-08	1	0.0932	Peroxidase
Solyc11g066750	2.9	1.04e-29	0.494	0.588	2.31	3.15e-16	-0.582	0.00673	AP-2 complex subunit alpha-1
Solyc10g078490	2.9	2.55e-46	-0.0902	1	2.47	1.88e-29	-0.436	0.00976	Aquaporin
Solyc11g065790	2.89	0.0102	1.38	0.816	2.7	0.0191	-0.19	1	I2 (Fragment)
Solyc07g054830	2.89	2.09e-26	-0.0756	1	2.29	2.8e-14	-0.594	0.0104	Diacylglycerol kinase
Solyc01g087980	2.89	8.19e-09	-0.0855	1	3.58	3.87e-16	0.692	0.0618	Unknown Protein
Solyc06g060700	2.88	2.22e-06	-0.0653	1	3.76	3.88e-13	0.874	0.0381	Unknown Protein
Solyc09g097810	2.88	3.09e-09	0.152	1	3.85	2.19e-21	0.971	0.00103	SAR8.2 protein
Solyc03g111310	2.88	1.52e-55	-0.012	1	2.6	2.19e-41	-0.287	0.0886	Unknown Protein
Solyc02g078820	2.88	1.49e-18	0.0979	1	2.74	2.7e-16	-0.139	0.953	Unknown Protein
Solyc05g056040	2.87	0.00386	0.985	0.95	3.66	2.33e-05	0.79	0.459	Auxin response factor 14
Solyc11g065660	2.87	5.02e-15	0.579	0.739	2.6	1.4e-11	-0.275	0.676	Calcium-dependent protein kinase 8
Solyc10g009550	2.87	0.000184	-0.56	1	3.7	1.96e-08	0.831	0.182	WRKY transcription factor
Solyc04g080680	2.87	1.28e-07	-0.963	0.834	2.7	1.42e-06	-0.176	1	26S protease regulatory subunit 8 homolog
Solyc01g020140	2.87	5.21e-13	2.58	8.04e-10	2.19	1.01e-06	-0.677	0.076	Glycosyltransferase
Solyc04g005040	2.87	3.54e-09	0.437	1	2.28	2.24e-05	-0.586	0.298	Matrix metalloproteinase
Solyc04g072010	2.87	7.36e-15	0.0704	1	2.36	4.88e-09	-0.508	0.183	Carboxypeptidase D
Solyc04g016010	2.87	0.0242	-0.0142	1	1.49	0.262	-1.39	0.526	Thioredoxin reductase
Solyc09g082890	2.87	0.023	0.419	1	3.81	0.000451	0.938	0.507	Calcium-transporting ATPase 1
Solyc09g010660	2.87	5.53e-08	0.263	1	2.81	1.23e-07	-0.0577	1	Beta-1-3-galactosyl-o-glycosyl-glycoprotein
Solyc11g069180	2.86	3.14e-18	-0.172	1	1.94	5.98e-07	-0.924	0.000996	Isovaleryl-CoA dehydrogenase
Solyc02g014030	2.86	0.000819	0.81	0.976	3.15	0.000108	0.282	0.992	Receptor-like kinase
Solyc01g066450	2.86	0.0176	-0.133	1	2.46	0.0519	-0.404	1	Epoxide hydrolase
Solyc02g089020	2.86	4.81e-12	0.345	1	2.87	2.97e-12	0.0107	1	Unknown Protein
Solyc05g014340	2.85	1.49e-14	0.0218	1	2.4	2.09e-09	-0.448	0.283	Serine/threonine-protein phosphatase 2A regulatory subunit delta 1 isoform
Solyc01g099220	2.85	0.000199	0.597	1	2.44	0.00288	-0.412	0.887	DNA polymerase
Solyc09g007890	2.85	1.53e-59	-0.199	0.979	1.96	1.1e-21	-0.888	6.27e-11	Phenylalanine ammonia-lyase
Solyc04g016160	2.85	0.000314	-0.0186	1	1.95	0.0307	-0.897	0.401	Unknown Protein
Solyc03g098660	2.85	1.06e-12	0.76	0.547	3.12	1.85e-16	0.272	0.681	Unknown Protein
Solyc09g010850	2.85	7.51e-19	1.26	0.0124	2.32	4.8e-11	-0.53	0.083	ATP binding / serine-threonine kinase
Solyc09g007910	2.85	0	-0.509	0.000223	2.18	1.59e-170	-0.678	6.95e-42	Phenylalanine ammonia-lyase
Solyc03g123990	2.84	1.04e-38	0.584	0.255	2.4	2.83e-24	-0.445	0.0176	Mitochondrial carrier protein
Solyc01g104300	2.84	1.76e-08	0.531	0.955	2.29	3.6e-05	-0.548	0.389	Unknown Protein
Solyc06g075530	2.84	7.5e-22	-1.6	0.0511	2.95	1.59e-24	0.11	0.979	Unknown Protein
Solyc11g069350	2.84	2.76e-05	0.183	1	2.17	0.00406	-0.668	0.495	Zinc finger family protein
Solyc12g005860	2.84	1.01e-131	0.468	0.0353	2.21	2.22e-65	-0.628	2.6e-13	3-isopropylmalate dehydratase large subunit
Solyc03g044350	2.84	5.82e-05	0.432	1	2.69	0.000199	-0.15	1	Chaperone dnaJ 3
Solyc04g081960	2.84	0.0157	-1.5	1	3.62	0.000475	0.775	0.637	Unknown Protein
Solyc02g083400	2.84	3.06e-11	0.241	1	2.84	2.43e-11	0.00174	1	RING finger protein 38
Solyc10g079710	2.83	0.000113	0.893	0.859	2.77	0.000177	-0.0614	1	Unknown Protein
Solyc09g005080	2.83	2.36e-05	0.151	1	2.92	8.24e-06	0.0943	1	LRR receptor-like serine/threonine-protein kinase FEI 1
Solyc05g005060	2.83	3.35e-06	0.0662	1	2.22	0.00101	-0.609	0.475	S-receptor kinase
Solyc02g078170	2.83	3.34e-11	-0.207	1	2.02	4.19e-05	-0.809	0.0462	Receptor protein kinase like protein
Solyc01g059980	2.83	0	-0.0151	1	2.8	0	-0.0292	0.715	Beta-glucanase
Solyc03g079850	2.83	8.25e-10	1	0.368	2.57	9.18e-08	-0.258	0.858	Unknown Protein
Solyc06g067980	2.83	0.0103	0.591	1	3.25	0.00158	0.42	0.958	Unknown Protein
Solyc03g013160	2.83	3.51e-13	-0.363	1	3.76	9.94e-31	0.936	5.53e-05	Amino acid transporter family protein
Solyc11g013490	2.83	8.2e-19	0.0425	1	2.84	3.38e-19	0.0134	1	Beta-1 3-galactosyltransferase 6
Solyc12g096050	2.83	1.65e-07	0.425	1	2.29	0.000114	-0.54	0.467	Unknown Protein
Solyc09g059430	2.82	4.05e-30	-0.246	1	2.36	1.33e-18	-0.461	0.037	RPM1 interacting protein 4 transcript 2
Solyc07g065090	2.82	7.97e-21	0.202	1	3.04	5.3e-26	0.22	0.637	Polygalacturonase inhibitor protein
Solyc04g009800	2.82	1.64e-21	0.0525	1	2.28	2.62e-12	-0.542	0.046	Calcium-dependent protein kinase 2
Solyc06g082550	2.82	1.75e-189	-0.548	0.00733	2.08	1.43e-80	-0.745	8.1e-26	Cytochrome P450 cinnamate 4-hydroxylase
Solyc05g052280	2.82	1.03e-19	0.159	1	3.64	2.69e-42	0.816	1.43e-05	Peroxidase
Solyc08g079520	2.82	1.64e-20	-0.365	0.967	2	1.44e-08	-0.823	0.00146	Sec1-4 syntaxin-binding protein
Solyc01g067330	2.82	0.00991	-1.39	0.999	2.02	0.0899	-0.794	0.768	UPF0497 membrane protein 4
Solyc07g052460	2.82	0.037	-0.236	1	3.67	0.00208	0.844	0.684	Unknown Protein
Solyc12g014350	2.82	0.000391	1.15	0.711	2.38	0.00542	-0.448	0.87	Receptor-like protein kinase
Solyc03g118010	2.81	6.94e-46	0.145	1	2.18	4.01e-23	-0.625	6.96e-05	Tudor / nuclease domain-containing protein
Solyc05g009790	2.81	1.53e-131	-0.134	0.967	2.93	4.13e-150	0.12	0.343	Transcription factor
Solyc01g016360	2.81	0.0435	-0.0189	1	3.89	0.00102	1.08	0.472	Unknown Protein
Solyc11g071740	2.81	0.000359	0.721	0.989	4.12	3.27e-11	1.31	0.00574	Calmodulin-like protein
Solyc11g032100	2.81	9.47e-15	-0.321	1	3.54	2.69e-29	0.739	0.00175	MADS box transcription factor
Solyc01g108060	2.81	6.31e-54	0.843	0.00454	1.3	6.24e-08	-1.51	5.08e-23	Propionyl-CoA carboxylase
Solyc06g071210	2.81	9.92e-49	-0.184	1	2.52	4.02e-36	-0.288	0.116	Ribosomal protein S6 kinase 2 alpha
Solyc05g007050	2.81	3.84e-45	0.26	0.89	2.32	8.16e-27	-0.486	0.00307	ATP binding / serine-threonine kinase
Solyc04g082810	2.81	0.0189	0.14	1	1.58	0.216	-1.23	0.561	AT-hook DNA-binding protein (Fragment)
Solyc01g104760	2.81	0.0249	0.558	1	1.49	0.251	-1.31	0.559	Homeodomain-like
Solyc06g066460	2.81	0.00348	0.24	1	2.06	0.0524	-0.753	0.709	Unknown Protein
Solyc02g088620	2.81	6.07e-82	0.228	0.792	2.97	2.11e-97	0.161	0.289	Unknown Protein
Solyc03g113390	2.8	7.45e-17	0.0331	1	2.38	3.72e-11	-0.413	0.271	Calcium-dependent protein kinase 1
Solyc10g007910	2.8	0.00218	0.459	1	4.13	8.95e-09	1.33	0.0196	Cytochrome P450
Solyc10g083610	2.8	7.82e-18	-0.0613	1	1.75	8.05e-06	-1.04	0.00019	Protein kinase
Solyc11g008370	2.8	3.25e-08	0.859	0.622	1.99	0.00067	-0.815	0.121	Unknown Protein
Solyc06g060760	2.8	1.88e-170	-0.618	0.00327	3	3.14e-211	0.201	0.00829	Aquaporin
Solyc03g007900	2.8	1.01e-11	-0.833	0.723	2.39	6.29e-08	-0.409	0.46	Glutamine cyclotransferase-like
Solyc02g082070	2.8	0.0277	-0.39	1	2.96	0.0168	0.164	1	Cytochrome P450
Solyc08g067650	2.8	0.0191	1.38	0.844	1.81	0.161	-0.99	0.707	Unknown Protein
Solyc01g097040	2.79	5.89e-10	-0.328	1	1.99	0.000129	-0.803	0.0711	Unknown Protein
Solyc02g093600	2.79	0.000284	-1.08	0.947	2.77	0.000307	-0.0172	1	class I heat shock protein
Solyc10g008480	2.79	3.74e-63	-0.239	0.881	1.81	3.87e-20	-0.971	1.09e-13	Unknown Protein
Solyc11g012510	2.79	5.3e-16	0.662	0.545	3.03	2.96e-20	0.238	0.683	Unknown Protein
Solyc04g057830	2.79	7.85e-07	-1.29	0.684	2.69	2.85e-06	-0.105	1	Unknown Protein
Solyc07g065650	2.79	2.19e-57	0.203	0.943	3.07	4.05e-77	0.285	0.041	Transmembrane emp24 domain-containing protein 3
Solyc01g060020	2.79	0	0.0562	1	2.52	5.69e-239	-0.276	2.04e-07	Beta-glucanase
Solyc02g062370	2.79	2.24e-17	-0.121	1	2.19	2.42e-09	-0.605	0.0489	Unknown Protein
Solyc02g086880	2.79	8.56e-176	-0.407	0.0782	3.08	1.25e-238	0.291	1.2e-05	Formate dehydrogenase
Solyc02g082670	2.78	3.37e-44	0.0857	1	3.25	1.39e-70	0.466	0.000593	WUSCHEL-related homeobox 14
Solyc07g019670	2.78	7.37e-34	0.644	0.197	2.76	2.72e-33	-0.0237	1	Fatty acid oxidation complex subunit alpha
Solyc01g095150	2.78	2.55e-104	0.391	0.174	3.15	1.66e-153	0.374	1.12e-05	Late embryogenesis abundant protein (Fragment)
Solyc07g005090	2.78	9.44e-82	-0.387	0.411	2.08	4.68e-37	-0.695	3.6e-10	Chitinase A
Solyc11g066760	2.78	2.42e-06	0.176	1	2.12	0.00127	-0.656	0.393	AP-2 complex subunit alpha
Solyc02g021440	2.78	2.17e-39	-0.599	0.385	2.45	6.57e-28	-0.329	0.104	CBL-interacting protein kinase 04
Solyc11g071550	2.78	2.89e-09	-0.555	0.976	2.29	7.35e-06	-0.492	0.422	Glutamyl-tRNA(Gln) amidotransferase subunit A
Solyc04g048950	2.78	3.15e-12	-0.375	1	2.4	1.77e-08	-0.38	0.497	Unknown Protein
Solyc09g011920	2.77	3.24e-86	-0.0686	1	2.94	7.02e-103	0.164	0.249	Mitochondrial uncoupling protein
Solyc05g008510	2.77	1.06e-10	0.461	0.949	2.68	6e-10	-0.0841	1	Multidrug resistance protein mdtK
Solyc07g064290	2.77	1.09e-10	0.4	0.998	3.11	1.05e-14	0.338	0.558	Ras-related protein Rab-21
Solyc06g073990	2.77	1.63e-25	0.266	0.986	3.25	2.82e-41	0.486	0.0112	Unknown Protein
Solyc07g008320	2.77	6.66e-33	0.00205	1	2.36	2.67e-21	-0.411	0.0523	Calcium-transporting ATPase 1
Solyc12g009990	2.77	1.52e-95	-0.283	0.614	2.48	1.76e-69	-0.298	0.00667	Signal recognition particle protein
Solyc06g007270	2.77	0.0014	n.d.	n.d.	1.33	0.177	-1.43	0.173	Unknown Protein
Solyc03g082540	2.77	1.89e-12	1.52	0.00772	3.25	1.58e-19	0.476	0.165	Unknown Protein
Solyc05g008340	2.77	2.92e-10	-0.172	1	2.33	8.27e-07	-0.434	0.475	Beta-1-2C3-galactosyl-O-glycosyl-glycoprotein beta-1-2C6-N-acetylglucosaminyltransferase 7
Solyc03g082920	2.76	7.47e-46	0.205	0.975	3.04	7.92e-62	0.288	0.0768	Heat shock protein
Solyc01g097520	2.76	3.86e-12	0.955	0.272	3.28	7.23e-20	0.523	0.11	Annexin 11
Solyc11g017270	2.76	2.86e-15	0.442	0.879	3.04	3.23e-20	0.284	0.542	Receptor protein kinase
Solyc01g103170	2.76	5.91e-05	0.868	0.833	2.63	0.000168	-0.125	1	Lysine ketoglutarate reductase trans-splicing related 1-like
Solyc06g063190	2.76	2.11e-08	-0.23	1	1.89	0.00102	-0.877	0.0784	Glutamate-gated kainate-type ion channel receptor subunit GluR5
Solyc05g008390	2.76	4.75e-10	-1.14	0.552	1.32	0.0188	-1.44	0.000516	RING zinc finger-containing protein
Solyc02g092090	2.76	3.15e-11	1.35	0.0441	1.91	7.28e-05	-0.843	0.0326	BZIP transcription factor family protein
Solyc02g088580	2.76	6.98e-05	0.376	1	2.53	0.000418	-0.223	1	Unknown Protein
Solyc09g082570	2.76	2.26e-21	-0.0272	1	3.19	8.32e-33	0.433	0.0619	Unknown Protein
Solyc06g066440	2.76	5.45e-19	0.175	1	2.24	4.33e-11	-0.519	0.0811	Hexokinase
Solyc11g044560	2.76	6.02e-18	1.14	0.0293	2.73	1.78e-17	-0.0341	1	BZIP transcription factor
Solyc08g080090	2.76	5.59e-18	-0.597	0.749	3.18	2.55e-27	0.427	0.112	Unknown Protein
Solyc12g017430	2.75	0.0113	0.517	1	2.24	0.0523	-0.511	0.947	Unknown Protein
Solyc04g008370	2.75	0.000149	-1.83	0.668	2.33	0.00258	-0.414	0.866	Serine/threonine kinase receptor
Solyc08g082110	2.75	0.000111	0.409	1	2.98	1.12e-05	0.236	0.996	WRKY transcription factor-30
Solyc01g107920	2.75	0.033	0.946	1	2.67	0.0398	-0.0792	1	Unknown Protein
Solyc06g076070	2.75	1.56e-28	-0.277	0.983	1.39	1.29e-05	-1.36	1.3e-10	Unknown Protein
Solyc06g008620	2.75	3.02e-74	-1.67	1.02e-06	1.16	8.4e-09	-1.59	6.62e-35	Unknown Protein
Solyc01g112050	2.75	9.85e-26	0.263	0.985	1.94	1.23e-10	-0.801	0.000265	Unknown Protein
Solyc12g040800	2.75	2.52e-05	0.668	0.949	2.79	1.48e-05	0.0448	1	Unknown Protein
Solyc00g006800	2.75	1.57e-124	-0.623	0.0133	2.18	2.31e-65	-0.569	5.65e-11	Transaldolase
Solyc01g107780	2.75	2.94e-15	-0.158	1	2.97	4.14e-19	0.225	0.739	UDP-glucosyltransferase family 1 protein
Solyc01g005560	2.75	7.12e-213	0.521	0.000304	2.78	5.77e-220	0.0239	1	Isocitrate dehydrogenase
Solyc11g005380	2.75	3.07e-06	0.489	1	2.79	1.75e-06	0.0379	1	GT-2 factor (Fragment)
Solyc10g008300	2.74	1.17e-12	0.296	1	3.15	7.89e-19	0.413	0.272	Mannan endo-1 4-beta-mannosidase
Solyc08g077500	2.74	2.59e-06	0.529	0.996	2.22	0.000471	-0.515	0.585	Unknown Protein
Solyc01g098840	2.74	1.78e-69	0.252	0.754	2	1.68e-29	-0.742	8.13e-10	Mevalonate kinase
Solyc09g075420	2.74	2.23e-146	-0.451	0.0649	2.98	5.99e-190	0.243	0.00165	Ethylene responsive transcription factor 2b
Solyc11g008390	2.74	7.48e-20	0.206	1	2.16	7.89e-11	-0.576	0.0376	U-box domain-containing protein 14
Solyc11g072530	2.74	1.48e-08	0.157	1	2.64	7.69e-08	-0.102	1	V-type proton ATPase subunit a
Solyc06g005170	2.74	5.75e-22	0.43	0.777	2.36	1.03e-14	-0.388	0.195	Mitogen-activated protein kinase 3
Solyc10g080670	2.73	1.56e-07	1.7	0.0252	3.49	1.04e-14	0.76	0.0474	Unknown Protein
Solyc07g063300	2.73	8.12e-12	0.47	0.908	2.28	1.15e-07	-0.442	0.377	Regulator of chromosome condensation (RCC1)-like protein
Solyc12g099440	2.73	5.16e-47	-0.17	1	1.72	3.5e-14	-1.01	4.44e-11	Fatty acid oxidation complex subunit alpha
Solyc07g052910	2.73	1.3e-08	-0.939	0.753	1.92	0.0005	-0.807	0.103	Unknown Protein
Solyc07g043510	2.73	1.54e-09	0.397	1	2.46	1.92e-07	-0.267	0.842	Cysteine-type peptidase
Solyc03g117680	2.73	3.68e-12	-0.593	0.879	1.32	0.00881	-1.42	8.29e-05	Unknown Protein
Solyc09g090230	2.73	2.8e-07	0.105	1	2.02	0.000742	-0.705	0.253	Unknown Protein
Solyc08g060970	2.73	1.1e-05	0.366	1	2.92	1e-06	0.192	1	Polygalacturonase
Solyc08g006680	2.73	5.4e-07	0.639	0.895	2.66	1.31e-06	-0.0707	1	Folate/biopterin transporter
Solyc02g093230	2.73	4.2e-10	0.142	1	2.01	4.72e-05	-0.712	0.111	Caffeoyl-CoA O-methyltransferase
Solyc05g006390	2.73	1.33e-74	-0.821	0.0141	2.94	1.33e-93	0.212	0.11	Unknown Protein
Solyc03g063420	2.72	0.00372	1.5	0.566	2.77	0.00289	0.0439	1	Proteasome subunit beta type
Solyc03g118020	2.72	4.6e-71	-0.00512	1	2.26	1.25e-42	-0.46	0.000146	Tudor / nuclease domain-containing protein
Solyc10g076260	2.72	0.000959	-0.672	1	2.25	0.011	-0.471	0.874	Unknown Protein
Solyc12g017460	2.72	7.33e-106	0.122	0.999	2.54	5.12e-88	-0.175	0.155	GDSL esterase/lipase At1g28590
Solyc02g032930	2.72	1.36e-37	-0.134	1	3.11	4.01e-56	0.391	0.0142	B-cell receptor-associated protein 31-like containing protein
Solyc03g122360	2.72	4.02e-08	0.984	0.436	3.08	2.54e-11	0.361	0.626	Cytochrome P450
Solyc01g090700	2.72	7.1e-09	-0.253	1	2.3	5.01e-06	-0.415	0.575	Enoyl-CoA-hydratase
Solyc08g076670	2.72	1.62e-85	-0.817	0.00669	2.37	1.07e-58	-0.344	0.00226	Unknown Protein
Solyc01g105230	2.71	7.2e-09	0.0285	1	2.04	0.000111	-0.673	0.19	Calmodulin-binding transcription activator 2
Solyc02g080340	2.71	4.73e-06	0.554	0.985	2.21	0.000618	-0.503	0.622	Patatin-like phospholipase family protein
Solyc03g119530	2.71	2.98e-25	-0.527	0.672	4.61	2.98e-137	1.9	3.62e-56	Unknown Protein
Solyc11g051190	2.71	6.87e-05	1.05	0.659	n.d.	n.d.	-5.55	8.54e-06	Unknown Protein
Solyc05g006100	2.71	4e-06	0.627	0.933	2.72	3.21e-06	0.0113	1	Unknown Protein
Solyc10g085810	2.71	1.41e-21	0.188	1	2.33	1.71e-14	-0.382	0.208	Unknown Protein
Solyc01g100320	2.7	3.8e-98	0.208	0.753	3.24	6.2e-172	0.546	6.49e-12	Thioredoxin/protein disulfide isomerase
Solyc04g078090	2.7	2.49e-44	-0.764	0.122	2.32	1.69e-29	-0.375	0.0292	Acyl-CoA-binding domain-containing protein 6
Solyc09g075750	2.7	1.7e-22	0.0798	1	2.42	8.08e-17	-0.283	0.437	Unknown Protein
Solyc04g050790	2.7	0.00369	-0.467	1	3.11	0.000332	0.408	0.925	Unknown Protein
Solyc04g074790	2.7	0.0199	0.828	1	3.77	0.000105	1.07	0.312	RING finger protein
Solyc03g094160	2.69	1.43e-40	0.0999	1	2.48	1.9e-32	-0.213	0.401	Metacaspase
Solyc07g021630	2.69	0.00038	-0.486	1	1.66	0.0563	-1.03	0.285	Branched-chain-amino-acid aminotransferase
Solyc10g081440	2.69	1.83e-133	0.118	0.973	2.31	2.64e-87	-0.381	5.86e-06	NADH cytochrome b5 reductase
Solyc09g010780	2.69	0.000661	-0.031	1	2.34	0.00496	-0.348	0.96	Protein phosphatase 2C containing protein
Solyc01g090560	2.69	6.25e-05	0.619	0.985	3.57	3.99e-10	0.881	0.0822	Ethylene-responsive transcription factor 4
Solyc07g017540	2.69	0.00747	-0.601	1	2.5	0.0152	-0.19	1	Rad51 DNA recombination/repair protein
Solyc04g082120	2.69	0.0234	0.159	1	3.26	0.00262	0.574	0.877	Prolyl endopeptidase
Solyc01g007220	2.69	0	0.468	4.26e-06	2.52	0	-0.164	0.00133	Unknown Protein
Solyc10g086780	2.69	2.53e-12	-0.039	1	2.55	7.33e-11	-0.135	0.997	1-aminocyclopropane-1-carboxylate oxidase 1
Solyc08g014080	2.69	1.07e-16	0.774	0.299	2.78	2.19e-18	0.0887	1	E3 ubiquitin-protein ligase MARCH3
Solyc03g033460	2.68	5.06e-16	-0.362	0.986	1.36	0.00111	-1.31	8.19e-06	Oligopeptide transporter 9
Solyc03g006320	2.68	1.87e-10	-0.0538	1	1.13	0.0361	-1.55	9.81e-05	Ethylene-responsive transcription factor 4
Solyc05g010430	2.68	1.17e-06	1.08	0.431	-1.14	0.214	-3.82	2.21e-07	Unknown Protein
Solyc11g011120	2.68	4e-11	-0.686	0.816	1.67	0.000545	-1	0.00801	Calmodulin-binding heat-shock protein
Solyc03g007240	2.68	9.46e-80	-0.844	0.00603	1.95	1.79e-33	-0.737	2.47e-11	Spermidine synthase 1
Solyc11g013000	2.68	1.49e-79	0.000514	1	3.1	1.77e-123	0.42	9.56e-06	Transmembrane emp24 domain-containing protein 10
Solyc09g007900	2.68	0	-0.268	0.092	1.99	1.03e-141	-0.697	1.49e-41	Phenylalanine ammonia-lyase
Solyc06g009020	2.68	0	-0.0396	0.99	3.14	0	0.463	1.57e-91	Glutathione S-transferase
Solyc09g090300	2.67	0.0327	-0.859	1	3.5	0.00142	0.837	0.647	MazG nucleotide pyrophosphohydrolase
Solyc01g105210	2.67	0.00869	0.769	1	3.74	1.02e-05	1.07	0.205	Unknown Protein
Solyc01g099820	2.67	2.93e-12	-0.0648	1	1.66	0.00029	-1.01	0.00405	Unknown Protein
Solyc06g009390	2.67	8.16e-20	-0.222	1	2.18	8.53e-12	-0.489	0.0884	Protein phosphatase-2C
Solyc05g055330	2.67	0.0328	0.427	1	1.85	0.162	-0.818	0.852	ATP-binding cassette transporter
Solyc05g051510	2.67	1.78e-12	-0.505	0.924	2.22	5.8e-08	-0.448	0.329	Prohibitin
Solyc03g114810	2.67	1.54e-05	-0.451	1	2.63	2.17e-05	-0.038	1	Glycosyltransferase
Solyc02g088800	2.67	7.62e-14	0.843	0.292	2.85	1.12e-16	0.182	0.883	Exocyst complex component 7
Solyc10g008890	2.66	4.59e-16	-0.677	0.664	2.5	7.39e-14	-0.151	0.94	Unknown Protein
Solyc01g104970	2.66	6.96e-35	0.0874	1	1.93	4.92e-15	-0.734	3.89e-05	Receptor-like kinase
Solyc02g081980	2.66	2.92e-06	1.06	0.478	2.08	0.000975	-0.589	0.47	Ectonucleoside triphosphate diphosphohydrolase 6
Solyc06g066290	2.66	0.00674	-0.499	1	2.71	0.00527	0.0493	1	Unknown Protein
Solyc02g064750	2.66	2.46e-40	-0.284	0.879	2.28	1.28e-26	-0.379	0.0365	Prolyl 4-hydroxylase alpha subunit-like protein
Solyc02g086210	2.66	0.001	0.684	1	2.47	0.00304	-0.195	1	Receptor-like protein kinase
Solyc11g006720	2.66	1.14e-13	-0.333	1	2.23	7.57e-09	-0.429	0.317	MYB transcription factor
Solyc10g008430	2.65	1.4e-16	1.55	0.000237	2.31	1.12e-11	-0.341	0.414	Unknown Protein
Solyc01g100750	2.65	9.29e-31	-0.511	0.58	3.34	2.39e-61	0.691	1.95e-06	Susceptibility homeodomain transcription factor (Fragment)
Solyc11g006500	2.65	4.79e-27	-0.243	1	2.22	6.84e-17	-0.435	0.0629	Charged multivesicular body protein 5
Solyc07g032230	2.65	9.08e-09	0.00245	1	2.38	8.61e-07	-0.274	0.847	Unknown Protein
Solyc01g087870	2.65	0.00205	0.134	1	3.19	4.58e-05	0.535	0.731	Glucosamine--fructose-6-phosphate aminotransferase
Solyc07g032250	2.65	0.000136	0.491	1	3.72	7.2e-11	1.07	0.0233	Unknown Protein
Solyc02g083310	2.65	0.00534	1.37	0.662	2.22	0.0275	-0.43	0.959	Unknown Protein
[truncated: 3,625 more rows]
