# Supplementary material for: RNA-seq analysis reveals the role of red light in resistance against Pseudomonas syringae pv. tomato DC3000 in tomato plants
Source: BMC Genomics. 2015 Feb 25;16(1):120. doi: 10.1186/s12864-015-1228-7 (PMC4349473; doi:10.1186/s12864-015-1228-7)
Supplement: Additional file 7: Table S4. — Transcription identified to be regulated more than 2.0log2 fold by RL. [file 12864_2015_1228_MOESM7_ESM.xls]

## Sheet: RL
Additional file 7: Table S3. Transcription identified to be regulated more than 2.0log2 fold by RL
Gene ID	DC3000		RL		RL+DC3000		(RL+DC3000)-DC3000		Discription
	Log2FC	q-value	Log2FC	q-value	Log2FC	q-value	Log2FC	q-value
Solyc05g017850	n.d.	n.d.	8.69604	4.18e-42	n.d.	n.d.	n.d.	n.d.	Unknown Protein
Solyc12g099330	n.d.	n.d.	8.49165	1.94e-37	8.21958	2.72e-30	8.06884	4.51e-28	Unknown Protein
Solyc10g080620	6.42689	1.02e-10	8.43859	2.59e-36	8.92117	6.89e-45	2.49428	4.21e-30	Unknown Protein
Solyc08g077070	n.d.	n.d.	8.41746	7.14e-36	7.05492	1.53e-15	6.90419	6.93e-14	Unknown Protein
Solyc03g007820	7.57809	7.37e-21	8.3939	2.17e-35	7.05492	1.53e-15	-0.523172	0.146608	Unknown Protein
Solyc02g021160	7.76267	3.49e-23	8.20672	9.81e-32	7.89169	3.79e-25	0.12902	0.969139	Unknown Protein
Solyc02g090060	n.d.	n.d.	8.18381	2.6e-31	n.d.	n.d.	n.d.	n.d.	Unknown Protein
Solyc04g025420	n.d.	n.d.	8.02947	1.33e-28	n.d.	n.d.	n.d.	n.d.	Unknown Protein
Solyc05g021420	n.d.	n.d.	8.02947	1.33e-28	n.d.	n.d.	n.d.	n.d.	Unknown Protein
Solyc12g056650	2.48768	0.323951	7.9054	9.16e-09	7.43507	4.71e-07	4.9474	4.15e-06	Unknown Protein
Solyc10g018890	n.d.	n.d.	7.81587	3.28e-25	n.d.	n.d.	n.d.	n.d.	Unknown Protein
Solyc07g025400	7.5379	2.2e-20	7.79581	6.53e-25	7.70758	1.24e-22	0.169675	0.909543	Unknown Protein
Solyc11g050890	n.d.	n.d.	7.79581	6.53e-25	n.d.	n.d.	n.d.	n.d.	Unknown Protein
Solyc06g034080	6.87244	7.04e-14	7.7118	1.07e-23	6.38992	1.45e-10	-0.482523	0.410068	Unknown Protein
Solyc09g030420	n.d.	n.d.	7.61221	2.54e-22	n.d.	n.d.	n.d.	n.d.	Unknown Protein
Solyc09g055550	n.d.	n.d.	7.5647	1.09e-21	n.d.	n.d.	n.d.	n.d.	Unknown Protein
Solyc02g067520	9.94334	5.74e-78	7.41746	7.68e-20	8.1207	1.22e-28	-1.82265	4.09e-41	Unknown Protein
Solyc07g006550	n.d.	n.d.	7.37857	2.24e-19	n.d.	n.d.	n.d.	n.d.	Unknown Protein
Solyc12g011350	5.62217	9.86e-07	7.36614	3.13e-19	n.d.	n.d.	-5.49356	1.37e-05	Unknown Protein
Solyc07g008220	n.d.	n.d.	7.31708	1.14e-18	n.d.	n.d.	n.d.	n.d.	Unknown Protein
Solyc08g029360	4.80709	0.000288798	7.27509	3.37e-18	n.d.	n.d.	-4.67849	0.00270389	Unknown Protein
Solyc03g118880	n.d.	n.d.	7.18655	3.06e-17	n.d.	n.d.	n.d.	n.d.	Unknown Protein
Solyc01g068560	n.d.	n.d.	6.99708	2.44e-15	7.90884	2.14e-25	7.7581	2.39e-23	Unknown Protein
Solyc05g018730	n.d.	n.d.	6.99708	2.44e-15	n.d.	n.d.	n.d.	n.d.	Unknown Protein
Solyc07g032460	n.d.	n.d.	6.99708	2.44e-15	n.d.	n.d.	n.d.	n.d.	Unknown Protein
Solyc05g039990	n.d.	n.d.	6.71181	7.54e-13	n.d.	n.d.	n.d.	n.d.	Unknown Protein
Solyc07g041840	n.d.	n.d.	6.64485	2.53e-12	7.58173	4.66e-21	7.431	3.54e-19	Unknown Protein
Solyc06g011470	n.d.	n.d.	6.55317	1.26e-11	n.d.	n.d.	n.d.	n.d.	Unknown Protein
Solyc09g018640	7.05917	1.82e-15	6.50322	2.88e-11	6.27866	6.69e-10	-0.780506	0.0581799	Unknown Protein
Solyc01g105120	0.628687	0.47822	6.44245	9.26e-09	5.73867	4.77e-06	5.10998	7.26e-05	Unknown Protein
Solyc01g014860	6.37052	2.27e-10	6.43744	8.29e-11	4.02724	0.00741731	-2.34329	3.94e-05	Unknown Protein
Solyc03g033810	8.10836	3.15e-28	6.29865	6.86e-10	6.96671	9.12e-15	-1.14164	4.66e-06	Unknown Protein
Solyc04g026330	n.d.	n.d.	6.19631	2.89e-09	n.d.	n.d.	n.d.	n.d.	Unknown Protein
Solyc11g018540	n.d.	n.d.	6.01017	3.24e-08	n.d.	n.d.	n.d.	n.d.	Beta-galactosidase
Solyc01g056320	5.9419	4.32e-08	5.90382	1.14e-07	5.90325	5.79e-08	-0.0386451	0.999545	Unknown Protein
Solyc10g074510	5.10215	5.09e-05	5.86798	1.7e-07	n.d.	n.d.	-4.97354	0.00054895	SEC1 family transport protein SLY1
Solyc01g106850	n.d.	n.d.	5.81665	3.01e-07	n.d.	n.d.	n.d.	n.d.	Unknown Protein
Solyc10g055790	6.33214	3.84e-10	5.62673	2.09e-06	5.1049	4.71e-05	-1.22723	0.0238597	ChitiUnknown Proteinse (Fragment)
Solyc02g033030	n.d.	n.d.	5.59468	2.83e-06	n.d.	n.d.	0.219495	0.999545	Unknown Protein
Solyc09g066500	5.05939	6.69e-05	5.50344	6.48e-06	n.d.	n.d.	-4.93079	0.000703413	Unknown Protein
Solyc03g071540	6.00647	2.13e-08	5.50212	6.55e-06	6.50461	2.72e-11	0.498138	0.500181	Unknown Protein
Solyc01g020500	n.d.	n.d.	5.48495	7.62e-06	4.44653	0.0015525	4.2958	0.0131102	Unknown Protein
Solyc01g009570	n.d.	n.d.	5.29931	3.59e-05	n.d.	n.d.	n.d.	n.d.	Unknown Protein
Solyc02g090500	4.80709	0.000288798	5.29865	3.61e-05	n.d.	n.d.	-4.67849	0.00270389	Unknown Protein
Solyc05g053850	-2.45797	0.0200414	5.27105	1.7e-89	-1.80051	0.0512421	0.657464	0.999545	Flowering locus T-like protein
Solyc03g065050	4.27119	0.00326088	5.15246	0.000107059	n.d.	n.d.	-4.14258	0.024382	30S ribosomal protein S12 chloroplastic
Solyc12g019990	3.70841	0.0191842	5.15246	0.000107059	n.d.	n.d.	-3.5798	0.115065	Unknown Protein
Solyc02g067240	4.68556	0.000539082	5.1296	0.000125727	n.d.	n.d.	-4.55695	0.0048141	Unknown Protein
Solyc03g005790	-1.45033	0.223729	5.09978	1.79e-32	-0.843441	0.336624	0.60689	0.999545	Chlorophyll a/b-binding protein
Solyc10g079960	3.70841	0.0191842	5.08787	0.000167949	3.9279	0.0101213	0.219496	0.999545	Unknown Protein
Solyc05g010380	n.d.	n.d.	5.02802	0.000252044	4.73764	0.000395276	1.75464	0.13886	Unknown Protein
Solyc11g044520	n.d.	n.d.	5.01095	0.000281509	n.d.	n.d.	n.d.	n.d.	Unknown Protein
Solyc02g068040	n.d.	n.d.	5.00741	0.000288115	n.d.	n.d.	n.d.	n.d.	Unknown Protein
Solyc10g012130	n.d.	n.d.	4.92095	6.06e-06	n.d.	n.d.	n.d.	n.d.	Non-specific lipid-transfer protein
Solyc02g014650	n.d.	n.d.	4.8703	0.000674997	4.31538	0.00265617	2.15962	0.144306	Unknown Protein
Solyc04g047760	4.17391	0.00465619	4.86905	0.000679773	3.83062	0.0134849	-0.343287	0.999545	Unknown Protein
Solyc11g044400	7.44219	2.7e-19	4.82646	0.000870312	7.46431	1.1e-19	0.0221273	0.999545	Unknown Protein
Solyc11g020210	5.33775	9.96e-06	4.7818	0.00113062	n.d.	n.d.	-5.20914	0.000120312	Unknown Protein
Solyc06g068130	n.d.	n.d.	4.72033	0.00949461	n.d.	n.d.	n.d.	n.d.	TPR domain protein
Solyc03g113260	n.d.	n.d.	4.68544	0.0019076	n.d.	n.d.	n.d.	n.d.	Unknown Protein
Solyc04g071990	1.0151	0.327534	4.66285	1.47e-09	5.54494	1.73e-17	4.52985	8.34e-15	GIGANTEA (Fragment)
Solyc10g005030	-0.0922817	0.518261	4.62626	0.00411594	4.7254	0.000682743	4.81768	0.0056104	Pseudo-response regulator 9
Solyc08g007890	4.68154	0.000549868	4.61033	0.0027906	n.d.	n.d.	-4.55294	0.00489897	Mitochondrial aldehyde dehydrogeUnknown Proteinse
Solyc12g006780	n.d.	n.d.	4.51326	0.00445297	n.d.	n.d.	n.d.	n.d.	Unknown Protein
Solyc07g006630	-0.922797	0.313033	4.50798	2.79e-22	4.34106	7.05e-19	5.26386	5e-18	CONSTANS-like protein
Solyc01g100230	3.07635	0.039052	4.44022	0.000773266	5.22276	6.07e-07	2.14642	0.00433625	Chaperone protein dUnknown ProteinJ
Solyc04g009050	0.797106	0.43193	4.42879	0.000357897	4.11258	0.000655978	3.31547	0.0124276	Unknown Protein
Solyc04g049670	-0.836143	0.317137	4.38038	5.93e-23	3.55963	1.44e-11	4.39577	2.1e-11	Pseudo response regulator
Solyc03g005760	-4.5571	1.78e-138	4.35751	0	-1.89508	2.32e-61	2.66202	2.63e-23	Chlorophyll a-b binding protein 3C-like
Solyc04g049680	-1.68327	0.0184483	4.35692	9.75e-75	3.67881	1.09e-39	5.36208	3.07e-43	Unknown Protein
Solyc03g005780	-4.97494	1.69e-142	4.33606	0	-3.13641	3.4e-108	1.83853	1.54e-06	Chlorophyll a-b binding protein 3C-like
Solyc06g051680	0.899584	0.305085	4.33361	1.02e-11	3.69995	2.3e-07	2.80037	6.49e-05	Unknown Protein
Solyc06g036180	n.d.	n.d.	4.31064	0.0108113	n.d.	n.d.	n.d.	n.d.	Unknown Protein
Solyc02g014250	n.d.	n.d.	4.3004	0.011236	n.d.	n.d.	n.d.	n.d.	Unknown Protein
Solyc01g109670	-3.79549	0.0107471	4.27376	6.41e-34	-1.21683	0.159071	n.d.	n.d.	Unknown Protein
Solyc03g113460	1.66376	0.0712643	4.25452	1.99e-12	2.35727	0.00543708	0.693509	0.729295	Alcohol dehydrogeUnknown Proteinse (Fragment)
Solyc06g050220	5.82519	1.45e-07	4.25179	0.0136058	3.97742	0.00869272	-1.84777	0.00729069	Unknown Protein
Solyc10g018090	n.d.	n.d.	4.24091	0.0141567	n.d.	n.d.	n.d.	n.d.	Unknown Protein
Solyc10g045040	n.d.	n.d.	4.20105	0.0165164	n.d.	n.d.	n.d.	n.d.	Unknown Protein
Solyc11g065200	n.d.	n.d.	4.19997	0.0165804	n.d.	n.d.	n.d.	n.d.	Unknown Protein
Solyc05g053120	-2.63615	0.110573	4.19556	1.68e-15	-2.0708	0.153245	0.56535	0.999545	Glucosyltransferase
Solyc03g005770	-4.89531	9.64e-278	4.19333	0	-1.90913	1.96e-120	2.98617	1.18e-50	Chlorophyll a-b binding protein 3C-like
Solyc02g092960	n.d.	n.d.	4.11796	0.0224456	n.d.	n.d.	n.d.	n.d.	Unknown Protein
Solyc00g036530	n.d.	n.d.	4.10269	0.0236957	n.d.	n.d.	n.d.	n.d.	Unknown Protein
Solyc04g025550	n.d.	n.d.	4.10269	0.0236957	n.d.	n.d.	n.d.	n.d.	Unknown Protein
Solyc02g071030	-4.978	2.14e-230	4.08864	0	-3.37802	2.61e-186	1.59998	2.54e-07	Chlorophyll a/b binding protein
Solyc08g016400	n.d.	n.d.	4.07699	0.0260116	n.d.	n.d.	n.d.	n.d.	Unknown Protein
Solyc03g083890	n.d.	n.d.	4.06566	0.0270017	n.d.	n.d.	n.d.	n.d.	Unknown Protein
Solyc10g047610	n.d.	n.d.	4.04093	0.0292654	n.d.	n.d.	n.d.	n.d.	Unknown Protein
Solyc04g024830	n.d.	n.d.	4.00741	0.0326231	n.d.	n.d.	n.d.	n.d.	Unknown Protein
Solyc11g073310	n.d.	n.d.	3.99741	0.033696	n.d.	n.d.	n.d.	n.d.	Receptor-like kiUnknown Proteinse
Solyc02g014690	4.07862	0.00646548	3.95989	0.0378084	n.d.	n.d.	-3.95002	0.0449194	Unknown Protein
Solyc04g072620	8.78042	3.39e-41	3.95989	0.0378084	8.4469	1.94e-34	-0.333519	0.146995	Unknown Protein
Solyc01g090040	4.11808	0.00566392	3.95395	0.0385533	4.25468	0.00334902	0.136597	0.999545	Unknown Protein
Solyc10g051240	6.18383	2.63e-09	3.95395	0.0385533	5.97833	2.56e-08	-0.205505	0.995568	Receptor-like kiUnknown Proteinse
Solyc08g067640	10.3901	4.5e-99	3.94543	0.0395785	9.77316	1.23e-71	-0.616987	5.24e-10	Unknown Protein
Solyc01g011180	n.d.	n.d.	3.93893	0.0404061	n.d.	n.d.	n.d.	n.d.	Unknown Protein
Solyc01g087320	n.d.	n.d.	3.91938	0.0428843	n.d.	n.d.	n.d.	n.d.	tRUnknown Protein-dihydrouridine synthase A
Solyc07g055720	-2.39786	0.254511	3.91475	1.44e-05	-1.65309	0.316314	0.744779	0.999545	Unknown Protein
Solyc12g010310	5.00745	9.23e-05	3.91406	0.0436241	3.55152	0.0277312	-1.45593	0.165934	Unknown Protein
Solyc05g025870	n.d.	n.d.	3.88419	0.0475768	n.d.	n.d.	n.d.	n.d.	Unknown Protein
Solyc05g053400	-2.49346	0.0668898	3.87316	1.89e-17	-1.89021	0.112032	0.603247	0.999545	Glucosyltransferase
Solyc08g028700	5.59453	1.26e-06	3.86904	0.0496756	4.7861	0.000307443	-0.808427	0.394918	Unknown Protein
Solyc08g083150	n.d.	n.d.	3.86904	0.0496756	n.d.	n.d.	n.d.	n.d.	Unknown Protein
Solyc12g099570	3.24762	8.39e-20	3.73959	2.3e-32	3.45185	6.35e-24	0.20423	0.765979	Unknown Protein
Solyc07g055050	-3.82727	3.16e-07	3.69788	1.35e-83	-2.47186	2.89e-05	1.35541	0.665662	Unknown Protein
Solyc03g116200	-2.91062	4.37e-139	3.57232	0	-3.55219	7.02e-167	-0.641569	0.0241955	Unknown Protein
Solyc04g071800	0.938184	0.331297	3.56382	0.000110537	0.771741	0.375046	-0.166443	0.999545	Cytochrome P450
Solyc10g086500	4.14953	1.52e-59	3.52628	1.52e-37	3.65703	1.08e-39	-0.492498	0.00319313	3-oxo-5-alpha-steroid 4-dehydrogeUnknown Proteinse family protein expressed
Solyc07g064160	-1.88008	2.43e-16	3.52602	0	-2.09808	8.15e-19	-0.217999	0.962447	Thiazole biosynthetic enzyme
Solyc07g043490	-1.57444	0.00129515	3.51481	2.96e-76	-1.36784	0.00358459	0.206601	0.999545	UDP-glucosyltransferase family 1 protein
Solyc10g086000	0.142609	0.498504	3.37931	1.08e-06	3.73031	3.03e-09	3.5877	1.12e-07	Pseudo-response regulator 7
Solyc04g009870	3.8088	1.8e-21	3.36976	2.93e-15	4.11951	8.31e-28	0.310703	0.417613	Unknown Protein
Solyc01g010480	1.44833	0.0459411	3.34702	3.9e-10	2.39075	0.000155177	0.94242	0.239052	Potassium voltage-gated channel subfamily H member 8
Solyc01g005300	1.45274	0.16973	3.33968	0.000288138	3.73684	2.45e-06	2.2841	0.00205507	Flavin-binding kelch domain F box protein
Solyc05g056070	-5.03533	3.07e-122	3.3316	0	-2.99518	1.08e-88	2.04015	4.9e-07	Chlorophyll a-b binding protein 6A-2C chloroplastic
Solyc02g014860	0.532878	0.355661	3.26439	1.63e-09	3.4491	2.85e-11	2.91622	1.84e-08	Chaperone protein Unknown Protein
Solyc04g026240	-1.67974	0.0779316	3.26395	2.86e-15	-3.93142	0.00720655	n.d.	n.d.	Unknown Protein
Solyc06g005680	1.05216	0.317243	3.19973	0.00457433	2.50795	0.0223545	1.45579	0.417519	Transcription factor (Fragment)
Solyc07g043480	-3.13079	5.12e-06	3.17533	3.23e-48	-3.9381	5.4e-07	-0.80731	0.984364	UDP-glucose glucosyltransferase
Solyc02g090890	-2.0744	0.00701865	3.1591	3.59e-26	0.635882	0.147736	2.71029	0.00088316	Zeaxanthin epoxidase chloroplastic
Solyc12g057070	3.20609	1.39e-05	3.11746	9.28e-05	4.49943	1.04e-14	1.29334	0.00125729	UDP-glucuronosyltransferase
Solyc12g057080	1.46474	0.00590423	3.11723	1.45e-15	2.62955	1.17e-09	1.16482	0.00483261	UDP-glucuronosyltransferase
Solyc07g014730	-0.750169	0.43111	3.11131	0.00947597	0.615981	0.425636	1.36615	0.920567	Phospholipase A2
Solyc01g096640	-3.37454	0.0326466	3.1018	3.74e-09	1.30667	0.0581445	4.68121	0.00242295	Unknown Protein
Solyc06g062370	7.3587	3.12e-96	3.02001	0.000261877	8.2048	7.84e-161	0.8461	9.56e-21	Acid phosphatase
Solyc08g082640	-1.17904	0.220984	3.01828	5.11e-08	1.44401	0.0389815	2.62305	0.0204961	Cellulose synthase
Solyc11g012130	0.836615	0.0104362	2.9631	4.63e-43	0.138865	0.429633	-0.697749	0.144764	Blue copper protein
Solyc12g006240	3.80946	5.31e-05	2.95657	0.0263252	4.24198	1.07e-06	0.432523	0.810298	CONSTANS-like zinc finger protein
Solyc05g056050	-5.35889	1.82e-70	2.89826	0	-3.74722	7.31e-61	1.61167	0.04037	Chlorophyll a-b binding protein 6A%2C chloroplastic
Solyc03g116460	-0.0618817	0.506929	2.88978	2.22e-11	1.30252	0.0212037	1.3644	0.100153	Aspartate racemase
Solyc09g009420	-2.62415	1.87e-13	2.88784	2.95e-110	0.195214	0.267336	2.81936	1.32e-14	Unknown Protein
Solyc04g077330	-1.25315	0.263588	2.86695	7.22e-05	0.026249	0.518122	1.2794	0.827819	Receptor protein kiUnknown Proteinse
Solyc08g082660	-1.63575	0.256452	2.86176	0.00148618	0.0892077	0.509447	1.72496	0.78962	Cellulose synthase
Solyc12g057090	1.28298	0.232535	2.85035	0.0132526	2.93929	0.00210825	1.65631	0.150283	Purine permease family protein
Solyc03g043860	n.d.	n.d.	2.83256	0.000701628	0.209504	0.484185	n.d.	n.d.	Nudix hydrolase 1 (AtNUDT1) (Unknown ProteinDH pyrophosphatase) (DHNTP pyrophosphohydrolase) (Dihydroneopterin triphosphate pyrophosphohydrolase)
Solyc10g052470	-3.23762	1.22e-10	2.81414	7.95e-64	-3.54338	1.91e-11	-0.305758	0.999545	Myb family transcription factor (Fragment)
Solyc02g071010	-5.99887	0	2.80618	0	-5.08393	0	0.914937	0.0372999	Chlorophyll a/b binding protein
Solyc02g070950	-5.9361	1.7e-147	2.80244	0	-4.8233	2.59e-144	1.1128	0.184873	Chlorophyll a/b binding protein
Solyc03g115770	1.40833	0.00173504	2.79629	4.4e-16	2.49974	1.11e-11	1.09141	0.0016812	Pseudo response regulator
Solyc11g066670	-1.98993	2.51e-11	2.77114	2.44e-112	-1.95771	3.41e-11	0.0322209	0.999545	UDP-glucosyltransferase
Solyc12g006440	0.491053	0.0451602	2.77075	1.46e-67	1.87703	5.33e-22	1.38598	6.09e-13	Unknown Protein
Solyc11g021060	1.41977	2.09e-30	2.76935	1.67e-195	2.08226	7.69e-81	0.662482	1.03e-12	ProteiUnknown Proteinse inhibitor
Solyc09g005730	-3.02129	0.0430422	2.75778	2.06e-06	1.60294	0.0179896	4.62422	0.000683443	Unknown Protein
Solyc12g057060	3.59165	3.14e-13	2.71399	6.37e-06	4.49004	5.18e-27	0.898389	0.000822642	UDP-glucuronosyltransferase
Solyc02g068170	1.16547	0.197312	2.69775	0.00246975	0.754662	0.333027	-0.410808	0.999545	Unknown Protein
Solyc00g227860	0.129067	0.496213	2.69527	5.98e-05	1.56113	0.0378376	1.43207	0.245556	UDP-glucosyltransferase
Solyc04g005070	-3.71726	3.41e-07	2.61736	2.18e-29	-4.68377	4.73e-08	-0.966515	0.986404	Peptide transporter
Solyc02g063510	2.09031	0.00864615	2.61156	0.00123461	3.20044	1.1e-06	1.11013	0.0859266	Unknown Protein
Solyc03g078710	3.05144	1.4e-06	2.59655	0.000491698	3.7464	1.49e-11	0.694963	0.167373	UDP-glucosyltransferase family 1 protein
Solyc01g020140	2.86739	5.21e-13	2.58155	8.04e-10	2.19073	1.01e-06	-0.676667	0.0759874	Glycosyltransferase
Solyc01g073640	-5.65657	0	2.58037	0	-5.66549	0	-0.00891742	0.999545	Uncharacterized oxidoreductase Mb1385
Solyc04g077320	1.30408	0.219297	2.55339	0.041612	0.721895	0.383424	-0.582181	0.999545	S-locus glycoprotein (Fragment)
Solyc10g078440	1.20338	0.192471	2.54689	0.00870948	3.25251	9.9e-06	2.04912	0.00526511	Unknown Protein
Solyc08g074630	7.31233	0	2.54213	1.42e-45	6.35921	0	-0.953114	1.41e-262	Polyphenol oxidase
Solyc07g043500	-2.48256	8.46e-12	2.53645	2.87e-69	-4.47993	1.41e-18	-1.99737	0.0695231	UDP-glucosyltransferase
Solyc01g109690	-6.26918	1.92e-23	2.52556	7.85e-84	-7.52086	4.1e-22	n.d.	n.d.	Myb family transcription factor (Fragment)
Solyc12g100350	2.22766	1.22e-19	2.50481	1.95e-28	2.98931	1.03e-44	0.761652	3.97e-06	Unknown Protein
Solyc03g025390	-0.657038	0.0507731	2.49922	2.04e-39	-0.107903	0.438691	0.549136	0.422688	Retinol dehydrogeUnknown Proteinse 12
Solyc07g009260	1.05965	0.282317	2.48218	0.0448983	n.d.	n.d.	n.d.	n.d.	Defensin-like protein
Solyc01g096620	-0.983344	0.0374613	2.47825	2.64e-22	1.84596	3.06e-10	2.8293	1.94e-14	Unknown Protein
Solyc02g070940	-5.67036	0	2.46957	0	-3.67741	0	1.99294	3.75e-20	Chlorophyll a/b binding protein
Solyc03g044600	-2.65084	4.72e-05	2.46247	1.6e-21	-3.10677	9.63e-06	-0.455934	0.999545	Unknown Protein
Solyc03g119860	-4.48072	1.6e-12	2.45644	1.67e-41	-2.46021	3.77e-08	2.02051	0.180117	Peptidyl-prolyl cis-trans isomerase
Solyc05g024010	2.23357	0.0134306	2.45567	0.0196655	3.43713	3.05e-06	1.20356	0.0896967	CONSTANS-like zinc finger protein
Solyc05g005950	0.35586	0.335477	2.42847	2.53e-11	0.567584	0.198437	0.211725	0.999545	Solute carrier family 15 member 4
Solyc00g094520	0.259792	0.465223	2.42763	0.00176343	2.18484	0.00253936	1.92504	0.036201	Unknown Protein
Solyc02g076690	-2.8855	0.00023776	2.41253	2.82e-15	-2.32542	0.00104873	0.560077	0.999545	Cathepsin B-like cysteine proteiUnknown Proteinse
Solyc08g080170	1.13217	3e-10	2.41009	3.81e-70	1.06933	3.62e-09	-0.0628396	0.999545	Hydroxymethylglutaryl-CoA synthase
Solyc07g006570	2.20636	1.87e-42	2.3974	1.93e-57	0.59346	0.0060615	-1.61289	5.72e-26	S8-RUnknown Proteinse (Fragment)
Solyc07g045080	-2.17055	0.0206462	2.38306	4.96e-08	-3.13291	0.00497534	-0.962356	0.986277	Alcohol dehydrogeUnknown Proteinse zinc-containing
Solyc01g107500	2.43335	0.000428	2.38057	0.00226848	-0.3887	0.437763	-2.82205	0.00125689	Unknown Protein
Solyc12g006460	-0.63771	0.223541	2.37084	6.99e-11	1.71076	2.96e-05	2.34847	4.41e-06	Cytochrome P450
Solyc08g005960	-4.32092	2.58e-08	2.37033	4.56e-24	-0.766511	0.0583881	3.55441	0.000648768	Cortical cell-delineating protein
Solyc01g111350	5.66865	1.1e-49	2.36888	0.00219067	5.65446	1.43e-49	-0.0141853	0.999545	Unknown Protein
Solyc03g032090	4.21939	5.27e-161	2.3641	3.12e-29	3.8338	1.78e-117	-0.385595	3.55e-05	Amino acid transporter family protein
Solyc11g011990	3.81432	3.31e-26	2.36193	1.02e-06	4.77886	1.97e-56	0.96454	2.73e-08	AlterUnknown Proteintive oxidase
Solyc01g096630	-1.61875	0.0252276	2.35845	1.23e-10	1.62714	9.77e-05	3.2459	8.06e-08	Unknown Protein
Solyc04g078110	-2.44398	0.133196	2.33414	0.00954551	-4.032	0.0699867	-1.58803	0.999545	Subtilisin-like protease
Solyc02g070980	-6.34793	1.67e-286	2.31615	0	-5.67101	3.13e-291	0.676915	0.514651	Chlorophyll a/b binding protein
Solyc07g065270	1.59104	0.0197088	2.31595	0.000468751	2.20889	0.000358664	0.617847	0.575506	GRAS family transcription factor
Solyc07g061800	-0.895896	0.0739287	2.31214	3.07e-15	-0.45864	0.248574	0.437256	0.913954	Heme-binding protein 2
Solyc03g115900	-5.81691	0	2.30211	0	-5.23211	0	0.584794	0.218242	Chlorophyll a-b binding protein P4%2C chloroplastic
Solyc04g079220	-0.436323	0.422587	2.29924	0.00226215	0.291343	0.448765	0.727666	0.938268	Patatin-like protein 1
Solyc00g272810	3.21407	7.82e-07	2.29831	0.0100057	5.12678	5.08e-29	1.9127	2.09e-11	N-acetyltransferase
Solyc02g069490	-1.02502	3.45e-13	2.2958	5.46e-209	-1.62826	6.88e-26	-0.603245	0.0104536	FAD linked oxidase domain protein
Solyc07g043420	-4.25082	1.21e-250	2.29356	0	-5.20774	6.73e-272	-0.956927	0.0187352	2-oxoglutarate-dependent dioxygeUnknown Proteinse
Solyc06g074090	-3.03964	1.54e-08	2.26764	2.37e-28	-3.5727	1.1e-09	-0.533055	0.999545	Sterol reductase
Solyc08g080160	-0.995587	0.303285	2.23895	0.0085993	n.d.	n.d.	n.d.	n.d.	Hydroxymethylglutaryl-CoA synthase
Solyc08g082670	-3.64993	0.00361309	2.21778	2.29e-06	-1.00741	0.159611	2.64251	0.305832	Cellulose synthase
Solyc07g043460	-3.3125	7.02e-09	2.21207	1.1e-25	-5.00507	5.09e-11	-1.69257	0.626423	Cytochrome P450
Solyc01g105030	-5.26978	7.2e-283	2.21003	0	-3.35624	1.43e-224	1.91354	2.62e-11	Chlorophyll a-b binding protein%2C chloroplastic
Solyc07g045270	1.7963	0.039841	2.20737	0.0313281	2.06596	0.0143728	0.269659	0.999545	Unknown Protein
Solyc10g008410	0.207565	0.129882	2.19555	1.86e-110	0.131228	0.270802	-0.0763364	0.999545	RING finger protein 5
Solyc05g051860	-0.818777	0.356064	2.18977	0.0224285	-0.0904052	0.507693	0.728371	0.998773	Unknown Protein
Solyc08g067320	-6.17305	1.75e-125	2.18725	0	-3.84795	4.13e-110	2.32511	8.21e-05	Chlorophyll a/b binding protein
Solyc05g014360	3.44627	1.32e-15	2.18212	0.000174694	3.22226	5.88e-13	-0.224013	0.842994	Unknown Protein
Solyc11g010150	n.d.	n.d.	2.16021	0.0279663	n.d.	n.d.	n.d.	n.d.	Serine-threonine protein kiUnknown Proteinse
Solyc02g070970	-6.64383	0	2.15634	0	-6.05793	0	0.585898	0.615157	Chlorophyll a/b binding protein
Solyc06g011540	1.60419	0.00909062	2.15617	0.000402437	1.21655	0.0563968	-0.387639	0.912934	Myosin
Solyc02g086180	-4.13914	7.44e-289	2.15264	0	-4.21072	9.7e-294	-0.0715741	0.999545	Sterol C-5 desaturase
Solyc10g078500	8.06317	1.42e-180	2.15235	0.0287664	7.75002	5.72e-151	-0.313146	0.00034548	Small basic intrinsic protein 1-2
Solyc12g044280	-5.57724	0	2.14187	0	-5.50933	0	0.0679053	0.999545	Photosystem I reaction center subunit VI%2C chloroplastic
Solyc05g021510	0.259793	0.43193	2.13361	7.22e-05	0.866684	0.134524	0.606892	0.780358	Unknown Protein
Solyc04g080290	3.00698	8.82e-29	2.12661	1.74e-11	3.41097	2.49e-42	0.403989	0.048246	CRAL/TRIO domain containing protein expressed
Solyc06g076850	-0.0181151	0.509997	2.12251	5.41e-37	1.13946	3.77e-08	1.15757	4.94e-07	Binding protein
Solyc03g078030	2.39236	1.55e-05	2.12142	0.000866116	3.67497	3.8e-17	1.2826	0.000135637	Unknown Protein
Solyc05g017760	-0.283722	0.400079	2.11484	1.22e-07	0.372739	0.325779	0.656462	0.667398	Acetyl-CoA C-acetyltransferase
Solyc07g024000	0.714787	0.0161137	2.11311	1.29e-20	0.743841	0.0117523	0.029054	0.999545	DehydrogeUnknown Proteinse/ reductase 3
Solyc02g037500	6.61891	8.82e-95	2.10913	0.0124266	7.65069	2.24e-181	1.03178	7.4e-31	Unknown Protein
Solyc01g108910	0.786513	6e-07	2.09585	2.47e-70	1.35189	7.04e-22	0.565377	7.13e-05	Unknown Protein
Solyc09g011580	2.0016	1.9e-06	2.09238	8.49e-07	3.12983	3.56e-20	1.12823	4.86e-05	Glutathione S-transferase-like protein
Solyc02g086650	-4.40154	6.83e-12	2.09198	2.18e-25	-5.9838	1.04e-12	-1.58226	0.859785	Glucose-6-phosphate/phosphate translocator 2
Solyc08g082680	0.0577182	0.512389	2.09009	0.00822653	1.37894	0.0625652	1.32122	0.323966	Ring H2 finger protein
Solyc11g010800	0.477504	0.404498	2.08369	0.0299706	0.553983	0.377479	0.0764782	0.999545	Anthocyanidin 3-O-glucosyltransferase
Solyc08g067330	-5.5031	1.76e-212	2.0817	0	-3.87513	9.55e-187	1.62797	5.61e-05	Chlorophyll a-b binding protein 3C-like
Solyc01g065750	0.604196	0.248536	2.06835	7.93e-05	-0.338879	0.406515	-0.943075	0.51907	Unknown Protein
Solyc11g013230	0.950976	0.00302419	2.06816	1.02e-15	-0.192171	0.39422	-1.14315	0.00482036	Unknown Protein
Solyc05g007280	1.74774	0.0172417	2.06379	0.0126081	1.89441	0.00822686	0.146676	0.999545	Unknown Protein
Solyc09g018900	-0.302988	0.317534	2.06379	1.59e-14	-5.78011	5.42e-08	-5.47713	1.57e-05	Unknown Protein
Solyc04g007990	3.24959	4.28e-41	2.06077	5.46e-12	4.35661	2.88e-107	1.10701	3.69e-20	Unknown Protein
Solyc02g064690	-6.346	0.0142387	2.05952	0.00258788	-4.57107	0.0158656	1.77493	0.999545	Acetyltransferase-like protein
Solyc05g024190	0.349211	0.429096	2.05099	0.0103455	-0.133311	0.494367	-0.482521	0.999545	Unknown Protein
Solyc06g084600	-2.06312	0.049301	2.04811	0.000359176	-0.275087	0.43726	1.78804	0.4097	Unknown Protein
Solyc04g080700	1.13822	2.21e-06	2.03055	9.2e-25	1.74465	3.06e-16	0.60643	0.00540253	Unknown Protein
Solyc05g052670	6.36288	5.91e-173	2.02607	0.000119527	4.93994	7.13e-65	-1.42294	2.04e-45	N-hydroxycinUnknown Proteinmoyl/benzoyltransferase 1
Solyc11g066680	-1.56742	0.000156107	2.01489	5.66e-21	-1.42009	0.000418574	0.147332	0.999545	UDP-glucuronosyltransferase 1-6
Solyc09g010270	1.88275	1.05e-15	2.00913	3.26e-19	0.820283	0.00381409	-1.06247	3.5e-06	Unknown Protein
Solyc02g071090	-1.95603	0.140395	2.00512	0.02322	-2.50926	0.0951557	-0.553234	0.999545	Purine permease family protein
Solyc04g070980	-1.41574	0.0157772	2.00143	9.59e-10	-1.37052	0.0179298	0.0452223	0.999545	Lanosterol synthase
Solyc10g084230	-2.69221	1.5e-05	-2.0026	0.000975837	-3.23043	1.99e-06	-0.538213	0.999545	Unknown Protein
Solyc05g045730	-0.0614118	0.49252	-2.00385	0.00212891	-1.54777	0.0038862	-1.48636	0.04037	Unknown Protein
Solyc01g079830	-6.59676	4.52e-36	-2.00806	1.04e-17	-6.10467	6.87e-37	0.492089	0.999545	Unknown Protein
Solyc03g025710	-4.85213	1.11e-36	-2.00952	3.36e-18	-7.62736	5.67e-35	-2.77523	0.246368	GCN5-related N-acetyltransferase
Solyc02g063230	-3.99701	9.37e-15	-2.01138	7.95e-08	-7.19437	8.21e-16	-3.19737	0.306949	Unknown Protein
Solyc06g072330	3.63867	2.51e-54	-2.02779	0.00561287	3.49325	4.13e-48	-0.145416	0.711259	Mitochondrial import inner membrane translocase subunit TIM14
Solyc12g017900	-1.46034	2.46e-06	-2.03254	3.26e-09	-2.24023	1.88e-10	-0.779884	0.337776	Potassium transporter 2
Solyc10g050510	-1.35506	5.02e-113	-2.03315	3.07e-219	-3.27089	0	-1.91583	1.19e-68	Unknown Protein
Solyc02g084430	-1.73969	9.01e-18	-2.0339	9.85e-23	-0.983622	3.6e-08	0.756065	0.0138136	Unknown Protein
Solyc10g006060	-0.650331	1.16e-05	-2.04284	8.11e-30	-0.74567	6.63e-07	-0.0953392	0.992921	Unknown Protein
Solyc07g055950	-4.1629	2.41e-35	-2.05621	2.81e-19	-7.25638	5.56e-37	-3.09348	0.0592301	Unknown Protein
Solyc06g065970	-4.12957	1.36e-225	-2.05746	7.85e-126	-7.82335	9.9e-227	-3.69378	1.3e-11	Cortical cell-delineating protein
Solyc03g095320	-2.04947	0.00486067	-2.06415	0.0183698	-0.911012	0.104507	1.13846	0.561552	Alcohol dehydrogeUnknown Proteinse zinc-binding domain protein
Solyc11g012360	-4.9446	1.45e-269	-2.06812	3.94e-140	-5.6207	1.5e-277	-0.676101	0.307275	Sodium-dependent dicarboxylate transporter
Solyc10g079620	0.294202	6.99e-06	-2.06909	1.97e-111	-0.631344	7.72e-17	-0.925547	2.91e-35	HAD superfamily (Subfamily IA) hydrolase TIGR02254
Solyc07g043000	-9.10609	1.14e-54	-2.07302	4.2e-35	-9.12822	6.35e-55	n.d.	n.d.	Unknown Protein
Solyc06g074800	-4.22939	3.9e-180	-2.07477	4.13e-100	-5.25609	2.92e-196	-1.0267	0.040779	Cys2/His2 zinc-finger transcription factor
Solyc04g076940	-2.09152	7.79e-47	-2.07501	7.02e-50	-1.50845	1.74e-30	0.58307	0.0177708	Unknown Protein
Solyc12g042600	-1.4933	0.0123421	-2.07571	0.00682972	-0.0139552	0.516989	1.47934	0.0788745	UDP-glucosyltransferase family 1 protein
Solyc08g062810	1.22263	0.00854031	-2.08267	0.0456395	0.667726	0.152126	-0.5549	0.561447	Unknown Protein
Solyc03g063040	-3.88822	3.4e-11	-2.08552	3.06e-06	-6.67104	1.69e-12	-2.78282	0.467094	Unknown Protein
Solyc05g051850	-3.48955	8.9e-247	-2.08726	2.48e-157	-3.40383	1.12e-243	0.0857165	0.999545	Inositol-3-phosphate synthase
Solyc10g050460	-3.93053	1.48e-08	-2.08766	0.000109177	-6.09524	1.3e-09	n.d.	n.d.	Unknown Protein
Solyc07g054470	-4.85607	6.43e-46	-2.09111	4.85e-24	-3.2906	8.44e-37	1.56547	0.0643135	Unknown Protein
Solyc10g011730	-4.09261	5.62e-38	-2.09507	1.89e-21	-4.0272	6.53e-38	0.0654132	0.999545	Arabinogalactan peptide 20
Solyc12g088400	-1.0872	0.000675279	-2.11897	4.32e-08	-1.10569	0.000543322	-0.0184941	0.999545	Unknown Protein
Solyc06g024230	0.461091	0.272908	-2.12735	0.039339	-1.16577	0.0804102	-1.62686	0.0690921	Unknown Protein
Solyc03g078210	-5.32638	3.51e-06	-2.13696	0.00454766	-1.86703	0.00294685	3.45936	0.143553	Unknown Protein
Solyc07g005300	0.0391609	0.404419	-2.13994	5.83e-76	-0.607939	9.07e-11	-0.6471	1.27e-10	Unknown Protein
Solyc02g094190	2.94684	2.04e-57	-2.14082	5.86e-06	1.26055	5.08e-07	-1.68628	2.63e-27	Unknown Protein
Solyc04g081290	-0.0317763	0.440494	-2.14446	9.74e-65	-0.765601	2.16e-13	-0.733825	1.02e-10	Lysine decarboxylase-like protein
Solyc08g067500	-4.63291	0.000354832	-2.14497	0.041545	-4.65504	0.000333488	n.d.	n.d.	Non-specific lipid-transfer protein
Solyc05g043240	-0.766228	0.0215534	-2.15987	1.02e-06	-1.55366	5.74e-05	-0.787434	0.299345	Unknown Protein
Solyc07g054810	-0.261365	1.1e-06	-2.16265	2.19e-212	-1.91718	2e-167	-1.65581	3.06e-107	Unknown Protein
Solyc07g006710	-4.96986	1.93e-45	-2.17391	8.58e-25	-7.58933	3.92e-43	-2.61947	0.21719	Pathogenesis-related protein PR-1
Solyc03g111750	1.98168	1.43e-07	-2.19186	0.0186779	1.05405	0.0159734	-0.927632	0.0220727	Unknown Protein
Solyc06g069120	-1.25198	1.09e-92	-2.19847	7.1e-224	-2.26693	7.45e-214	-1.01495	2.88e-26	Unknown Protein
Solyc06g063390	-0.444374	0.169523	-2.20391	1.82e-05	-1.24233	0.00266226	-0.797954	0.300208	Unknown Protein
Solyc10g079100	0.791288	0.00189757	-2.20465	4.94e-07	0.936744	0.000157845	0.145456	0.955873	Unknown Protein
Solyc10g005080	-1.42783	3.27e-15	-2.23889	8.66e-29	-3.71924	2.07e-44	-2.29141	9.68e-10	Late elongated hypocotyl and circadian clock associated-1-like protein 1
Solyc11g011330	0.526603	0.203019	-2.24077	0.0139075	1.01723	0.0184397	0.49063	0.633809	CinUnknown Proteinmyl alcohol dehydrogeUnknown Proteinse
Solyc10g017960	1.4699	1.47e-09	-2.26142	2.69e-06	-0.196387	0.357812	-1.66628	8.4e-10	F-box protein PP2-B1
Solyc04g074310	-3.93081	3.93e-07	-2.26379	0.000316043	-5.85419	5.33e-08	-1.92337	0.843348	RUnknown Protein-binding protein 68390-68829
Solyc03g096540	2.27943	4.41e-65	-2.28309	8.71e-15	0.74865	2.51e-05	-1.53078	1.02e-35	Unknown Protein
Solyc07g008100	-1.68857	0.0130086	-2.29504	0.0098427	-2.26211	0.00268121	-0.573533	0.992516	Unknown Protein
Solyc03g045000	-0.0906902	0.453643	-2.29584	7.19e-07	-1.04272	0.00391983	-0.95203	0.0589584	Unknown Protein
Solyc01g106690	-1.71377	3.64e-20	-2.29839	7.76e-31	-2.31228	1.88e-29	-0.59851	0.159766	Unknown Protein
Solyc12g010550	-5.49945	6.4e-103	-2.30103	1.58e-59	-7.045	1.26e-99	-1.54555	0.316967	Unknown Protein
Solyc12g009290	-4.93493	6.06e-05	-2.30514	0.0118785	-3.19798	0.000425536	n.d.	n.d.	Unknown Protein
Solyc05g007880	-1.10197	4.66e-09	-2.30705	4.4e-25	-2.20714	9e-23	-1.10517	0.000662666	Dof zinc finger protein
Solyc03g006360	-5.18796	7.85e-08	-2.31486	0.000265918	-4.03579	3.12e-07	1.15218	0.985485	Unknown Protein
Solyc05g010690	-5.51365	6.89e-07	-2.3201	0.000982719	-5.53578	6.23e-07	n.d.	n.d.	Unknown Protein
Solyc02g089540	-4.457	1.58e-118	-2.32531	1.06e-73	-6.15037	2.31e-126	-1.69336	0.0216334	CONSTANS (Fragment)
Solyc05g055460	-3.69179	1.51e-221	-2.32912	6.36e-155	-6.31803	7.49e-263	-2.62624	3.86e-12	Unknown Protein
Solyc01g110790	-4.71862	0.000222746	-2.33712	0.0219831	-3.56208	0.00062761	n.d.	n.d.	Auxin-induced SAUR-like protein
Solyc09g092520	-2.64168	4.11e-15	-2.37196	8.2e-14	-2.21337	1.24e-12	0.428301	0.866089	Xyloglucan endotransglucosylase/hydrolase 8
Solyc12g094570	-0.377941	0.00117328	-2.37778	6.83e-53	-2.45357	2.84e-51	-2.07563	7.13e-30	Unknown Protein
Solyc01g005110	1.43579	7.56e-18	-2.37935	1.12e-13	0.549607	0.00496025	-0.886185	1.27e-07	Unknown Protein
Solyc02g021270	-1.21522	0.00187892	-2.37935	1.35e-06	-1.03536	0.005958	0.179858	0.999545	Unknown Protein
Solyc05g018890	-0.680815	0.113267	-2.37958	0.000380121	-5.66464	1.8e-07	-4.98383	0.000515542	Unknown Protein
Solyc00g058890	-5.92565	2.84e-110	-2.40978	2.79e-67	-7.38352	3.93e-104	-1.45787	0.461886	Unknown Protein
Solyc09g084440	1.11654	0.0221289	-2.4164	0.0312509	0.483692	0.269761	-0.632849	0.524721	ProteiUnknown Proteinse inhibitor I
Solyc01g108700	-2.63486	6e-188	-2.41846	8.25e-187	-6.03352	4.98e-305	-3.39866	1.11e-36	Unknown Protein
Solyc01g022780	-1.25736	8.63e-08	-2.41883	4.25e-18	-4.23543	6.81e-28	-2.97807	2.25e-08	Unknown Protein (AHRD V1)
Solyc11g011340	0.261842	0.00214648	-2.42158	1.95e-80	0.290101	0.000613006	0.0282584	0.999545	Alcohol dehydrogeUnknown Proteinse
Solyc06g084170	-0.976052	0.0879373	-2.43003	0.00649926	-1.04101	0.073584	-0.0649545	0.999545	Unknown Protein
Solyc02g078150	-0.523218	0.0568254	-2.4457	6.47e-10	-3.62175	4.49e-14	-3.09853	9.85e-08	Unknown Protein
Solyc08g006470	1.80076	3.41e-07	-2.4559	0.00328691	2.6443	1.51e-18	0.843541	0.00152343	Zinc finger family protein
Solyc12g011030	-2.81131	2.67e-05	-2.45972	0.000296774	-2.18957	0.000258506	0.621747	0.969913	Xyloglucan endotransglucosylase/hydrolase 7
Solyc02g084420	-1.45805	1.03e-19	-2.46746	3.03e-41	-1.97135	1.02e-29	-0.513305	0.125395	Zinc finger protein CONSTANS-LIKE 2
Solyc06g005840	0.0136171	0.517669	-2.47821	0.000648745	1.20571	0.000574265	1.19209	0.00553086	Mitochondrial import inner membrane translocase subunit Tim10
Solyc12g044980	0.273942	0.311476	-2.4856	6.97e-05	-1.02952	0.0221489	-1.30346	0.0199177	Unknown Protein
Solyc12g094580	-0.369332	0.000863007	-2.50617	7.54e-62	-2.45017	3.09e-56	-2.08084	3.6e-33	Unknown Protein
Solyc02g085320	2.4922	4.16e-93	-2.53679	1.35e-18	1.7696	1.52e-37	-0.722597	7.96e-14	Unknown Protein
Solyc08g021840	-5.03677	3.08e-05	-2.56548	0.00412099	-5.0589	2.87e-05	n.d.	n.d.	Unknown Protein
Solyc04g074440	-0.717902	0.0568621	-2.57706	3.8e-06	-0.473974	0.159692	0.243928	0.989317	Unknown Protein
Solyc07g006700	-4.29685	1.67e-07	-2.59499	6.49e-05	-3.24144	2.03e-06	1.05542	0.930883	Pathogenesis-related protein PR-1
Solyc02g063000	-2.05376	3.81e-51	-2.61039	2.27e-73	-2.38805	8.46e-62	-0.334285	0.4046	Glucosyltransferase
Solyc03g121190	5.20972	3.16e-108	-2.61114	0.0204497	5.33253	4.36e-119	0.12281	0.597404	Unknown Protein
Solyc00g206460	-1.05956	0.06316	-2.62175	0.00264384	-0.142443	0.455575	0.917113	0.448758	Unknown Protein
Solyc03g097170	-3.89942	9.59e-15	-2.62978	8.29e-11	-4.44844	6.93e-16	-0.549018	0.999545	CinUnknown Proteinmoyl-CoA reductase-like protein
Solyc01g014330	-1.01542	0.0838427	-2.63158	0.00473247	-1.15456	0.0580513	-0.139143	0.999545	S-adenosyl-L-methionine carboxyl methyltransferase family protein -
Solyc10g074540	-7.21323	1.2e-83	-2.63271	2.79e-59	-6.77831	1.73e-86	0.434926	0.999545	Unknown Protein
Solyc12g008600	-3.11063	6.55e-09	-2.69123	1.23e-07	-4.0364	1.1e-10	-0.925768	0.868797	Unknown Protein
Solyc04g074420	0.626609	0.0772743	-2.69382	0.00013495	1.48785	3e-06	0.861237	0.0191007	Unknown Protein
Solyc01g020150	1.07733	1.96e-25	-2.7034	1.91e-45	1.12481	2.9e-28	0.0474868	0.996628	Glycosyltransferase
Solyc05g015700	-0.300406	0.373585	-2.73785	0.00312223	-1.20772	0.0478726	-0.907313	0.539964	Unknown Protein
Solyc04g074410	-0.940102	7.8e-08	-2.78101	9.51e-34	-0.917502	1.28e-07	0.0225998	0.999545	Unknown Protein
Solyc04g077990	-2.53784	1.58e-07	-2.78728	5.68e-08	-4.33663	3.72e-11	-1.79878	0.314658	Unknown Protein
Solyc07g051890	-3.13161	3.97e-05	-2.80011	0.000314916	-5.72212	1.44e-06	-2.5905	0.611148	Protein serine/threonine kiUnknown Proteinse
Solyc02g076640	-2.13715	8.39e-20	-2.80756	3.35e-28	-5.08014	2.39e-39	-2.94299	4.05e-06	Unknown Protein
Solyc03g025720	-0.821045	1.62e-28	-2.81012	5.62e-177	-2.82144	1.01e-163	-2.0004	3.12e-58	Long-chain-fatty-acid--CoA ligase
Solyc03g034380	-1.67344	0.00233548	-2.84051	7.04e-05	-2.41473	0.000108706	-0.741288	0.850007	Lipid transfer protein
Solyc06g008990	2.21919	2.88e-06	-2.85107	0.0480841	-0.473731	0.350074	-2.69292	2.54e-06	Unknown Protein
Solyc05g016130	-1.5182	0.0626632	-2.86847	0.0284322	-1.35145	0.0834995	0.166748	0.999545	Unknown Protein
Solyc02g073580	-1.79558	6.62e-20	-2.87535	1.84e-36	-4.47588	2.09e-47	-2.6803	1.04e-08	BZIP transcription factor
Solyc12g006050	0.251607	7.17e-07	-2.89329	1.27e-275	-1.37082	4.17e-97	-1.62242	6.96e-139	Nitrate transporter
Solyc03g119180	-7.32873	6.31e-20	-2.89491	3.31e-15	-3.87027	1.18e-18	3.45846	0.14376	Unknown Protein
Solyc03g121900	-3.55288	0	-2.90249	0	-7.64159	0	-4.08871	1.19e-37	PVR3-like protein
Solyc00g313930	-3.16532	1.24e-11	-2.90741	7.38e-11	-2.94582	4.93e-11	0.219495	0.999545	Unknown Protein
Solyc06g064610	-2.30209	3.41e-101	-2.91603	6.52e-143	-3.32819	8.89e-149	-1.0261	2.59e-06	Unknown Protein
Solyc10g011830	-2.77185	4.28e-09	-2.93248	1.83e-09	-3.29502	1.42e-10	-0.523173	0.973928	Unknown Protein
Solyc01g100100	-1.24674	0.000305126	-3.02771	8.25e-11	-1.782	2.24e-06	-0.535258	0.692491	RING finger protein
Solyc02g087840	-1.62932	0.0448108	-3.02926	0.0168471	-5.03906	0.000792789	-3.40974	0.336918	Homeobox-leucine zipper-like protein
Solyc03g006190	-1.9886	4.62e-05	-3.03934	3.77e-07	-1.52233	0.000690931	0.466266	0.929363	Unknown Protein
Solyc00g118690	-0.7901	0.0810812	-3.08639	3.5e-05	-0.405629	0.258361	0.384471	0.921966	Unknown ProteinDH-ubiquinone oxidoreductase chain 1
Solyc07g056360	-2.62363	0.000197216	-3.13211	0.000138708	-4.88221	2.48e-06	-2.25859	0.533761	Unknown Protein
Solyc07g007860	-1.20947	0.0812199	-3.1474	0.007595	-2.21657	0.00981971	-1.0071	0.81898	Proline rich protein (Fragment)
Solyc06g068180	-1.99047	0.000182586	-3.1546	2.65e-06	-0.59708	0.122376	1.39339	0.0964713	Unknown Protein
Solyc04g082290	0.6795	1.73e-07	-3.16215	1.69e-39	-2.07671	7.69e-24	-2.75621	8.93e-48	Unknown Protein
Solyc04g053010	-5.15653	0.000947162	-3.17026	0.0158047	-4.38316	0.00125885	n.d.	n.d.	Unknown Protein
Solyc04g074450	-2.80168	1.91e-09	-3.27559	8.89e-11	-2.78611	1.84e-09	0.0155709	0.999545	Unknown Protein
Solyc01g110730	-6.73994	3.96e-14	-3.28802	1.79e-11	-4.54275	7e-14	n.d.	n.d.	Unknown Protein
Solyc12g008540	-2.22389	0.00715528	-3.32862	0.00339309	-2.43704	0.00443662	-0.213151	0.999545	Unknown Protein
Solyc08g007540	-1.00969	0.00179395	-3.40272	1.67e-12	-3.5789	7.15e-13	-2.56921	0.000214287	ACT domain containing protein expressed
Solyc05g011850	-3.68028	0.00825975	-3.42237	0.0406689	-2.50531	0.0254127	1.17497	0.997137	Sulfotransferase family protein
Solyc08g067280	-1.17944	0.000150947	-3.49544	1.33e-14	-2.62432	3.07e-11	-1.44488	0.0220727	Unknown Protein
Solyc02g067230	-0.924699	1.84e-07	-3.53195	1.25e-40	-3.35955	8.89e-37	-2.43485	4.57e-13	Dof zinc finger protein
Solyc01g110720	-2.98744	0.000230498	-3.5434	0.000222266	-5.18715	1.14e-05	n.d.	n.d.	Unknown Protein
Solyc04g053030	-4.23027	0.000234426	-3.56934	0.00175408	-5.36926	0.000119644	-1.13899	0.999545	Unknown Protein
Solyc10g018820	-0.281261	0.142944	-3.65536	5.52e-24	-0.525873	0.015161	-0.244612	0.743535	Unknown Protein
Solyc04g008230	-5.83426	4.69e-18	-3.87485	2.22e-16	-8.48447	1.5e-15	-2.65021	0.846248	PolygalacturoUnknown Proteinse
Solyc03g058440	-1.41167	0.134527	-3.97608	0.0492412	-3.71936	0.0138626	n.d.	n.d.	Unknown Protein
Solyc03g033590	-2.61289	0.00158472	-4.0054	0.000465603	-3.27448	0.000401634	-0.66159	0.999545	Auxin-induced SAUR-like protein
Solyc04g018130	2.47581	1.52e-06	-4.01752	0.0437363	1.18285	0.0570217	-1.29296	0.015168	Unknown Protein
Solyc01g110800	0.351514	0.400228	-4.03893	0.0409275	-0.557584	0.344216	-0.909098	0.708742	Unknown Protein
Solyc08g008140	3.40278	2.35e-15	-4.0506	0.0395594	3.08375	1.04e-11	-0.319033	0.615543	Unknown Protein
Solyc00g009780	-0.325999	0.424952	-4.06547	0.0377667	-3.80874	0.0106262	-3.48274	0.14158	Unknown Protein
Solyc02g088950	-3.78661	0.0110418	-4.06547	0.0377667	-1.7587	0.0798999	n.d.	n.d.	Unknown Protein
Solyc11g011680	-3.80732	0.0103671	-4.08618	0.0354381	-3.82945	0.00997207	n.d.	n.d.	Unknown Protein
Solyc02g067300	-0.558372	0.34024	-4.10899	0.0330871	-3.85226	0.00929919	n.d.	n.d.	Unknown Protein
Solyc05g046160	-3.84605	0.00920175	-4.1249	0.0313777	-3.86818	0.00883636	n.d.	n.d.	Major latex-like protein
Solyc01g081230	0.950976	0.112258	-4.15092	0.0289306	1.316	0.0257821	0.365023	0.93493	Unknown Protein
Solyc04g040020	-3.87206	0.00847905	-4.15092	0.0289306	-3.89419	0.00813469	n.d.	n.d.	Unknown Protein
Solyc10g049690	-3.87206	0.00847905	-4.15092	0.0289306	-3.89419	0.00813469	n.d.	n.d.	Unknown Protein
Solyc08g067730	-3.92348	0.00718099	-4.20234	0.0243775	-3.94561	0.00687726	n.d.	n.d.	Unknown Protein
Solyc06g009580	-3.96	0.00635947	-4.23885	0.0214854	-3.98212	0.00608457	n.d.	n.d.	Unknown Protein
Solyc10g055460	-3.96	0.00635947	-4.23885	0.0214854	-0.173961	0.470098	3.78603	0.0674876	Unknown Protein
Solyc10g051080	-3.99762	0.00558637	-4.27647	0.01868	-4.01975	0.00534695	n.d.	n.d.	Unknown Protein
Solyc08g008300	-4.01877	0.00518481	-4.29762	0.0172923	-4.0409	0.0049587	n.d.	n.d.	Unknown Protein
Solyc03g059140	1.00567	0.076626	-4.34031	0.0147202	-0.173964	0.468213	-1.17964	0.233049	Unknown Protein
Solyc04g050560	0.0209702	0.517886	-4.40028	0.0116938	-0.292072	0.422054	-0.313042	0.999545	Unknown Protein
Solyc08g022020	-4.21538	0.00245896	-4.49423	0.00803646	-4.23751	0.0023387	n.d.	n.d.	Unknown Protein
Solyc08g076560	1.23952	0.0203905	-4.49423	0.00803646	-4.23751	0.0023387	-5.47703	1.57e-05	Phosphomannomutase
Solyc10g006180	1.42503	0.00637896	-4.49423	0.00803646	1.15562	0.0313749	-0.26941	0.972375	Unknown Protein
Solyc00g320430	0.563839	0.253695	-4.51523	0.00735493	0.675403	0.192542	0.111564	0.999545	Unknown Protein
Solyc07g021130	-4.23638	0.00225854	-4.51523	0.00735493	-4.25851	0.00214924	n.d.	n.d.	Unknown Protein
Solyc11g011630	-4.29835	0.00174333	-4.64981	0.00539689	-4.32048	0.00165564	n.d.	n.d.	Unknown Protein
Solyc02g062980	-0.759473	0.214698	-4.69333	0.00324543	-1.242	0.0906644	-0.482524	0.997137	Unknown Protein
Solyc02g072450	-0.558366	0.291729	-4.69934	0.00315008	-4.44261	0.000960592	-3.88424	0.0539527	Unknown Protein
Solyc01g066910	-3.15036	4.68e-05	-4.729	7.86e-06	-5.40271	2.04e-06	n.d.	n.d.	PVR3-like protein
Solyc05g018850	-4.45839	0.000848717	-4.73724	0.00262471	-4.48052	0.000803157	n.d.	n.d.	Unknown Protein
Solyc03g095420	-0.995595	0.136771	-4.75392	0.00242347	-1.42935	0.0587631	-0.433756	0.999545	Unknown Protein
Solyc03g062780	-0.226574	0.435235	-4.77619	0.00216398	-4.51947	0.000664473	-4.29289	0.0142694	30S ribosomal protein S7-2C chloroplastic
Solyc12g088850	1.65154	0.000268793	-4.80344	0.00188426	2.53994	3.75e-11	0.888394	0.0166847	EF hand family protein
Solyc07g025490	-4.60325	0.00041501	-4.88211	0.0012372	-4.62538	0.000389326	n.d.	n.d.	Ammonium transporter
Solyc02g081060	-4.64391	0.000334581	-4.92277	0.000984998	-4.66604	0.000314558	n.d.	n.d.	Unknown Protein
Solyc01g095220	-4.71193	0.000230964	-4.99079	0.000665913	-4.73406	0.000216589	n.d.	n.d.	Unknown Protein
Solyc02g024060	-4.71193	0.000230964	-4.99079	0.000665913	-0.192176	0.442291	4.51976	0.00521317	Unknown Protein
Solyc12g099640	-0.740204	0.18398	-5.04223	0.000487284	-1.13331	0.0779836	-0.393107	0.999545	Mitochondrial carrier protein-like
Solyc10g081860	-0.848884	0.145624	-5.05563	0.00044982	-4.7989	0.00014982	-3.95002	0.0449194	Unknown Protein
Solyc01g017160	-4.81874	0.000125007	-5.0976	0.000348013	0.369316	0.318449	5.18806	0.000120313	Unknown Protein
Solyc09g009000	-0.769958	0.166292	-5.10534	0.000331027	-4.84862	0.000111222	-4.07866	0.0301276	Unknown Protein
Solyc10g049980	-4.89672	7.75e-05	-5.17557	0.000210242	-1.3073	0.0428934	3.58942	0.108634	Unknown Protein
Solyc03g013280	-4.94648	5.63e-05	-5.22533	0.000150177	-4.96861	5.24e-05	n.d.	n.d.	Unknown Protein
Solyc06g051870	1.52398	0.00011303	-5.26609	0.000112964	1.93746	1.08e-07	0.413471	0.477576	Cytochrome P450
Solyc06g052020	4.10013	7.93e-63	-5.28897	9.68e-05	3.54434	1.81e-39	-0.555793	0.000426788	Unknown Protein
Solyc06g063400	-5.11682	1.76e-05	-5.39567	4.4e-05	0.369315	0.293527	5.48613	1.22e-05	Unknown Protein
Solyc10g049900	-1.39501	0.0226449	-5.41672	3.76e-05	-5.15999	1.4e-05	-3.76498	0.0740794	Unknown Protein
Solyc09g062960	-5.17013	1.19e-05	-5.44899	2.93e-05	-1.28264	0.0294805	3.88749	0.0509528	Unknown Protein
Solyc01g088330	-5.19479	9.9e-06	-5.47364	2.4e-05	-1.26665	0.0296557	3.92814	0.0453908	Unknown Protein
Solyc04g074970	-5.32032	3.69e-06	-5.59918	8.42e-06	-5.34245	3.38e-06	n.d.	n.d.	Unknown Protein
Solyc01g017720	-1.33513	0.0169943	-5.65638	5.09e-06	-1.2021	0.0264785	0.133033	0.999545	Unknown Protein
Solyc03g115190	-0.84889	0.0854872	-5.65855	5e-06	-1.19217	0.0272832	-0.343281	0.998611	Unknown Protein
Solyc03g005360	-5.45141	1.21e-06	-5.73026	2.62e-06	-5.47354	1.09e-06	n.d.	n.d.	Unknown Protein
Solyc11g027630	0.396585	0.241837	-5.73142	2.59e-06	-1.25497	0.0189855	-1.65155	0.0087992	Unknown Protein
Solyc11g043140	-5.47733	9.61e-07	-5.75619	2.05e-06	-5.49946	8.68e-07	n.d.	n.d.	Unknown Protein
Solyc04g083000	-5.52641	6.12e-07	-5.80526	1.27e-06	-5.54854	5.53e-07	n.d.	n.d.	Unknown Protein
Solyc02g043950	-5.59811	3.11e-07	-5.87697	6.21e-07	-5.62024	2.79e-07	n.d.	n.d.	Unknown Protein
Solyc05g039940	-5.62334	2.43e-07	-5.9022	4.79e-07	-5.64547	2.18e-07	n.d.	n.d.	Unknown Protein
Solyc04g014920	-5.75799	6.1e-08	-6.03684	1.1e-07	-5.78011	5.42e-08	n.d.	n.d.	Unknown Protein
Solyc03g114980	1.18764	0.000138495	-6.11666	4.39e-08	-1.17396	0.0113427	-2.3616	1.09e-08	Unknown Protein
Solyc03g071700	-5.98172	4.73e-09	-6.26058	7.16e-09	-1.24908	0.00539373	4.73264	0.00185242	Unknown Protein
Solyc12g096210	-6.01319	3.2e-09	-6.29205	4.73e-09	-6.03532	2.79e-09	n.d.	n.d.	Unknown Protein
Solyc05g041990	-6.01536	3.12e-09	-6.29421	4.6e-09	-6.03749	2.71e-09	n.d.	n.d.	Unknown Protein
Solyc02g092540	-6.0217	2.88e-09	-6.30055	4.24e-09	-6.04382	2.51e-09	n.d.	n.d.	Unknown Protein
Solyc03g063630	-6.1599	4.74e-10	-6.43875	6.32e-10	-6.18203	4.07e-10	n.d.	n.d.	Unknown Protein
Solyc01g080650	-2.71342	5.08e-07	-6.47174	3.88e-10	-1.11392	0.00623465	1.59951	0.0820686	Unknown Protein
Solyc08g066560	-6.46681	4.88e-12	-6.74566	4.87e-12	-0.429347	0.152535	6.03746	4.81e-08	Unknown Protein
Solyc10g075130	-6.53919	1.47e-12	-6.81804	1.35e-12	-6.56132	1.21e-12	n.d.	n.d.	Unknown Protein
Solyc10g019170	1.4148	7.41e-10	-6.86373	5.88e-13	1.47243	7.75e-11	0.0576349	0.999545	Unknown Protein
Solyc09g056210	-6.62788	3.13e-13	-6.90673	2.62e-13	-6.65001	2.57e-13	n.d.	n.d.	Unknown Protein
Solyc05g044600	-6.64787	2.19e-13	-6.92672	1.79e-13	-6.67	1.79e-13	n.d.	n.d.	Unknown Protein
Solyc02g076650	-3.6911	5.15e-12	-6.97276	7.33e-14	-6.71603	7.68e-14	n.d.	n.d.	Unknown Protein
Solyc05g015740	-7.07815	3.21e-17	-7.357	1.57e-17	-0.0834936	0.441775	6.99466	1.11e-14	Unknown Protein
Solyc12g019710	-7.1599	4.63e-18	-7.43875	2.03e-18	-7.18203	3.59e-18	n.d.	n.d.	Unknown Protein
Solyc09g007740	-1.30299	1.21e-05	-7.49028	5.32e-19	-7.23355	1.01e-18	-5.93056	2.09e-07	Unknown Protein
Solyc03g058510	2.32737	9.41e-53	-7.55176	1.02e-19	1.411	3.94e-15	-0.916371	1.16e-12	Unknown Protein
Solyc08g016550	-7.33353	5.55e-20	-7.61239	1.88e-20	-7.35566	4.26e-20	n.d.	n.d.	Unknown Protein
Solyc03g082950	-7.53427	1.93e-22	-7.81313	4.65e-23	-7.5564	1.42e-22	n.d.	n.d.	Unknown Protein
Solyc02g055550	-7.58525	4.1e-23	-7.8641	9.06e-24	-0.241995	0.200064	7.34325	3.5e-18	Unknown Protein
Solyc06g005640	-7.73194	3.74e-25	-8.0108	6.52e-26	-7.75407	2.68e-25	n.d.	n.d.	Unknown Protein
Solyc12g036920	0.441633	0.0152617	-8.0108	6.52e-26	-0.388692	0.0572948	-0.830325	0.000261184	Unknown Protein
Solyc05g046200	-7.77452	8.92e-26	-8.05337	1.44e-26	-7.79664	6.32e-26	n.d.	n.d.	Unknown Protein
Solyc06g005510	2.98623	5.73e-200	-8.44915	1.86e-33	1.21307	4.32e-19	-1.77316	8.05e-102	Unknown Protein
Solyc10g074860	0.121299	0.25534	-9.15291	5.79e-50	1.24936	1.83e-32	1.12806	2.67e-25	Unknown Protein
Solyc05g005120	-1.96131	5.47e-42	-9.85209	1.12e-73	-9.59536	5.41e-71	-7.63406	2.37e-21	Unknown Protein
