# Supplementary material for: RNA-seq analysis reveals the role of red light in resistance against Pseudomonas syringae pv. tomato DC3000 in tomato plants
Source: BMC Genomics. 2015 Feb 25;16(1):120. doi: 10.1186/s12864-015-1228-7 (PMC4349473; doi:10.1186/s12864-015-1228-7)
Supplement: Additional file 8: Table S5. — Transcription identified to be regulated more than 2.0log2 fold by RL + DC3000. [file 12864_2015_1228_MOESM8_ESM.xls]

## Sheet: RL+DC3000
Additional file 8：Table S5 Transcription identified to be regulated more than 2.0log2 fold by RL+DC3000
Gene ID	DC3000		RL		RL+DC3000		(RL+DC3000)-DC3000		Discription
	Log2FC	q-value	Log2FC	q-value	Log2FC	q-value	Log2FC	q-value
Solyc08g066930	13.1965	0	n.d.	n.d.	12.3607	1.33e-277	-0.835808	5.39e-116	Unknown Protein
Solyc05g047530	6.44571	0.00798558	4.25278	0.632983	11.1654	4.48e-26	4.71972	2.53e-39	Cytochrome P450 cinnamate 4-hydroxylase
Solyc04g018080	9.12286	8.01e-50	n.d.	n.d.	10.7152	1.36e-118	1.59236	5.17e-58	Unknown Protein
Solyc04g080560	10.1543	2.44e-87	n.d.	n.d.	10.5241	3.55e-107	0.369756	0.000143138	Unknown Protein
Solyc11g067000	11.7133	2.5e-10	3.70639	0.999988	10.484	4.9e-06	-1.22932	0.000504172	ATP-binding cassette transporter
Solyc02g077240	3.91116	0.0849914	3.53859	0.49136	10.4139	3.96e-43	6.50276	4.27e-60	Pyruvate decarboxylase
Solyc12g009110	9.25879	2e-12	1.75788	0.999988	10.3082	2.49e-21	1.04937	2.96e-05	O-methyltransferase-like protein
Solyc11g065770	8.32431	1.09e-23	2.26487	0.813502	10.2185	5.28e-67	1.89417	2.12e-38	Cytochrome P450
Solyc01g008690	9.56648	1.03e-15	2.44729	0.999988	10.1164	5.64e-21	0.549894	0.0511695	GDP-mannose transporter
Solyc04g016000	9.97251	2.2e-36	1.86604	0.999988	10.0436	4.64e-38	0.0710731	0.999545	Heat stress transcription factor
Solyc06g076160	9.75313	1.98e-11	2.12142	0.999988	9.96696	8.61e-13	0.213825	0.887209	Cytochrome P450
Solyc11g008950	9.52428	4.15e-62	n.d.	n.d.	9.90631	5.45e-77	0.38203	0.00248737	Unknown Protein
Solyc00g145170	9.9029	1.62e-77	1.4444	0.997971	9.79596	1.07e-73	-0.10694	0.735471	Proteinase inhibitor II
Solyc08g067640	10.3901	4.5e-99	3.94543	0.0395785	9.77316	1.23e-71	-0.616987	5.24e-10	Unknown Protein
Solyc02g087070	11.0052	9.49e-38	2.93662	0.883879	9.71936	1.27e-19	-1.2858	4.96e-14	Peroxidase family protein
Solyc08g066880	10.4597	4.18e-48	1.16501	0.999988	9.61987	4.33e-31	-0.839867	2.17e-08	5'-apos-methylthioadenosine/S-adenosylhomocysteine nucleosidase
Solyc08g036640	8.58044	7.67e-37	n.d.	n.d.	9.61732	7.95e-66	1.03687	3.97e-14	Protein TIFY 5A
Solyc02g090970	10.2461	4.18e-21	2.90038	0.936992	9.49345	1.73e-14	-0.752608	0.00346802	Serine/threonine-protein kinase 24
Solyc01g058250	9.36705	5.23e-14	2.18858	0.999988	9.48068	5.92e-15	0.113629	0.999545	Gibberellin 3-beta-hydroxylase (Fragment)
Solyc05g012180	9.05073	1.98e-11	2.36666	0.999988	9.40222	9.32e-14	0.351495	0.569637	Hydrolase alpha/beta fold family protein
Solyc07g026650	4.86076	0.00501176	0.718173	0.999988	9.40066	6.2e-34	4.5399	5.08e-39	1-aminocyclopropane-1-carboxylate oxidase
Solyc02g092890	9.67759	1.22e-176	2.39244	0.186352	9.39377	3.97e-152	-0.283816	0.000387586	Unknown Protein
Solyc03g020070	9.11289	0	0.705731	0.815889	9.37638	0	0.263492	5.19e-13	Proteinase inhibitor II
Solyc03g114230	8.67266	1.55e-22	0.141063	0.999988	9.36007	5.73e-33	0.687409	0.00106614	BHLH transcription factor
Solyc01g105650	8.77293	2.2e-50	0.847529	0.999988	9.24786	4.04e-66	0.474929	0.000829625	1-aminocyclopropane-1-carboxylate oxidase
Solyc06g059740	1.4496	0.424535	2.12148	0.980242	9.21705	4.94e-23	7.76745	2.22e-24	Alcohol dehydrogenase 2
Solyc08g066890	10.0268	1.47e-81	n.d.	n.d.	9.21547	8e-53	-0.811381	1.8e-12	Unknown Protein
Solyc04g007140	7.24305	3.11e-29	2.4667	0.32751	9.1858	2.78e-90	1.94275	1.8e-46	Unknown Protein
Solyc12g005940	8.85618	0	1.35771	0.0610299	9.17393	0	0.317758	1.24e-22	1-aminocyclopropane-1-carboxylate oxidase
Solyc09g091540	8.36971	4.73e-08	1.05099	0.999988	9.15159	5.36e-12	0.781881	0.073554	Salicylic acid carboxyl methyltransferase
Solyc03g098760	9.17716	0	0.848791	0.0291533	9.13939	0	-0.0377682	0.0779722	Kunitz-type protease inhibitor-like protein
Solyc03g020060	9.14305	0	0.511097	0.94275	9.10428	0	-0.0387737	0.653742	Proteinase inhibitor II
Solyc08g007090	10.0822	5.04e-84	n.d.	n.d.	9.05173	2.95e-48	-1.0305	3.5e-19	Unknown Protein
Solyc09g031860	8.07698	9.9e-28	n.d.	n.d.	9.05037	3.21e-48	0.973389	9.44e-09	Cytochrome P450
Solyc12g009220	8.27459	2.95e-188	1.6571	0.235797	9.00499	9.73e-289	0.730398	1.28e-31	Jasmonate ZIM-domain protein 1
Solyc08g067360	6.57652	1.49e-08	0.13321	0.999988	9.00277	3.21e-33	2.42625	1.17e-21	WRKY transcription factor 9
Solyc07g056510	7.85337	2.08e-34	1.37347	0.96648	8.98111	6.89e-66	1.12773	6.92e-15	Glutathione S-transferase
Solyc03g020050	8.80665	0	0.53111	0.0903586	8.95781	0	0.151151	8.35e-36	Proteinase inhibitor II
Solyc06g083130	7.65456	8.58e-22	n.d.	n.d.	8.95216	1.14e-45	1.2976	8.75e-13	MazG nucleotide pyrophosphohydrolase
Solyc06g074140	9.40959	1.8e-12	2.31285	0.999988	8.94845	5.7e-10	-0.461142	0.387034	U-box domain-containing protein 24
Solyc01g103730	8.41487	1.44e-33	n.d.	n.d.	8.93764	2.66e-45	0.522767	0.00441159	Unknown Protein
Solyc10g080620	6.42689	1.02e-10	8.43859	2.59e-36	8.92117	6.89e-45	2.49428	4.21e-30	Unknown Protein
Solyc01g095960	9.07649	3.29e-93	0.95806	0.999988	8.91904	5.87e-86	-0.157455	0.380548	Unknown Protein
Solyc05g054380	8.44913	2.22e-167	1.54404	0.425673	8.90828	1.92e-219	0.459153	1.59e-10	Major allergen Mal d 1
Solyc10g050730	9.69347	1.07e-83	1.6657	0.897689	8.89634	2.63e-54	-0.797139	7.4e-12	Unknown Protein
Solyc10g078360	8.78621	7.36e-233	0.355854	0.999988	8.88802	1.35e-248	0.101809	0.332195	3-oxoacyl-reductase
Solyc02g078930	8.36594	6.72e-182	0.673317	0.999988	8.87792	4.79e-246	0.511982	3.3e-14	Unknown Protein
Solyc05g015850	8.42351	1.39e-64	0.388584	0.999988	8.86478	1.26e-83	0.441268	0.000542847	WRKY transcription factor-b
Solyc04g078330	8.80279	1.56e-216	0.517108	0.999988	8.85466	1.12e-224	0.0518684	0.879172	Cytochrome P450
Solyc12g099730	8.63115	3.99e-08	0.933194	0.999988	8.84078	4.56e-09	0.209636	0.977255	Unknown Protein
Solyc11g044840	8.24952	3.07e-152	0.967633	0.872441	8.82354	1.21e-213	0.574022	4.8e-15	LL-diaminopimelate aminotransferase
Solyc12g056480	8.41642	3.89e-38	-0.0086025	0.999988	8.81415	4.7e-48	0.397725	0.0371629	Unknown Protein
Solyc03g020080	8.53445	0	-0.220125	0.999988	8.81384	0	0.279381	5.06e-16	Proteinase inhibitor II
Solyc09g089500	8.59035	0	1.18546	0.395735	8.77023	0	0.179879	0.00121062	Proteinase inhibitor I
Solyc03g006550	8.45775	2.14e-108	0.102813	0.999988	8.75392	2.08e-129	0.296174	0.00475686	(-)-ent-kaurene synthase
Solyc10g078210	9.29084	1.18e-54	n.d.	n.d.	8.73976	1.43e-40	-0.551079	0.000408394	Cytochrome P450
Solyc01g095080	9.0171	3.28e-104	1.14461	0.965217	8.72136	8.05e-89	-0.295745	0.0123111	1-aminocyclopropane-1-carboxylate synthase
Solyc00g071180	8.89546	0	0.470368	0.452724	8.71454	0	-0.18092	7.63e-26	Cysteine proteinase inhibitor
Solyc10g079320	8.47246	0	1.11882	0.346734	8.70374	0	0.231287	1.09e-06	Glucosyltransferase-5
Solyc03g098720	9.23504	0	0.552551	0.213819	8.69699	0	-0.538052	2.33e-300	Kunitz trypsin inhibitor
Solyc11g007150	n.d.	n.d.	n.d.	n.d.	8.67068	4.89e-39	8.51994	1.59e-36	Unknown Protein
Solyc08g074650	8.56065	1.87e-23	1.32665	0.999988	8.65469	6.9e-25	0.0940413	0.999545	Polyphenol oxidase
Solyc08g008600	8.44911	9.08e-07	n.d.	n.d.	8.64736	1.73e-07	0.198254	0.999545	BHLH transcription factor
Solyc04g079250	7.28119	0.000233497	1.16502	0.999988	8.64491	2.41e-08	1.36372	0.0148689	Patatin-like protein 1
Solyc03g098710	9.64921	0	0.68057	0.396658	8.6256	0	-1.02361	0	Kunitz-type proteinase inhibitor A4 (Fragment)
Solyc09g089540	8.01294	0	0.811874	0.198717	8.60992	0	0.596987	5.56e-103	Proteinase inhibitor I
Solyc11g011240	8.09259	0	0.82093	0.696848	8.60462	0	0.512028	1.09e-25	Geranylgeranyl pyrophosphate synthase 1
Solyc02g036220	9.14427	1.24e-99	1.3237	0.91832	8.58925	2.24e-73	-0.555025	4.12e-07	Unknown Protein
Solyc06g083470	6.88784	4.01e-18	1.94781	0.752933	8.57535	1.43e-48	1.68751	4.53e-19	Tropinone reductase-like protein 16
Solyc08g028970	n.d.	n.d.	n.d.	n.d.	8.57432	5.46e-37	8.42358	1.5e-34	Unknown Protein
Solyc06g061210	9.45568	4.63e-50	1.1772	0.999988	8.57279	5.21e-31	-0.882889	3.14e-08	Fucosyltransferase 7
Solyc03g044830	8.28264	1.41e-06	1.51337	0.999988	8.53384	1.81e-07	0.251193	0.968136	Guanine nucleotide-binding protein G(I)/G(S)/G(T) subunit beta-2
Solyc04g064880	8.62747	4.03e-252	0.503741	0.999988	8.52833	7.65e-240	-0.099135	0.360429	Unknown Protein
Solyc04g058010	n.d.	n.d.	n.d.	n.d.	8.49928	1.82e-35	8.34855	4.45e-33	Unknown Protein
Solyc03g044850	7.50924	4.72e-20	n.d.	n.d.	8.48568	3.4e-35	0.976442	4.31e-06	Unknown Protein
Solyc12g005640	7.65008	9.76e-22	n.d.	n.d.	8.47703	5.03e-35	0.826947	0.000104895	Myb-related transcription factor
Solyc01g094970	7.82055	4.34e-224	1.07718	0.53036	8.47217	0	0.65162	6.28e-28	Glycoside hydrolase family 28 protein/polygalacturonase family protein
Solyc02g067750	8.97617	0	0.756161	0.013385	8.46739	0	-0.508782	1.15e-276	Carbonic anhydrase
Solyc08g074680	8.7041	0	1.1044	0.283437	8.46333	0	-0.240768	2.25e-08	Polyphenol oxidase
Solyc05g008160	n.d.	n.d.	n.d.	n.d.	8.45334	1.46e-34	8.3026	3.33e-32	Unknown Protein
Solyc04g072620	8.78042	3.39e-41	3.95989	0.0378084	8.4469	1.94e-34	-0.333519	0.146995	Unknown Protein
Solyc10g081970	8.08587	4.84e-152	1.5865	0.335866	8.4252	8.31e-187	0.339332	4.53e-05	Unknown Protein
Solyc05g054650	8.0213	5e-22	1.5911	0.995911	8.39798	2.07e-27	0.376686	0.237193	Zinc finger transcription factor ZFP19
Solyc10g076660	8.87096	0	0.979142	0.334148	8.3713	0	-0.499656	9.75e-43	Anthocyanidin synthase
Solyc01g080570	8.14524	4.62e-33	0.591969	0.999988	8.35507	1.57e-37	0.209831	0.591207	Inosine-uridine preferring nucleoside hydrolase family protein
Solyc09g008500	8.53285	7.15e-36	n.d.	n.d.	8.35311	1.15e-32	-0.179744	0.719967	Non-specific lipid-transfer protein
Solyc07g017880	8.29108	1.2e-76	0.796629	0.999988	8.33561	3.13e-79	0.044539	0.999545	Peroxidase
Solyc04g071600	8.24303	9.64e-156	1.87932	0.17577	8.32778	7.27e-165	0.0847492	0.700568	Abscisic stress ripening (Fragment)
Solyc10g086680	7.60603	3.89e-83	0.547341	0.999988	8.2955	6.35e-126	0.689474	1.26e-11	Unknown Protein
Solyc12g006280	7.76419	2.13e-14	0.188576	0.999988	8.28933	2.28e-19	0.525142	0.150742	Myb-like DNA-binding domain SHAQKYF class family protein
Solyc02g036180	8.64688	1.33e-37	0.0798965	0.999988	8.25672	2e-30	-0.390162	0.0943671	Unknown Protein
Solyc02g089140	n.d.	n.d.	n.d.	n.d.	8.24033	1.2e-30	5.79477	2.82e-32	Unknown Protein
Solyc01g008620	6.40472	0	0.800351	0.034999	8.22662	0	1.8219	0	Beta-1 3-glucanase
Solyc08g077760	n.d.	n.d.	n.d.	n.d.	8.21958	2.72e-30	8.06884	4.51e-28	Unknown Protein
Solyc12g099330	n.d.	n.d.	8.49165	1.94e-37	8.21958	2.72e-30	8.06884	4.51e-28	Unknown Protein
Solyc08g036660	7.67453	1.39e-95	-0.906306	0.999988	8.21256	1.94e-132	0.538034	6.32e-08	Protein TIFY 5A
Solyc06g062370	7.3587	3.12e-96	3.02001	0.000261877	8.2048	7.84e-161	0.8461	9.56e-21	Acid phosphatase
Solyc04g074680	6.96275	8.49e-117	1.37418	0.306822	8.19952	3.21e-249	1.23677	1.04e-59	Unknown Protein
Solyc09g011870	8.19004	0	1.02769	0.294853	8.19833	0	0.00828392	0.999545	Prephenate dehydrogenase family protein
Solyc02g077370	7.85441	2.44e-122	1.01943	0.832799	8.19333	1.42e-150	0.33892	0.000435179	Ethylene-responsive transcription factor 2
Solyc01g107390	8.77412	5.91e-167	0.98368	0.914692	8.18461	1.22e-119	-0.589515	2.1e-12	Unknown Protein
Solyc03g119370	7.90916	1.71e-88	-0.0114843	0.999988	8.17982	1.58e-104	0.270662	0.0378016	MYB transcription factor
Solyc04g072070	6.44014	9.25e-33	1.2977	0.796639	8.17332	1.36e-94	1.73317	3.98e-37	WRKY transcription factor 16
Solyc03g025640	8.6237	1.57e-07	-0.0668086	0.999988	8.17215	4.15e-06	-0.451549	0.700568	Cytochrome P450
Solyc08g067340	6.006	3.98e-11	0.712962	0.999988	8.17207	2.77e-40	2.16608	5.32e-21	WRKY transcription factor
Solyc02g070920	8.56286	1.76e-36	n.d.	n.d.	8.16976	1.89e-29	-0.393103	0.101275	Unknown Protein
Solyc02g086330	n.d.	n.d.	n.d.	n.d.	8.16976	1.89e-29	8.01903	2.91e-27	Unknown Protein
Solyc10g076670	8.94106	0	0.750153	0.806198	8.16579	0	-0.77527	1.05e-61	Unknown Protein
Solyc02g077290	8.63938	1.27e-15	0.581197	0.999988	8.1302	5.22e-12	-0.509179	0.240235	Glutamate-gated kainate-type ion channel receptor subunit GluR5
Solyc10g078220	8.55977	1.2e-115	0.645557	0.999988	8.12482	1.55e-90	-0.434943	4.43e-05	Cytochrome P450
Solyc02g067520	9.94334	5.74e-78	7.41746	7.68e-20	8.1207	1.22e-28	-1.82265	4.09e-41	Unknown Protein
Solyc05g010470	8.16133	3.36e-16	1.64126	0.999988	8.11812	6.11e-16	-0.0432072	0.999545	Unknown Protein
Solyc03g116070	9.00487	1.13e-46	n.d.	n.d.	8.0884	4.02e-28	-0.916477	1e-07	Zinc finger-homeodomain protein 3 (Fragment)
Solyc07g052370	8.41817	2.02e-17	1.54186	0.999988	8.06811	1.63e-14	-0.350068	0.509683	Cytochrome P450
Solyc10g085010	7.31416	1.25e-269	1.20013	0.182474	8.05579	0	0.741633	5.75e-43	Unknown Protein
Solyc03g098770	8.79579	1.5e-41	n.d.	n.d.	8.0305	3.26e-27	-0.765284	4.39e-05	Unknown Protein
Solyc12g010970	7.88709	2.76e-225	-0.614474	0.999988	8.02768	9.37e-247	0.140594	0.127423	Alcohol dehydrogenase-like protein
Solyc01g109140	8.7975	1.4e-64	1.21963	0.995911	8.02582	7.07e-42	-0.771682	8.09e-08	Cytochrome P450 allene oxide synthase
Solyc10g078230	8.43855	7.07e-17	0.442962	0.999988	8.01205	1.68e-13	-0.426493	0.356115	Cytochrome P450
Solyc10g005320	7.85082	4.31e-150	0.577195	0.999988	8.00501	9.85e-166	0.15419	0.20284	Tryptophan synthase beta chain 1
Solyc08g066900	8.8452	1.03e-42	n.d.	n.d.	7.99688	1.06e-26	-0.848328	3.67e-06	5'-apos-3B-methylthioadenosine/S-adenosylhomocysteine nucleosidase
Solyc04g076730	8.61527	1.45e-37	n.d.	n.d.	7.99653	1.08e-26	-0.61874	0.00269651	Unknown Protein
Solyc05g008220	7.74426	1.46e-62	0.805156	0.999988	7.99029	7.12e-73	0.246032	0.176684	Unknown Protein
Solyc01g105630	7.65421	7.78e-21	-0.300461	0.999988	7.97162	3.73e-25	0.31741	0.440027	Calmodulin
Solyc12g096780	8.21781	7.29e-40	1.46868	0.947899	7.9707	7.49e-35	-0.247102	0.423855	Mitochondrial trans-2-enoyl-CoA reductase
Solyc08g006750	7.16394	6.46e-64	0.800773	0.997999	7.9497	2.2e-103	0.785752	1.47e-11	Decarboxylase family protein
Solyc01g097240	7.54381	0	0.352863	0.0137295	7.93774	0	0.393929	0	Pathogenesis-related protein 4B (Fragment)
Solyc03g007200	8.19944	1.37e-23	0.0983294	0.999988	7.93221	1.85e-20	-0.267227	0.604662	Oxidoreductase zinc-containing alcohol dehydrogenase family
Solyc12g006680	n.d.	n.d.	n.d.	n.d.	7.92669	1.17e-25	6.58735	1.5e-25	Unknown Protein
Solyc01g068560	n.d.	n.d.	6.99708	2.44e-15	7.90884	2.14e-25	7.7581	2.39e-23	Unknown Protein
Solyc07g063640	5.68455	4.25e-12	2.12143	0.494659	7.90582	6.4e-47	2.22127	1.21e-24	Unknown Protein
Solyc11g071470	7.51438	2.42e-32	0.581722	0.999988	7.89277	1.15e-40	0.378387	0.110834	Hydroxycinnamoyl CoA shikimate/quinate hydroxycinnamoyltransferase-like protein (Fragment)
Solyc02g021160	7.76267	3.49e-23	8.20672	9.81e-32	7.89169	3.79e-25	0.12902	0.969139	Unknown Protein
Solyc03g082530	8.44744	1.1e-285	1.31268	0.361238	7.86886	1.17e-204	-0.578584	1.27e-19	Unknown Protein
Solyc01g099510	6.71137	1.22e-12	n.d.	n.d.	7.86363	9.54e-25	1.15226	2.88e-05	Unknown Protein
Solyc04g078450	7.98921	2.22e-26	n.d.	n.d.	7.86261	9.86e-25	-0.126607	0.96561	Unknown Protein
Solyc04g074770	7.60071	0	0.628052	0.341193	7.85841	0	0.257709	9.35e-17	Unknown Protein
Solyc02g069600	9.2361	1.52e-09	2.36459	0.999988	7.85591	5.39e-05	-1.38019	0.00391959	Cytochrome P450
Solyc06g033860	7.27826	2.24e-62	0.851207	0.992813	7.85089	1.13e-88	0.572633	7.73e-06	Glutamate dehydrogenase
Solyc08g036620	6.94455	2.57e-48	0.566688	0.999988	7.84143	8.47e-84	0.896886	1.35e-11	Protein TIFY 5A
Solyc02g076880	8.02574	6.21e-27	n.d.	n.d.	7.82368	3.44e-24	-0.202062	0.762448	Copper ion binding protein
Solyc07g020870	8.00541	8.18e-05	n.d.	n.d.	7.81642	0.000187802	-0.188993	0.999545	U-box domain-containing protein
Solyc06g073830	7.10777	2.01e-20	1.4444	0.961069	7.81562	4.14e-31	0.707848	0.00362885	Calmodulin-like protein
Solyc02g090120	3.72562	2.08e-05	2.48175	0.0839758	7.8062	6.06e-77	4.08058	2.58e-71	Unknown Protein
Solyc10g009270	8.11909	1.29e-06	n.d.	n.d.	7.80546	9.9e-06	-0.313627	0.933629	BHLH transcription factor
Solyc03g098100	7.91324	2.26e-148	1.15374	0.668059	7.79487	2.73e-139	-0.118366	0.481146	Reductase 2
Solyc10g076680	8.50053	0	0.281832	0.986287	7.75793	0	-0.742603	3.65e-159	1-aminocyclopropane-1-carboxylate oxidase
Solyc10g078500	8.06317	1.42e-180	2.15235	0.0287664	7.75002	5.72e-151	-0.313146	0.00034548	Small basic intrinsic protein 1-2
Solyc07g042430	8.00672	3.3e-05	1.64919	0.999988	7.7471	0.000117203	-0.259618	0.999545	Dimethylaniline monooxygenase
Solyc05g009550	6.86709	1.75e-11	0.931396	0.999988	7.72962	7.22e-19	0.86253	0.0104536	Unknown Protein
Solyc06g065060	8.91478	6.68e-60	0.927243	0.999988	7.72605	1.24e-30	-1.18873	1.09e-14	FAD-binding domain-containing protein
Solyc04g025520	7.10176	7.5e-16	n.d.	n.d.	7.71587	9.64e-23	0.614108	0.0521026	Unknown Protein
Solyc00g247300	7.71009	1.62e-138	0.276821	0.999988	7.71024	1.46e-139	0.000148672	0.999703	Cytochrome P450
Solyc07g025400	7.5379	2.2e-20	7.79581	6.53e-25	7.70758	1.24e-22	0.169675	0.909543	Unknown Protein
Solyc08g068680	7.70581	8.32e-41	0.63183	0.999988	7.70744	3.8e-41	0.00162444	0.999545	Decarboxylase family protein
Solyc03g034360	7.15687	2.3e-16	n.d.	n.d.	7.70466	1.35e-22	0.547788	0.0972434	Unknown Protein
Solyc08g081820	8.36224	2.73e-05	-0.0668087	0.999988	7.70288	0.000544253	-0.659359	0.61407	Cation/H+ antiporter
Solyc11g005840	7.21741	1.13e-08	1.28972	0.999988	7.69069	2.91e-11	0.47328	0.509084	Cysteine desulfurase
Solyc03g043900	7.871	1.94e-14	1.80841	0.998802	7.67177	4.86e-13	-0.199228	0.93313	BZIP transcription factor family protein
Solyc03g005500	8.06825	1.36e-27	n.d.	n.d.	7.67085	3.66e-22	-0.397405	0.205502	Ethylene-responsive transcription factor 14
Solyc11g068940	7.97667	1.91e-50	0.671017	0.999988	7.66864	2.03e-42	-0.308038	0.156538	U-box domain-containing protein 24
Solyc02g036480	7.37685	4.12e-140	1.1874	0.51491	7.66793	1.73e-168	0.291083	0.00224084	Unknown Protein
Solyc04g008100	6.68899	1.44e-13	-0.300305	0.999988	7.65825	5.07e-24	0.969262	0.000635328	U-box domain-containing protein
Solyc11g071480	9.03938	3.02e-45	0.429515	0.999988	7.65566	6.27e-21	-1.38372	3.43e-14	Hydroxycinnamoyl CoA shikimate/quinate hydroxycinnamoyltransferase-like protein (Fragment)
Solyc01g097060	8.60892	1.97e-37	n.d.	n.d.	7.65084	6.57e-22	-0.958072	2.1e-06	Unknown Protein
Solyc02g037500	6.61891	8.82e-95	2.10913	0.0124266	7.65069	2.24e-181	1.03178	7.4e-31	Unknown Protein
Solyc06g066590	8.23482	8.37e-245	1.13311	0.547834	7.62513	1.67e-171	-0.609688	4.55e-18	Unknown Protein
Solyc08g006740	7.05776	4.25e-51	0.451107	0.999988	7.61677	2.85e-72	0.559009	0.000142332	Decarboxylase family protein
Solyc00g282510	7.61231	0	0.448974	0.988901	7.60716	0	-0.00514336	0.999545	Phenylalanine ammonia-lyase
Solyc12g097060	5.07487	4.45e-06	1.00808	0.999988	7.58911	3.03e-27	2.51424	6.73e-16	Unknown Protein
Solyc04g079260	7.44564	2.48e-19	n.d.	n.d.	7.58284	4.52e-21	0.137197	0.979795	Patatin-like protein 1
Solyc07g041840	n.d.	n.d.	6.64485	2.53e-12	7.58173	4.66e-21	7.431	3.54e-19	Unknown Protein
Solyc03g098740	7.90994	0	0.536813	0.0621761	7.57387	0	-0.336073	2.77e-88	Kunitz trypsin inhibitor
Solyc01g073890	7.48689	1.02e-49	1.60911	0.679899	7.57292	9.9e-53	0.0860273	0.97488	CHP-rich zinc finger protein-like
Solyc03g005040	7.36909	2.69e-17	0.0798988	0.999988	7.56764	1.6e-19	0.198556	0.879223	Calmodulin-like protein
Solyc01g108220	6.94972	1.63e-14	n.d.	n.d.	7.55661	9.33e-21	0.606894	0.0778307	Unknown Protein
Solyc12g005450	7.74146	6.56e-34	0.35426	0.999988	7.53672	2.63e-30	-0.204743	0.674097	Receptor-like protein kinase At3g21340
Solyc10g055200	6.85912	0	0.487042	0.185446	7.53536	0	0.676242	9.44e-197	Unknown Protein
Solyc10g050690	9.02009	1.14e-28	2.18857	0.897542	7.52597	1.02e-12	-1.49411	4.99e-10	Copper ion binding protein
Solyc03g113130	4.20191	0.0755396	1.51815	0.999988	7.51978	5.35e-08	3.31787	1.06e-05	Cupin RmlC-type
Solyc03g031630	n.d.	n.d.	n.d.	n.d.	7.51751	2.7e-20	6.30192	1.66e-19	Calcium-binding EF-hand family protein-like
Solyc06g068530	7.68545	3.51e-22	n.d.	n.d.	7.49352	5.12e-20	-0.191932	0.855972	Unknown Protein
Solyc11g044390	7.31253	6.65e-18	n.d.	n.d.	7.48674	6.12e-20	0.174207	0.926044	Unknown Protein
Solyc12g010030	8.23983	0	0.270548	0.00661599	7.48671	0	-0.753118	0	Leucyl aminopeptidase
Solyc02g093890	7.26142	3.06e-06	0.188572	0.999988	7.48177	5.2e-07	0.220354	0.999545	Unknown Protein
Solyc07g052130	8.46518	1.56e-34	n.d.	n.d.	7.48167	7e-20	-0.983515	4.42e-06	Unknown Protein
Solyc05g053330	7.21094	3.04e-83	0.57938	0.999988	7.47998	7.66e-99	0.26904	0.059073	MYB transcription factor
Solyc11g044400	7.44219	2.7e-19	4.82646	0.000870312	7.46431	1.1e-19	0.0221273	0.999545	Unknown Protein
Solyc02g036240	7.67734	1.97e-63	-1.52155	0.976494	7.46292	3.31e-56	-0.214427	0.354356	Unknown Protein
Solyc04g079760	6.8388	8.01e-46	1.34432	0.732914	7.46196	1.25e-67	0.623159	4.57e-05	Unknown Protein
Solyc07g049530	7.00034	0	0.659987	0.0322617	7.46094	0	0.460606	5.91e-89	1-aminocyclopropane-1-carboxylate oxidase
Solyc05g014590	6.7477	6.55e-13	n.d.	n.d.	7.45918	1.26e-19	0.711474	0.0393635	Transcription Factor
Solyc02g062390	7.08724	3.4e-57	0.457032	0.999988	7.44083	1.7e-71	0.353585	0.0309447	Unknown Protein (AHRD V1)-3B contains Interpro domain(s) IPR000167 Dehydrin
Solyc12g056650	2.48768	0.323951	7.9054	9.16e-09	7.43507	4.71e-07	4.9474	4.15e-06	Unknown Protein
Solyc08g065540	7.93585	3.64e-07	n.d.	n.d.	7.42665	1.27e-05	-0.509205	0.664558	Protein phosphatase-2C
Solyc02g079890	6.98411	1.58e-42	-0.224409	0.999988	7.4244	5.11e-56	0.440297	0.0159962	Beta-ocimene synthase
Solyc03g098670	7.73624	1.96e-45	-1.95381	0.98017	7.41837	6.53e-38	-0.317874	0.180657	Kunitz trypsin inhibitor
Solyc09g014600	9.20733	3.37e-52	n.d.	n.d.	7.41698	3.73e-19	-1.79035	3.42e-24	Unknown Protein
Solyc08g008150	6.60169	3.58e-255	1.2748	0.0413009	7.41047	0	0.808775	1.91e-47	Unknown Protein
Solyc07g055690	3.74581	0.0232095	1.06444	0.999988	7.3963	3.05e-17	3.65049	9.62e-14	S-locus-specific glycoprotein S6
Solyc03g020010	7.12731	0	-0.662051	0.76027	7.38863	0	0.261314	3.66e-07	Kunitz-type trypsin inhibitor alpha chain
Solyc08g021880	6.55263	1.58e-11	n.d.	n.d.	7.38063	9.28e-19	0.827992	0.0170819	Unknown Protein
Solyc05g021390	9.14102	1.26e-50	1.15568	0.999988	7.37393	8.57e-19	-1.76708	7.71e-23	Cytochrome P450
Solyc04g078370	7.84492	7.98e-30	-1.45955	0.999988	7.36841	8.6e-23	-0.476505	0.0831421	Cytochrome P450
Solyc03g097410	8.11844	3.66e-128	1.29485	0.663706	7.35347	1.09e-81	-0.764968	5.83e-14	Inositol-tetrakisphosphate 1-kinase 1
Solyc03g025670	7.19354	0	0.314097	0.775577	7.35069	0	0.157152	6.36e-08	Unknown Protein
Solyc10g076240	8.48361	1.34e-40	-1.10742	0.999988	7.34041	3.2e-21	-1.1432	5.62e-09	Peroxidase 1
Solyc05g051350	8.07904	7.73e-14	1.06982	0.999988	7.33083	2.6e-09	-0.74821	0.080766	Rhamnogalacturonate lyase
Solyc09g089520	6.80337	1.09e-294	-0.0292254	0.999988	7.33016	0	0.526792	1.95e-21	Proteinase inhibitor I
Solyc01g106500	6.92178	1.02e-11	1.68449	0.976295	7.32015	8.48e-15	0.398368	0.530155	Leucine-rich repeat receptor-like protein kinase
Solyc09g090990	6.59902	1.38e-288	0.468019	0.862351	7.31884	0	0.719826	2.94e-41	Major allergen Mal d 1
Solyc03g111300	7.86506	1.32e-33	0.934695	0.999988	7.31561	1.43e-24	-0.549447	0.0221709	Cytochrome P450
Solyc07g014670	6.72524	0	0.050291	0.999988	7.31119	0	0.585944	8.07e-40	Cytochrome P450
Solyc10g076780	7.27872	0.000290195	1.62204	0.999988	7.30076	0.00025053	0.0220381	0.999545	Alpha-1 4-galactosyltransferase
Solyc12g100250	6.41717	3.11e-12	0.801695	0.999988	7.29882	1.1e-20	0.881648	0.0061912	Fatty acid desaturase
Solyc09g083360	6.85819	2.97e-12	2.16188	0.797531	7.29604	7.35e-16	0.437849	0.416897	Basic helix-loop-helix protein
Solyc01g111250	7.29335	4.31e-20	0.413786	0.999988	7.29468	2.98e-20	0.00132888	0.999545	Phosphatidylinositol-specific phospholipase c
Solyc02g082920	6.34658	0	1.24643	1.37e-15	7.29074	0	0.944153	0	Endochitinase (Chitinase)
Solyc01g079140	4.73742	0.000607314	0.0798974	0.999988	7.28273	8.65e-17	2.54531	1.43e-09	Unknown Protein
Solyc07g007070	5.34033	9.78e-06	n.d.	n.d.	7.24081	2.64e-17	1.90048	5.33e-07	Unknown Protein
Solyc08g016270	7.26848	6.34e-09	1.23138	0.999988	7.22029	9.29e-09	-0.0481936	0.999545	Receptor-like protein kinase 2
Solyc04g025530	7.15943	7.12e-152	0.639379	0.936253	7.21099	5.56e-158	0.0515522	0.967721	Glutamate decarboxylase
Solyc11g072920	7.62266	3.32e-07	-0.0668005	0.999988	7.20346	6.97e-06	-0.419195	0.798222	Peroxidase 5
Solyc11g072470	6.0928	1.75e-50	0.468923	0.999988	7.19773	7.51e-103	1.10494	6.61e-19	Unknown Protein
Solyc09g066400	7.17363	0.00111257	0.0798969	0.999988	7.19249	0.000999572	0.0188634	0.999545	Cytochrome P450
Solyc11g069560	8.40324	6.49e-57	-0.682703	0.999988	7.17708	5.48e-28	-1.22615	7.88e-14	Unknown Protein
Solyc06g062920	7.02738	7.96e-09	2.2034	0.914692	7.17401	1.27e-09	0.146632	0.999545	ATP binding / serine-threonine kinase
Solyc10g007280	6.29989	3.64e-69	0.0574235	0.999988	7.15407	5.75e-120	0.854178	1.96e-14	AAA-ATPase
Solyc06g060870	7.59413	1.12e-07	0.892581	0.999988	7.14793	3.63e-06	-0.446194	0.736014	Lipase-like protein
Solyc01g105190	5.78005	2.27e-07	n.d.	n.d.	7.14336	2.34e-16	1.36331	0.000288588	Unknown Protein
Solyc12g088800	7.09541	0.00109521	-0.153755	0.999988	7.14282	0.000885349	0.0474044	0.999545	Lipase
Solyc12g049030	6.66233	3.45e-155	0.887313	0.57719	7.13901	2.25e-211	0.476679	3.3e-09	Fatty acid desaturase
Solyc09g011590	6.60594	5.68e-62	1.0532	0.782054	7.13682	4.09e-87	0.53088	8.01e-05	Glutathione S-transferase-like protein
Solyc01g006950	7.04594	9.12e-195	0.574367	0.918824	7.13446	2.21e-207	0.0885234	0.615385	Syntaxin
Solyc06g008270	7.13305	1.41e-08	0.509166	0.999988	7.13178	1.25e-08	-0.00127162	0.999545	Leucine-rich repeat receptor-like protein kinase
Solyc12g042210	7.58249	1.89e-07	0.942312	0.999988	7.13055	5.66e-06	-0.451949	0.741006	Ethylene responsive transcription factor 2a
Solyc09g090970	6.99762	1.33e-96	1.44736	0.347306	7.11715	7.77e-105	0.119531	0.654328	Major allergen Mal d 1
Solyc08g080530	6.48897	2.73e-49	-0.0343178	0.999988	7.11089	2.21e-73	0.621921	2.52e-05	Unknown Protein
Solyc05g007110	7.13165	0.000342034	n.d.	n.d.	7.09392	0.000381773	-0.0377338	0.999545	WRKY transcription factor 72
Solyc05g016310	6.61064	2.41e-31	0.0519337	0.999988	7.09223	1.64e-42	0.481597	0.0290256	Aspartic proteinase nepenthesin I
Solyc02g091070	7.71106	9.84e-16	1.03266	0.999988	7.08789	3.41e-11	-0.623176	0.139158	Multidrug resistance protein mdtK
Solyc04g077300	7.79758	0.000186519	2.54431	0.999988	7.05796	0.00276619	-0.739619	0.647643	Serine/threonine-protein kinase receptor
Solyc03g007820	7.57809	7.37e-21	8.3939	2.17e-35	7.05492	1.53e-15	-0.523172	0.146608	Unknown Protein
Solyc08g077070	n.d.	n.d.	8.41746	7.14e-36	7.05492	1.53e-15	6.90419	6.93e-14	Unknown Protein
Solyc03g093890	5.89733	3.54e-30	0.169269	0.999988	7.0542	1.39e-63	1.15687	1.7e-12	Myb-related transcription factor
Solyc12g056960	7.13017	0	0.92348	0.249542	7.04945	0	-0.0807218	0.423114	Glucan 1 3-beta-glucosidase
Solyc07g040710	7.45696	4.88e-14	0.779327	0.999988	7.03977	3.39e-11	-0.417189	0.50867	Calmodulin-binding protein
Solyc02g087350	6.25932	1.27e-20	1.36404	0.867994	7.03173	1.86e-33	0.772402	0.00119898	Glycosyltransferase
Solyc01g009930	5.7549	0.00631729	1.74205	0.999988	7.03048	3.17e-05	1.27558	0.188764	Leucine-rich repeat receptor-like protein kinase PEPR2
Solyc05g010000	6.97667	9.6e-15	n.d.	n.d.	7.01844	3.23e-15	0.041762	0.999545	Unknown Protein
Solyc09g011550	6.44461	7.91e-11	n.d.	n.d.	7.01575	3.42e-15	0.571133	0.230606	Glutathione S-transferase-like protein
Solyc04g072920	5.82757	1.01e-05	1.2271	0.999988	7.01458	4.22e-11	1.18701	0.0174388	Trehalose-6-phosphate phosphatase
Solyc05g012430	5.54708	0.000686656	0.897418	0.999988	7.01357	2.42e-08	1.46649	0.0176372	Leucine-rich repeat receptor-like protein kinase (Fragment)
Solyc10g078510	5.2475	0.0767312	3.08664	0.96652	7.01183	0.00207386	1.76433	0.237084	Glucan endo-1 3-beta-glucosidase 5
Solyc12g056590	8.26331	7.1e-123	0.540058	0.999988	7.00354	4.29e-58	-1.25977	1.16e-30	Ethylene responsive transcription factor 2a
Solyc01g010060	6.06947	1.56e-171	0.220027	0.999988	7.00342	0	0.933951	1.31e-43	Unknown Protein
Solyc12g010020	7.87877	0	0.430645	0.406227	6.97941	0	-0.899363	0	Leucyl aminopeptidase
Solyc07g018200	6.6634	7.39e-42	-0.25258	0.999988	6.9745	3.41e-51	0.3111	0.17448	UDP-GlcNAc:betaGal beta-1-2C3-N-acetylglucosaminyltransferase 5
Solyc02g068470	6.51265	1.57e-08	-0.0450752	0.999988	6.97221	4.11e-11	0.459557	0.562782	Unknown Protein
Solyc03g033810	8.10836	3.15e-28	6.29865	6.86e-10	6.96671	9.12e-15	-1.14164	4.66e-06	Unknown Protein
Solyc09g089530	7.11146	0	-0.0962832	0.999988	6.9596	0	-0.151861	0.0120745	Proteinase inhibitor I
Solyc07g063730	6.68716	4.61e-24	-0.593811	0.999988	6.95754	1.38e-28	0.270382	0.553017	Serine/threonine-protein kinase receptor
Solyc12g010410	6.51607	5.66e-12	0.000363302	0.999988	6.9392	1.92e-15	0.42313	0.470675	Homeobox protein knotted-1-like 3
Solyc12g008960	7.09232	1.25e-10	-0.0911179	0.999988	6.93841	7.88e-10	-0.153912	0.999545	Unknown Protein
Solyc03g094110	5.10445	0.00808491	0.611239	0.999988	6.93475	7.67e-07	1.8303	0.0124698	Unknown Protein
Solyc04g072280	8.01448	2.07e-103	-0.162145	0.999988	6.93281	3.7e-54	-1.08167	8.56e-20	Laccase
Solyc02g080930	7.92433	2e-25	n.d.	n.d.	6.93253	1.78e-14	-0.991805	0.00021458	Unknown Protein
Solyc02g071430	6.49089	7.24e-06	0.574608	0.999988	6.92665	2.07e-07	0.435758	0.783666	1-aminocyclopropane-1-carboxylate oxidase
Solyc07g056080	6.69151	0	-0.0853632	0.999988	6.92059	0	0.229086	1.99e-08	Unknown Protein
Solyc09g007790	7.18749	2.95e-59	1.00996	0.921941	6.90943	2.74e-50	-0.278062	0.190032	Arabidopsis thaliana genomic DNA chromosome 5 P1 clone MOK16
Solyc01g007960	7.23184	1.48e-12	1.22263	0.999988	6.90907	1.49e-10	-0.322771	0.759652	Serine/threonine kinase receptor-like protein
Solyc08g068630	6.92666	0.0027086	n.d.	n.d.	6.90316	0.00280786	-0.0234948	0.999545	Decarboxylase family protein
Solyc07g053240	6.03169	1.6e-08	n.d.	n.d.	6.90116	3.23e-14	0.869476	0.0453908	Myb-related transcription factor
Solyc12g010920	8.55857	1.86e-90	0.271347	0.999988	6.85978	2.86e-33	-1.69878	3.11e-36	Oleosin
Solyc09g064820	6.81001	2.35e-05	2.78456	0.866079	6.84985	1.72e-05	0.0398436	0.999545	Unknown Protein
Solyc02g092860	6.99511	6.95e-52	1.02891	0.916372	6.84795	1.04e-47	-0.147166	0.76857	Cytochrome P450
Solyc01g006390	7.56462	2.29e-20	1.57461	0.971577	6.84509	1.51e-13	-0.719525	0.0296606	Unknown Protein
Solyc11g008200	6.70996	3.21e-32	0.262	0.999988	6.83657	4.16e-35	0.12661	0.93493	Unknown Protein
Solyc09g008560	6.68391	6.92e-06	1.70481	0.999988	6.83342	2.17e-06	0.14951	0.999545	1-aminocyclopropane-1-carboxylate oxidase
Solyc10g076510	6.21661	7.64e-87	0.897159	0.694286	6.82355	1.62e-129	0.606946	1.39e-08	Pyruvate decarboxylase
Solyc00g187050	7.81272	0	0.382011	0.741919	6.80718	0	-1.00554	9.76e-231	Leucyl aminopeptidase
Solyc03g112970	6.25585	4.89e-33	0.782681	0.999988	6.8065	3.71e-47	0.550643	0.00613881	Pectinesterase
Solyc05g055030	5.89994	6.76e-08	n.d.	n.d.	6.80535	1.9e-13	0.905413	0.0450813	Myb-related transcription factor
Solyc03g083370	7.42741	4.86e-06	0.821092	0.999988	6.79003	0.000177609	-0.637378	0.604662	Unknown Protein
Solyc08g067630	6.62299	1.77e-152	1.59788	0.0368285	6.78824	9.2e-171	0.165249	0.17587	Unknown Protein
Solyc02g088090	6.26907	1.2e-137	0.787959	0.637947	6.78171	2.22e-193	0.512644	2.09e-09	Calmodulin-like protein
Solyc03g025490	6.18036	9.79e-06	n.d.	n.d.	6.78079	5.99e-08	0.600427	0.524721	Gibberellin 20-oxidase-like protein
Solyc07g006420	6.08391	1.5e-138	0.738468	0.645195	6.77248	6.05e-219	0.688563	1.01e-17	Unknown Protein
Solyc03g098090	7.00553	5.42e-15	n.d.	n.d.	6.77235	3.42e-13	-0.233178	0.880977	Unknown Protein
Solyc05g010020	6.35118	0	1.48658	5.11e-05	6.77203	0	0.420851	2.26e-18	Unknown Protein
Solyc07g056100	6.34565	5.64e-07	-0.0668085	0.999988	6.76896	7.51e-09	0.42332	0.734257	Unknown Protein
Solyc12g006720	7.68456	3.6e-22	n.d.	n.d.	6.75516	4.62e-13	-0.929398	0.00179898	Unknown Protein
Solyc05g054820	5.95229	4.9e-11	1.24548	0.999843	6.75382	5.18e-18	0.801536	0.0303657	Exocyst complex protein EXO70
Solyc06g071990	5.57547	4.33e-34	1.15464	0.662122	6.75008	3.57e-74	1.17461	1.19e-14	Unknown Protein
Solyc06g007180	8.4528	1.86e-174	-0.394606	0.999988	6.75002	7.15e-63	-1.70278	1.32e-69	Asparagine synthase (Glutamine-hydrolyzing)
Solyc11g007980	6.03709	6.26e-06	2.26817	0.853034	6.74578	8.9e-09	0.708694	0.33726	Cytochrome P450
Solyc01g098910	6.69156	1.46e-60	0.175648	0.999988	6.74307	4.98e-63	0.0515019	0.999545	Mitochondrial carrier protein
Solyc02g067760	5.94432	0.000111237	n.d.	n.d.	6.74023	4.12e-07	0.795908	0.359733	MYB transcription factor
Solyc08g083170	6.48817	4.35e-12	-2.26179	0.999988	6.73993	4.1e-14	0.251761	0.866938	BHLH transcription factor
Solyc09g009980	6.1614	1.01e-08	0.885678	0.999988	6.73823	2.96e-12	0.576834	0.331535	Unknown Protein
Solyc02g067440	3.01639	0.2348	1.05634	0.999988	6.73227	2.2e-05	3.71588	0.000816778	Cupin RmlC-type
Solyc05g026500	n.d.	n.d.	n.d.	n.d.	6.7294	7.22e-13	6.57867	2.48e-11	Unknown Protein
Solyc05g007770	6.79858	5.07e-33	0.397246	0.999988	6.72735	7.77e-32	-0.0712318	0.999545	NAC domain transcription factor
Solyc07g054720	6.90616	0	-0.0686408	0.999988	6.71771	0	-0.188453	9.12e-33	Proteinase inhibitor type-2 CEVI57
Solyc09g090980	6.1376	0	0.671787	7.72e-11	6.71755	0	0.579948	0	Major allergen Mal d 1
Solyc04g080820	6.29176	2.79e-114	0.198828	0.999988	6.71162	3.62e-151	0.419858	2.75e-05	Cytokinin oxidase/dehydrogenase
Solyc08g076620	5.99327	0.0188281	n.d.	n.d.	6.70625	0.00313499	0.712988	0.852399	Xylanase inhibitor (Fragment)
Solyc03g044180	7.24585	4.26e-138	-0.633651	0.999988	6.70532	4.02e-99	-0.540528	9.82e-08	Unknown Protein
Solyc09g010980	7.2505	2.83e-17	n.d.	n.d.	6.70023	1.19e-12	-0.55027	0.193317	Unknown Protein
Solyc12g010960	6.70409	0	-1.2698	0.17094	6.69304	0	-0.0110555	0.999545	Alcohol dehydrogenase zinc-binding domain protein
Solyc01g110500	7.78708	1.62e-08	2.10913	0.999988	6.69164	6.03e-05	-1.09544	0.0672709	Epsin 2-like protein (Fragment)
Solyc10g005440	7.14898	1.91e-12	-1.3726	0.999988	6.68963	1.12e-09	-0.459343	0.498779	Serine/threonine-protein kinase receptor
Solyc03g098790	7.26796	0	0.530517	0.166883	6.67776	0	-0.590202	3.17e-112	Kunitz-type protease inhibitor
Solyc08g067520	6.42333	1.08e-10	n.d.	n.d.	6.67752	1.74e-12	0.254189	0.89443	Non-specific lipid-transfer protein
Solyc06g070990	8.03856	0.000114018	-0.0668089	0.999988	6.67612	0.0104875	-1.36244	0.173762	WRKY transcription factor 73
Solyc01g091170	7.30938	0	1.21333	0.0293373	6.67235	0	-0.637031	4.6e-36	Agmatinase
Solyc09g089490	6.28984	1.17e-130	1.6262	0.0241937	6.67085	1.22e-168	0.381005	5.97e-05	Proteinase inhibitor I
Solyc06g051170	7.33184	6.06e-06	0.87042	0.999988	6.67001	0.000235369	-0.661829	0.586836	Unknown Protein
Solyc01g096510	6.28282	6.83e-277	1.13777	0.0389696	6.66073	0	0.37791	7.73e-10	Unknown Protein
Solyc08g068730	6.912	0	0.154567	0.999988	6.65436	0	-0.257641	1.43e-11	N-acetyltransferase
Solyc04g074780	5.80514	7.11e-40	-0.433932	0.999988	6.65419	6.4e-70	0.849046	3.2e-08	Unknown Protein
Solyc07g056210	4.78308	5.32e-52	-0.457629	0.999988	6.65402	9.76e-191	1.87094	1.82e-74	Unknown Protein
Solyc09g091550	4.74196	1.55e-15	-2.10348	0.724215	6.64359	6.63e-56	1.90163	4.23e-22	Salicylic acid carboxyl methyltransferase
Solyc05g053150	5.70681	0.00152128	n.d.	n.d.	6.64261	1.33e-05	0.935797	0.372141	MYB transcription factor
Solyc01g100010	6.82492	5.04e-124	0.154553	0.999988	6.64094	4.06e-111	-0.183984	0.214741	F-box protein PP2-B1
Solyc10g050990	n.d.	n.d.	n.d.	n.d.	6.63529	3.49e-12	6.48455	1.1e-10	Unknown Protein
Solyc06g068890	7.50394	7.43e-76	n.d.	n.d.	6.62747	1.67e-44	-0.876474	6.27e-10	Unknown Protein
Solyc02g065190	5.40899	4.69e-25	1.52391	0.439229	6.62602	3.6e-56	1.21703	1.1e-11	Cytochrome P450
Solyc10g018340	6.69082	0	0.870994	0.246792	6.62347	0	-0.0673444	0.652691	Unknown Protein
Solyc04g074830	7.41504	1.66e-40	1.15836	0.963406	6.61327	4.39e-25	-0.801767	0.000100468	At4g40080-like protein (Fragment)
Solyc01g016460	n.d.	n.d.	n.d.	n.d.	6.60643	5.57e-12	6.45569	1.69e-10	Unknown Protein
Solyc02g070110	7.33283	2.21e-39	0.331804	0.999988	6.60635	1.69e-25	-0.726481	0.00061249	FAD-binding domain-containing protein
Solyc04g079350	5.9624	2.28e-14	0.265615	0.999988	6.59836	1.96e-21	0.635956	0.0662359	Unknown Protein
Solyc09g061840	7.08189	0	0.459436	0.658048	6.56087	0	-0.521017	1.75e-36	3-ketoacyl CoA thiolase 1
Solyc06g050140	6.69517	6.87e-29	1.07647	0.974679	6.55952	9.13e-27	-0.135648	0.944871	Unknown Protein
Solyc04g039970	5.79114	2.04e-07	n.d.	n.d.	6.55746	1.21e-11	0.76632	0.155941	Unknown Protein
Solyc03g053060	n.d.	n.d.	n.d.	n.d.	6.55661	1.22e-11	6.40587	3.6e-10	Unknown Protein
Solyc04g077650	6.09663	0.0100335	2.44943	0.999988	6.55146	0.00280083	0.454826	0.984364	Serine carboxypeptidase 1
Solyc01g086680	6.29253	5.07e-09	1.51966	0.997636	6.54661	1.64e-10	0.254078	0.931111	Unknown Protein
Solyc12g005380	7.98957	5.12e-05	n.d.	n.d.	6.52985	0.00942641	-1.45973	0.112369	Diacylglycerol kinase
Solyc01g107080	7.40022	8.45e-52	-0.845709	0.999988	6.52682	1.64e-30	-0.873393	8.73e-07	Hydroxycinnamoyl transferase
Solyc10g076250	7.4298	9.41e-111	0.404773	0.999988	6.52429	2.25e-63	-0.905515	4.35e-15	Aminotransferase like protein
Solyc07g063410	7.08448	1.41e-100	0.950187	0.79972	6.51475	1.11e-70	-0.569735	3.37e-06	NAC domain protein IPR003441
Solyc10g084960	5.56937	1.72e-26	1.3395	0.618488	6.50481	2.92e-49	0.935446	8.18e-07	Unknown Protein
Solyc03g071540	6.00647	2.13e-08	5.50212	6.55e-06	6.50461	2.72e-11	0.498138	0.500181	Unknown Protein
Solyc09g084490	6.61086	0	0.392528	0.832343	6.50311	0	-0.10775	0.118644	Proteinase inhibitor I
Solyc01g100440	7.95682	9.36e-05	1.07648	0.999988	6.49483	0.0122341	-1.46199	0.133611	Unknown Protein
Solyc03g094120	5.6744	0.000191213	-0.0668103	0.999988	6.49451	7.29e-07	0.820117	0.360815	Unknown Protein
Solyc02g079720	5.83417	1e-23	n.d.	n.d.	6.47515	4.21e-36	0.640976	0.00674302	Centrin
Solyc08g061250	5.54376	0.000264962	-0.709149	0.999988	6.46906	4.93e-07	0.925298	0.257396	ATP binding / serine-threonine kinase
Solyc08g007460	6.54136	0	0.529771	0.001082	6.46341	0	-0.0779525	4.85e-05	Non-specific lipid-transfer protein -
Solyc10g085860	6.07902	4.32e-06	1.58841	0.999988	6.4603	1.55e-07	0.381277	0.852399	UDP-glucosyltransferase family 1 protein
Solyc04g063200	4.87731	0.000197101	n.d.	n.d.	6.45264	5.89e-11	1.57533	0.00209209	Unknown Protein
Solyc05g056380	5.36836	0.00849053	2.85976	0.838697	6.44861	0.000143364	1.08024	0.390083	Unknown Protein
Solyc03g121340	6.70669	1.32e-12	n.d.	n.d.	6.44531	6.56e-11	-0.261381	0.878335	Unknown Protein
Solyc02g061770	6.14251	1.32e-293	0.158584	0.999988	6.44122	0	0.29871	1.76e-06	Endochitinase (Chitinase)
Solyc06g033840	7.22024	5.65e-17	n.d.	n.d.	6.43974	7.11e-11	-0.780506	0.0399451	Unknown Protein
Solyc08g075550	6.74643	3.88e-21	0.190602	0.999988	6.42881	1.48e-17	-0.317618	0.559875	Alternative oxidase
Solyc11g010980	7.44067	3.36e-09	-0.858934	0.999988	6.41216	2.06e-05	-1.02851	0.0756721	Alcohol dehydrogenase
Solyc09g091000	5.1856	0	-0.283459	0.889099	6.40549	0	1.21989	3.14e-169	Major allergen Mal d 1
Solyc02g079540	6.23426	0.00969376	1.02494	0.999988	6.39705	0.006277	0.162798	0.999545	Serine/threonine-protein kinase receptor
Solyc01g086730	6.41188	5.19e-31	0.130691	0.999988	6.39546	6.34e-31	-0.0164176	0.999545	Unknown Protein
Solyc09g066360	5.23715	2.06e-05	n.d.	n.d.	6.39367	1.38e-10	1.15652	0.0293049	Ethylene-responsive transcription factor 2
Solyc01g009810	5.35806	2e-17	0.0818359	0.999988	6.391	1.97e-34	1.03293	1.27e-05	LRR receptor-like serine/threonine-protein kinase FEI 1
Solyc09g011540	5.12254	0.0040089	-0.0668083	0.999988	6.39007	7.45e-06	1.26753	0.151637	Glutathione S-transferase-like protein
Solyc06g034080	6.87244	7.04e-14	7.7118	1.07e-23	6.38992	1.45e-10	-0.482523	0.410068	Unknown Protein
Solyc10g083680	6.98058	0	-0.198001	0.999988	6.38679	0	-0.593786	1.49e-41	Unknown Protein
Solyc10g081980	5.97416	1.28e-105	0.443019	0.999331	6.38184	1.75e-139	0.407683	0.00012666	Unknown Protein
Solyc01g105400	5.76979	2.51e-07	n.d.	n.d.	6.3768	1.75e-10	0.607	0.377186	Unknown Protein
Solyc02g092880	5.60201	1.47e-11	-0.58184	0.999988	6.37084	8.67e-19	0.768827	0.0357123	Unknown Protein
Solyc03g096190	6.10552	0.0322367	n.d.	n.d.	6.36837	0.0198812	0.262852	0.999545	Receptor kinase-like protein
Solyc08g074630	7.31233	0	2.54213	1.42e-45	6.35921	0	-0.953114	1.41e-262	Polyphenol oxidase
Solyc06g008100	6.33577	3.86e-16	-0.0450762	0.999988	6.35833	1.75e-16	0.0225557	0.999545	Unknown Protein
Solyc08g014090	5.66478	0.000274779	1.16501	0.999988	6.35476	3.77e-06	0.689983	0.560999	Unknown Protein
Solyc11g005860	6.50096	0.0265717	0.954925	0.999988	6.35055	0.0335382	-0.150408	0.999545	Cysteine desulfurase
Solyc03g083680	6.93933	2.62e-51	1.17032	0.830328	6.35021	1.12e-35	-0.589124	0.00153257	Unknown Protein
Solyc02g085880	6.87542	0.00342001	0.188576	0.999988	6.34653	0.0127604	-0.52889	0.953791	Cytochrome P450
Solyc09g007010	5.70642	0	-0.116945	0.258015	6.34102	0	0.634595	0	Pathogenesis related protein PR-1
Solyc01g108360	7.10554	6.93e-16	n.d.	n.d.	6.33663	3.06e-10	-0.768909	0.0569788	Unknown Protein
Solyc08g014000	8.06426	6.83e-22	-0.39308	0.999988	6.32688	2.88e-08	-1.73737	1.69e-08	Lipoxygenase
Solyc09g075700	6.36886	1.24e-54	0.556459	0.999988	6.32132	2.26e-53	-0.0475358	0.999545	Gibberellin receptor GID1L2
Solyc02g086120	6.88725	5.35e-14	3.58894	0.105244	6.3198	3.85e-10	-0.567457	0.273174	Unknown Protein
Solyc01g007040	7.61423	2.7e-21	n.d.	n.d.	6.3073	4.56e-10	-1.30693	2.17e-05	U-box domain-containing protein
Solyc12g087860	5.74811	0.0141134	2.35802	0.999988	6.30185	0.00317261	0.553736	0.942877	Ring H2 finger protein
Solyc07g062370	7.16683	1.86e-16	n.d.	n.d.	6.29162	5.63e-10	-0.875207	0.021536	Unknown Protein
Solyc02g031990	6.21144	5.01e-71	0.713951	0.91832	6.29017	2.39e-75	0.0787383	0.961032	Unknown Protein
Solyc05g008170	7.16721	1.84e-16	n.d.	n.d.	6.28618	6.06e-10	-0.881032	0.0205077	Unknown Protein
Solyc02g090980	7.26256	1.47e-05	1.82109	0.999988	6.28359	0.00149526	-0.97897	0.32177	Protein serine/threonine kinase
Solyc12g010710	5.95203	2.8e-26	0.411338	0.999988	6.27875	1.09e-32	0.326724	0.339356	Unknown Protein
Solyc09g018640	7.05917	1.82e-15	6.50322	2.88e-11	6.27866	6.69e-10	-0.780506	0.0581799	Unknown Protein
Solyc02g085910	5.73649	0.00298818	0.846243	0.999988	6.27449	0.000356943	0.538	0.884593	Unknown Protein
Solyc11g011030	5.94169	3.14e-95	-0.0659879	0.999988	6.26877	2.52e-119	0.327079	0.00764386	Unknown Protein
Solyc09g007020	7.17966	5.66e-118	-1.01822	0.91832	6.26844	1.4e-66	-0.911217	6.04e-16	Pathogenesis-related protein
Solyc02g093180	6.45626	4.79e-32	-0.998074	0.999988	6.26836	1.16e-28	-0.187903	0.784068	N-hydroxycinnamoyl/benzoyltransferase 3
Solyc10g008150	5.06949	2.83e-13	0.870422	0.999988	6.26465	2.98e-29	1.19516	6.05e-06	Glutaredoxin
Solyc06g073850	6.05141	2.29e-19	2.45825	0.184952	6.26382	2.63e-22	0.212409	0.828563	Unknown Protein
Solyc02g092120	6.16746	5.4e-144	-0.408303	0.999988	6.26185	1.9e-154	0.09439	0.70043	Phytosulfokines 3
Solyc06g082030	5.06113	0.00492183	2.92087	0.688117	6.26178	1.81e-05	1.20065	0.214767	Gibberellin 2-beta-dioxygenase 7
Solyc07g064650	6.1466	4.35e-16	1.54703	0.832234	6.25771	2.32e-17	0.111112	0.999545	Arabidopsis thaliana genomic DNA chromosome 5 P1 clone MOK16
Solyc09g014480	6.96711	0	-0.451111	0.778552	6.25326	0	-0.713849	4.18e-62	Polygalacturonase inhibitor protein
Solyc12g049400	5.66955	1.02e-118	-0.799131	0.746433	6.24391	1.85e-176	0.574368	2.77e-10	Protein TIFY 3B
Solyc01g068630	6.26418	4.82e-27	-0.414249	0.999988	6.24283	6.96e-27	-0.0213421	0.999545	Pyrimidine 5-26apos-nucleotidase
Solyc04g024780	6.25982	0.00119003	2.48665	0.973448	6.2381	0.00124056	-0.0217246	0.999545	Unknown Protein
Solyc03g116510	6.82845	2.24e-248	1.06413	0.206911	6.2307	1.08e-169	-0.597746	7.59e-16	Unknown Protein
Solyc05g014480	6.36805	2.35e-10	n.d.	n.d.	6.22907	1.28e-09	-0.138984	0.999545	Unknown Protein
Solyc09g009070	6.71137	1.22e-12	n.d.	n.d.	6.22884	1.28e-09	-0.482523	0.461886	Unknown Protein
Solyc03g078490	5.42693	3.24e-81	0.409645	0.999988	6.22794	2.24e-141	0.801014	1.34e-14	UDP-glucuronosyltransferase
Solyc03g044900	4.49189	2.4e-16	0.667297	0.995445	6.22653	1.31e-54	1.73464	8.6e-19	Calmodulin-like protein 41
Solyc09g082270	6.03137	0	-0.1393	0.999988	6.22106	0	0.189693	0.00302499	Non-specific lipid-transfer protein
Solyc05g010340	5.83963	1.46e-11	1.7084	0.802253	6.21934	1.08e-14	0.379712	0.598291	Uridine kinase
Solyc12g005720	5.50099	4.94e-192	-0.3905	0.937452	6.21531	0	0.714317	1.41e-26	Unknown Protein
Solyc03g025680	6.0646	8.02e-294	0.0188508	0.999988	6.20936	0	0.144764	0.0714019	Unknown Protein
Solyc08g076870	6.70351	5.89e-15	3.14543	0.177479	6.20518	3.26e-11	-0.498328	0.349921	Unknown Protein
Solyc10g078590	4.81335	3.92e-51	1.25061	0.140341	6.19551	8.2e-136	1.38217	1e-33	Unknown Protein
Solyc10g080010	6.30099	4.8e-11	-0.0472621	0.999988	6.19305	1.93e-10	-0.107944	0.999545	Glycosyltransferase
Solyc06g071340	n.d.	n.d.	n.d.	n.d.	6.1882	2.16e-09	6.03746	4.81e-08	Unknown Protein
Solyc08g007740	n.d.	n.d.	n.d.	n.d.	6.1882	2.16e-09	6.03746	4.81e-08	Unknown Protein
Solyc05g012660	6.34832	0.00269181	n.d.	n.d.	6.1804	0.00435378	-0.167915	0.999545	Glycosyltransferase
Solyc05g009480	4.21947	1.75e-05	-0.858939	0.999988	6.17973	2.67e-19	1.96026	9.61e-08	Unknown Protein
Solyc05g008640	5.9246	2.09e-43	1.01655	0.779524	6.17601	1.27e-51	0.251413	0.353235	RING finger protein
Solyc12g056600	5.88378	1.77e-208	0.755958	0.361728	6.17546	1e-255	0.29168	0.00016001	3-phenylpropionate-dihydrodiol/cinnamic acid-dihydrodiol dehydrogenase
Solyc08g068620	5.99735	2.36e-15	-0.235012	0.999988	6.17321	2.95e-17	0.17586	0.956486	Decarboxylase family protein
Solyc04g079730	7.21574	1.42e-27	0.713638	0.999988	6.1708	9.23e-15	-1.04495	7.37e-05	Allene oxide synthase
Solyc12g005440	6.1228	5.56e-09	n.d.	n.d.	6.16966	2.71e-09	0.0468603	0.999545	Acyltransferase 1
Solyc03g115610	6.75136	2.54e-53	0.78361	0.995359	6.1579	8.98e-37	-0.593459	0.00113878	Receptor kinase
Solyc12g009000	5.76034	0.0326745	1.05633	0.999988	6.15554	0.0152298	0.395198	0.999545	Os07g0175100 protein (Fragment)
Solyc01g106600	6.65919	4.15e-10	n.d.	n.d.	6.15488	1.18e-07	-0.504308	0.539883	Pathogenesis-related protein 1
Solyc08g077900	6.58418	0	-1.37966	0.0787033	6.15296	0	-0.431219	1.88e-15	Expansin-like protein
Solyc05g010170	5.9765	6.46e-27	-2.47821	0.765133	6.15266	2.14e-30	0.176159	0.839685	RING finger protein
Solyc07g048070	5.85273	8.5e-39	0.942576	0.855037	6.15222	1.22e-47	0.299486	0.243792	Unknown Protein
Solyc10g083690	6.80706	1.63e-259	-0.0406772	0.999988	6.15093	2e-170	-0.656134	1.86e-19	Cytochrome P450
Solyc02g063250	5.74216	0.00142562	-0.114323	0.999988	6.14881	0.000238893	0.406649	0.961671	Peptide methionine sulfoxide reductase msrA
Solyc01g105450	6.22409	0	-0.766473	0.4132	6.14807	0	-0.0760259	0.484783	ABC transporter G family member 11
Solyc08g078160	6.23455	1.39e-09	n.d.	n.d.	6.1455	3.65e-09	-0.0890532	0.999545	Oleosin
Solyc08g078050	6.40713	3.31e-132	1.2491	0.197754	6.14378	5.69e-112	-0.263345	0.0294698	Unknown Protein
Solyc03g083990	6.69555	1.59e-12	n.d.	n.d.	6.13064	4.38e-09	-0.564919	0.33459	Cortical cell-delineating protein
Solyc12g096960	5.48338	3.24e-43	0.105476	0.999988	6.12974	2.18e-67	0.646364	4.91e-05	Major allergen Mal d 1.0502
Solyc01g096420	4.71476	7.4e-40	-0.00886664	0.999988	6.12745	1.43e-108	1.41269	8.31e-28	Unknown Protein
Solyc01g057980	n.d.	n.d.	n.d.	n.d.	6.12279	4.82e-09	5.97206	1.02e-07	Unknown Protein
Solyc05g006860	4.06541	4.33e-33	-0.105519	0.999988	6.1198	1.21e-149	2.05439	7.81e-65	Thioredoxin H
Solyc01g098140	6.04061	2.12e-43	-0.533186	0.999988	6.11974	4.63e-46	0.0791348	0.999545	Neutral cholesterol ester hydrolase 1
Solyc12g100270	6.26282	7.99e-18	0.192412	0.999988	6.11784	2.07e-16	-0.14498	0.991877	CER1
Solyc11g007490	6.23431	1.84e-07	0.816165	0.999988	6.11687	4.93e-07	-0.117444	0.999545	UDP-glucosyltransferase
Solyc08g068610	5.79399	4.11e-21	-0.234715	0.999988	6.1093	4.39e-26	0.315309	0.482	Decarboxylase family protein
Solyc09g089510	6.31799	0	1.19774	1.21e-09	6.10463	0	-0.213362	8.3e-13	Proteinase inhibitor I
Solyc00g174340	5.63914	0	-0.103105	1.59e-05	6.09545	0	0.456305	0	Pathogenesis-related protein 1b
Solyc07g053420	5.69063	1.22e-81	0.544595	0.93897	6.08715	1.33e-107	0.396522	0.00167636	Ring H2 finger protein
Solyc11g007390	5.73957	5.88e-16	-0.0765239	0.999988	6.0745	6.76e-20	0.334933	0.558065	UDP-glucosyltransferase
Solyc01g020230	n.d.	n.d.	n.d.	n.d.	6.07297	8.7e-09	5.92224	1.79e-07	Unknown Protein
Solyc02g070200	6.67402	0.00979723	n.d.	n.d.	6.07294	0.031321	-0.601082	0.959359	FAD-binding domain-containing protein
Solyc08g014570	6.13821	3.33e-27	0.647596	0.999988	6.06728	3.42e-26	-0.0709313	0.999545	Ankyrin repeat family protein
Solyc01g008300	6.32356	7.19e-46	0.538232	0.999988	6.0663	4.35e-39	-0.257266	0.383336	Hydroxycinnamoyl CoA shikimate/quinate hydroxycinnamoyltransferase-like protein
Solyc06g068900	6.99546	9.39e-06	0.188579	0.999988	6.0632	0.00104873	-0.932264	0.347429	Nudix hydrolase 4
Solyc10g084240	6.43914	2.46e-52	-0.139171	0.999988	6.05545	4.33e-41	-0.383687	0.064905	Peroxidase
Solyc09g098080	4.66687	0.000591625	n.d.	n.d.	6.05534	1.07e-08	1.38847	0.0239502	UDP-glucosyltransferase
Solyc01g099620	n.d.	n.d.	n.d.	n.d.	6.05257	1.1e-08	3.15651	1.37e-05	Respiratory burst oxidase-like protein
Solyc04g009860	4.78472	2.05e-26	1.09085	0.582852	6.04512	5.97e-64	1.26039	8.91e-14	1-aminocyclopropane-1-carboxylate oxidase-like protein
Solyc12g009730	4.4481	0.0904764	0.454888	0.999988	6.04398	0.00384394	1.59588	0.373869	Leucine-rich repeat receptor protein kinase EXS
Solyc10g079860	4.70205	4.76e-198	-0.271147	0.950139	6.03975	0	1.3377	2.64e-123	Beta-1 3-glucanase
Solyc02g085800	6.66983	2.43e-12	n.d.	n.d.	6.03822	1.31e-08	-0.631617	0.2554	Acetyl esterase
Solyc02g071820	5.73567	0.00166023	0.442869	0.999988	6.03685	0.000470653	0.301176	0.999545	Receptor-like protein kinase
Solyc02g062550	6.00951	2.74e-08	0.864465	0.999988	6.03524	1.81e-08	0.0257325	0.999545	Cell division protease ftsH homolog
Solyc08g023600	n.d.	n.d.	3.77376	0.0652295	6.02967	1.44e-08	5.87894	2.87e-07	Unknown Protein
Solyc03g111540	6.14472	0.0424793	1.05634	0.999988	6.02317	0.0498823	-0.121554	0.999545	S-receptor kinase-like protein 1
Solyc05g050350	6.04337	2.31e-15	0.844251	0.999988	6.02118	2.9e-15	-0.0221891	0.999545	Cyclic nucleotide gated channel
Solyc02g079990	5.88642	1.01e-08	0.963824	0.999988	6.02101	1.66e-09	0.134591	0.999545	Receptor-like protein kinase
Solyc02g082910	5.77841	3.21e-16	-1.14356	0.999988	6.0184	4.88e-19	0.239985	0.813404	Acyl-CoA synthetase/AMP-acid ligase II
Solyc12g036390	4.92187	5.52e-20	0.579047	0.999988	6.01262	2.24e-42	1.09074	2.2e-07	Unknown Protein
Solyc01g108350	7.07266	6.2e-21	0.438152	0.999988	6.00964	3.64e-11	-1.06302	0.000793803	Unknown Protein
Solyc07g051950	5.82857	0.0126462	n.d.	n.d.	6.00762	0.00798374	0.179047	0.999545	C4-dicarboxylate transporter/malic acid transport family protein
Solyc02g070130	7.15396	0.000988887	n.d.	n.d.	6.00052	0.0213827	-1.15344	0.454591	FAD-binding domain-containing protein
Solyc10g045480	5.57649	0.000564376	-0.811427	0.999988	5.99551	6.3e-05	0.419023	0.930238	Calmodulin-binding protein (Fragment)
Solyc02g078650	7.15944	1.28e-144	-0.302127	0.999988	5.99203	1.02e-68	-1.16741	4e-29	Polyphenol oxidase
Solyc04g063210	5.2612	3.42e-64	1.67184	0.0182365	5.98221	1.43e-106	0.721004	2.96e-09	Caffeoyl-CoA O-methyltransferase
Solyc06g005400	4.80775	0.000287886	n.d.	n.d.	5.98007	2.51e-08	1.17232	0.0718788	Unknown Protein
Solyc10g051240	6.18383	2.63e-09	3.95395	0.0385533	5.97833	2.56e-08	-0.205505	0.995568	Receptor-like kinase
Solyc10g074730	4.27326	0.00606196	1.25591	0.999988	5.97756	2.3e-07	1.7043	0.0153761	Unknown Protein
Solyc09g075840	n.d.	n.d.	n.d.	n.d.	5.97176	2.76e-08	5.82102	5.3e-07	Unknown Protein
Solyc08g077370	5.22877	5.33e-10	0.991145	0.999988	5.96378	4.76e-16	0.735011	0.081462	Purine permease family protein
Solyc03g119250	5.32203	1.04e-19	0.590986	0.999988	5.95291	3.26e-30	0.630882	0.020085	Calmodulin-binding protein
Solyc09g091670	7.10052	1.17e-96	0.135847	0.999988	5.95059	1.53e-46	-1.14993	5.98e-19	ATP-binding cassette transporter
Solyc09g084480	6.90667	0	0.926103	0.0043682	5.94123	0	-0.965435	2.61e-156	Proteinase inhibitor I
Solyc02g070090	7.6363	6.64e-13	-0.890349	0.999988	5.94079	3.38e-05	-1.69551	0.000108874	FAD-binding domain-containing protein
Solyc09g065890	6.1134	2.41e-74	0.788675	0.830751	5.93872	1.16e-66	-0.174679	0.501381	Lipase (Fragment)
Solyc01g105620	6.56545	5.91e-14	0.858447	0.999988	5.93572	1.15e-09	-0.629726	0.204721	RING finger protein
Solyc12g036560	4.59455	1.03e-05	1.41123	0.914692	5.93541	3.41e-13	1.34086	0.00282386	Unknown Protein
Solyc08g028770	5.70965	4.45e-07	3.69421	0.0810182	5.92495	4.6e-08	0.215301	0.999545	Unknown Protein
Solyc00g100880	4.81091	0.000283187	n.d.	n.d.	5.92463	4.61e-08	1.11372	0.100187	Unknown Protein
Solyc09g014590	6.58685	9.26e-12	n.d.	n.d.	5.92331	4.68e-08	-0.663542	0.242965	Polygalacturonase inhibitor protein
Solyc04g054950	6.0188	1.93e-14	1.45653	0.883188	5.91698	1.18e-13	-0.10182	0.999545	Tropinone reductase I
Solyc10g008080	5.77162	4e-07	n.d.	n.d.	5.91502	8.75e-08	0.143399	0.999545	Ring H2 finger protein
Solyc04g007580	5.85339	2.36e-30	-0.355176	0.999988	5.91291	8.24e-32	0.0595239	0.999545	Unknown Protein
Solyc06g053930	4.9897	0.000604199	0.141061	0.999988	5.90793	1.68e-06	0.918226	0.309769	Calmodulin
Solyc01g056320	5.9419	4.32e-08	5.90382	1.14e-07	5.90325	5.79e-08	-0.0386451	0.999545	Unknown Protein
Solyc01g087280	6.73615	7.99e-13	n.d.	n.d.	5.90209	5.86e-08	-0.834063	0.0803631	Polygalacturonase A
Solyc01g103590	6.27978	4.03e-39	-0.72527	0.999988	5.89829	9.62e-31	-0.381482	0.146267	Glyoxalase/bleomycin resistance protein/dioxygenase
Solyc12g008500	5.81192	4.09e-26	0.719619	0.999988	5.89219	9.79e-28	0.0802767	0.999545	Receptor kinase
Solyc04g071770	7.13954	1.78e-156	-0.359937	0.999988	5.89043	3.02e-70	-1.24911	5.23e-35	Ethylene responsive transcription factor 2a
Solyc07g053550	4.95824	1.3e-126	0.401905	0.866824	5.88885	2.39e-247	0.930616	1.52e-32	Glutaredoxin
Solyc03g116250	n.d.	n.d.	n.d.	n.d.	5.88129	7.3e-08	5.73055	1.33e-06	Unknown Protein
Solyc01g094260	4.97746	0.044566	0.141054	0.999988	5.87647	0.00657458	0.899006	0.797006	Short-chain dehydrogenase/reductase
Solyc08g066100	n.d.	n.d.	n.d.	n.d.	5.87499	7.79e-08	4.69639	2.46e-06	Phosphofructokinase family protein
Solyc07g048060	5.04959	6.02e-93	0.267448	0.999988	5.87392	1.1e-167	0.82433	4.85e-18	Unknown Protein
Solyc08g068640	5.74836	3.09e-07	n.d.	n.d.	5.87378	7.89e-08	0.125417	0.999545	Decarboxylase family protein
Solyc03g115930	3.6485	3.04e-15	0.174961	0.999988	5.86853	4.54e-80	2.22003	6.46e-38	Calmodulin-like protein
Solyc07g053250	4.68556	0.000539082	n.d.	n.d.	5.86052	9.05e-08	1.17497	0.0894591	Unknown Protein
Solyc06g082420	7.64479	1.18e-07	n.d.	n.d.	5.85502	0.00286913	-1.78977	0.00535604	Peroxidase 3
Solyc12g017960	4.10692	3.75e-61	0.647013	0.485268	5.85252	6.07e-226	1.7456	1.32e-78	Unknown Protein
Solyc07g055410	4.27963	0.00315848	n.d.	n.d.	5.84734	1.04e-07	1.56771	0.0205242	Receptor-like kinase
Solyc01g066970	5.84211	1.23e-07	n.d.	n.d.	5.83787	1.14e-07	-0.00423774	0.999545	Unknown Protein
Solyc12g011100	5.92666	0	-0.248922	0.802201	5.82871	0	-0.0979518	0.0179166	Unknown Protein
Solyc10g076480	6.20965	1.23e-127	0.44124	0.997999	5.82776	1.77e-99	-0.381893	0.00074904	Ammonium transporter
Solyc02g090350	6.28879	0	0.156024	0.999988	5.82421	4.08e-305	-0.464577	2.27e-16	Cytochrome P450
Solyc03g122340	6.29679	1.73e-125	1.01066	0.42031	5.82336	4.45e-92	-0.473427	2.08e-05	Lipoxygenase
Solyc02g077060	4.61206	3.78e-05	-0.967618	0.999988	5.8219	8.95e-11	1.20984	0.0210959	Unknown Protein
Solyc04g074470	5.93521	0	-0.219193	0.999988	5.81268	0	-0.122534	0.150742	Unknown Protein
Solyc09g005830	6.90687	9.27e-08	-0.400959	0.999988	5.81256	0.000201192	-1.09431	0.10887	Exocyst complex protein EXO70
Solyc09g014860	5.00346	7.18e-13	2.62512	0.0509595	5.8087	4.1e-22	0.805239	0.01282	Unknown Protein
Solyc01g008610	3.92634	0.0104287	n.d.	n.d.	5.79956	1.68e-07	1.87322	0.00726267	Beta-1 3-glucanase
Solyc09g075820	6.5281	0	0.590918	0.262599	5.7929	0	-0.7352	2.21e-61	Solute carrier family 2-2C facilitated glucose transporter member 3
Solyc08g068600	5.47083	4.99e-28	-0.310721	0.999988	5.78755	5.79e-35	0.316723	0.337632	Decarboxylase family protein
Solyc07g056600	5.58558	7.84e-10	0.0798972	0.999988	5.78539	3.38e-11	0.199805	0.984134	Unknown Protein
Solyc03g119590	4.54339	2.13e-36	0.61316	0.876492	5.78538	1.21e-89	1.24198	8.26e-19	Unknown Protein
Solyc08g005760	4.61918	0.00327867	-0.993819	0.999988	5.78464	6.23e-06	1.16547	0.195888	Alcohol acetyltransferase
Solyc03g096430	6.03326	1.58e-08	n.d.	n.d.	5.77498	2.14e-07	-0.25828	0.961459	Unknown Protein
Solyc05g006220	5.78157	1.17e-59	0.21543	0.999988	5.77487	7.84e-60	-0.00669773	0.999545	IAA-amino acid hydrolase
Solyc03g122350	5.6	6.94e-187	0.426775	0.852503	5.76877	1.08e-211	0.168776	0.104724	Cytochrome P450
Solyc07g056000	5.7172	7.68e-51	-0.274004	0.999988	5.75566	1.42e-52	0.0384566	0.999545	Xyloglucan endotransglucosylase/hydrolase 7
Solyc08g059710	6.22608	0.00206599	1.94417	0.999988	5.74378	0.00839081	-0.482292	0.966935	Unknown Protein
Solyc09g011260	5.13571	1.48e-09	-0.31967	0.999988	5.74264	3.62e-14	0.606927	0.23373	Unknown Protein
Solyc12g009300	0.91186	0.341685	-0.0308139	0.999988	5.74212	2.47e-22	4.83026	1.43e-19	Sucrose synthase
Solyc01g105120	0.628687	0.47822	6.44245	9.26e-09	5.73867	4.77e-06	5.10998	7.26e-05	Unknown Protein
Solyc12g007050	5.54652	0	0.233028	0.836993	5.73782	0	0.191305	6.26e-06	Unknown Protein
Solyc03g006770	6.46141	3.95e-07	0.237094	0.999988	5.72134	7.69e-05	-0.740069	0.418429	Serine/threonine kinase receptor
Solyc02g081360	5.70972	6.01e-19	0.438345	0.999988	5.72093	3.18e-19	0.011213	0.999545	Long-chain-fatty-acid--CoA ligase
Solyc02g080070	5.49627	4.25e-90	1.38782	0.0561475	5.70731	4.16e-105	0.21104	0.191927	Receptor-like protein kinase
Solyc06g062420	6.20958	2.64e-190	0.313965	0.999988	5.7049	3.51e-136	-0.504683	6.86e-09	Unknown Protein
Solyc03g116700	6.06494	0	0.36256	0.0146869	5.70034	0	-0.364595	8.04e-97	Blue copper protein
Solyc03g097840	6.20709	0	0.548222	0.619104	5.69239	3.4e-219	-0.514693	1.06e-14	Mitochondrial phosphate carrier protein
Solyc11g010670	3.98113	3.09e-198	-0.477409	0.340951	5.69056	0	1.70943	2.62e-249	Unknown Protein
Solyc12g036800	4.3869	1.97e-10	1.29355	0.707963	5.68698	1.17e-25	1.30008	7.05e-06	Unknown Protein
Solyc08g078180	6.00706	2.12e-08	n.d.	n.d.	5.68196	5.21e-07	-0.325105	0.894366	Ethylene-responsive transcription factor 1A
Solyc07g052620	5.61101	3.03e-12	-1.04507	0.999988	5.68079	6.86e-13	0.0697758	0.999545	Zinc finger protein CONSTANS-LIKE 4
Solyc05g054660	5.82118	1.51e-07	n.d.	n.d.	5.67888	5.36e-07	-0.142305	0.999545	Zinc finger transcription factor ZFP19
Solyc07g005110	4.10391	0.112897	0.742486	0.999988	5.67567	0.00675277	1.57177	0.445236	S-receptor kinase-like protein 1
Solyc01g006840	6.42622	7.12e-05	n.d.	n.d.	5.66479	0.0020466	-0.761429	0.61407	Calcium dependent protein kinase 26
Solyc05g053610	7.47969	7.85e-13	-0.413039	0.999988	5.66251	8.24e-05	-1.81717	5.05e-05	ATP-binding cassette transporter
Solyc01g111350	5.66865	1.1e-49	2.36888	0.00219067	5.65446	1.43e-49	-0.0141853	0.999545	Unknown Protein
Solyc12g009520	5.43725	1.35e-07	0.868944	0.999988	5.65252	1.06e-08	0.215274	0.995568	Leucine Rich Repeat family protein expressed
Solyc07g064600	5.77208	0	1.89445	1.65e-47	5.65039	0	-0.121693	5.53e-05	Endoribonuclease L-PSP family protein
Solyc04g078800	4.7198	0.000454987	n.d.	n.d.	5.6415	7.53e-07	0.9217	0.28004	Lipase class 3-like
Solyc06g051190	6.38316	3.75e-06	0.0211085	0.999988	5.63723	0.000323334	-0.745929	0.496529	Unknown Protein
Solyc07g049550	5.37643	2.41e-296	-0.24612	0.996013	5.62922	0	0.252785	9.22e-05	1-aminocyclopropane-1-carboxylate oxidase
Solyc11g065530	4.18447	6.23e-13	0.855862	0.892318	5.62803	2.24e-36	1.44356	1.29e-09	Lipase (Fragment)
Solyc02g082890	7.71317	8.34e-10	0.885673	0.999988	5.62733	0.00183527	-2.08584	0.000136939	RING finger protein
Solyc04g016420	6.29574	1.05e-21	0.549272	0.999988	5.62632	2.61e-14	-0.669424	0.0477872	Unknown Protein
Solyc11g008020	5.33289	0.00373405	0.141065	0.999988	5.62585	0.00126628	0.292955	0.999545	Ras-related protein Rab-18
Solyc04g077810	5.35491	1.63e-06	0.717913	0.999988	5.62492	1.12e-07	0.27001	0.968512	Unknown Protein
Solyc05g009610	5.68727	4.14e-27	1.27569	0.693846	5.62121	3.85e-26	-0.0660624	0.999545	Acetyl esterase
Solyc07g006130	5.68981	4.33e-13	0.953209	0.999988	5.61827	1.32e-12	-0.0715377	0.999545	Eukaryotic peptide chain release factor subunit 1-1
Solyc04g080530	6.47329	1.37e-08	-1.52154	0.999988	5.61635	2.19e-05	-0.856943	0.210521	Pectinesterase family protein
Solyc01g007030	6.90545	1.14e-38	-1.74698	0.947298	5.6143	3.5e-17	-1.29115	4.94e-09	U-box domain-containing protein
Solyc12g009550	5.16878	1.16e-34	-0.236814	0.999988	5.59845	4.19e-47	0.429679	0.0495965	Receptor-like protein kinase 2
Solyc11g066360	4.19249	0.000252426	2.02556	0.615413	5.59707	2.98e-10	1.40458	0.00939002	Unknown Protein
Solyc04g077270	5.14873	6.67e-21	1.55385	0.417294	5.59554	1.46e-28	0.446818	0.161633	Serine/threonine kinase receptor
Solyc11g056620	5.46448	5.59e-22	1.62394	0.446472	5.59247	3.94e-24	0.127989	0.986404	Unknown Protein
Solyc02g085310	4.71809	3.51e-12	0.942313	0.948609	5.59003	3.6e-22	0.871933	0.00632806	Unknown Protein
Solyc12g045020	5.05593	8.54e-11	0.425052	0.999988	5.58648	2.3e-15	0.530549	0.298804	Cytochrome P450
Solyc02g085300	5.55305	3.23e-18	0.501261	0.999988	5.57191	1.4e-18	0.0188654	0.999545	CRAL/TRIO domain containing protein expressed
Solyc03g033680	4.00288	0.00825218	n.d.	n.d.	5.57071	1.41e-06	1.56783	0.0430679	Unknown Protein
Solyc11g008820	5.30969	1e-05	-0.339205	0.999988	5.56176	1.19e-06	0.252077	0.996672	Endoglucanase
Solyc01g066980	5.39776	1.42e-18	-1.22897	0.992327	5.55942	7.73e-21	0.16166	0.950659	Unknown Protein
Solyc04g040180	5.30126	0	-0.519592	0.477588	5.5505	0	0.249231	1.63e-05	S-adenosylmethionine-dependent methyltransferase (Fragment)
Solyc12g010670	5.17548	2.16e-08	-0.0242067	0.999988	5.5451	1.21e-10	0.369619	0.757316	RING finger protein 5
Solyc04g071990	1.0151	0.327534	4.66285	1.47e-09	5.54494	1.73e-17	4.52985	8.34e-15	GIGANTEA (Fragment)
Solyc02g090990	5.48402	0.00125707	3.44827	0.465952	5.53977	0.000964701	0.0557431	0.999545	Serine/threonine-protein kinase 36
Solyc02g081370	5.7062	1.27e-11	0.216983	0.999988	5.53141	1.69e-10	-0.174782	0.998679	Acyl-CoA synthetase /AMP-acid ligase II
Solyc06g053150	5.00106	8.25e-09	0.879053	0.999988	5.52833	1.98e-12	0.527273	0.409637	ATPase AAA family protein expressed
Solyc04g007130	4.69988	5.83e-52	0.386263	0.999988	5.5257	2.46e-95	0.825823	2.04e-10	Unknown Protein
Solyc02g094000	4.11058	4.93e-06	-0.510193	0.999988	5.52075	2.02e-15	1.41016	0.000474033	Calmodulin-like protein
Solyc07g043250	5.64687	0	1.26232	0.00043175	5.5193	6.47e-284	-0.127573	0.152223	Unknown Protein
Solyc05g009040	3.89762	0.0867694	2.57744	0.868994	5.51736	0.00219651	1.61974	0.309276	Receptor-like protein kinase
Solyc12g100240	6.09085	0	1.42686	1.32e-09	5.51648	0	-0.574368	1.46e-44	Unknown Protein
Solyc07g045000	5.00089	1.3e-08	0.268777	0.999988	5.51576	4.86e-12	0.514869	0.444945	Unknown Protein
Solyc09g014820	5.17411	3.17e-05	n.d.	n.d.	5.5096	2.37e-06	0.335488	0.942088	Unknown Protein
Solyc03g111280	6.27978	1.03e-06	0.423479	0.999988	5.50558	0.000177205	-0.774194	0.418966	Cytochrome P450
Solyc10g086280	6.03754	0	0.273915	0.961171	5.50371	2.81e-278	-0.533833	3.67e-20	Heavy metal-associated domain containing protein expressed
Solyc11g065910	5.00889	2.23e-09	2.61714	0.143837	5.50242	5.58e-13	0.493525	0.442412	Unknown Protein
Solyc00g117450	4.28276	0.00159	-0.992275	0.999988	5.5024	4.69e-07	1.21963	0.103559	Short internode related sequence 5
Solyc10g051120	4.59638	2e-19	-1.78929	0.666258	5.5017	3.62e-37	0.905323	6.49e-05	Brain protein 44-like protein
Solyc07g066010	3.28084	0.000795861	2.5582	0.0792168	5.5007	4.74e-17	2.21986	6.54e-08	Amino acid permease
Solyc04g011770	5.22694	5.9e-15	1.45825	0.683873	5.50041	4.53e-18	0.273479	0.752746	Unknown Protein
Solyc02g071130	5.99179	5.86e-56	-0.360112	0.999988	5.49986	2.13e-40	-0.491924	0.0079657	WRKY transcription factor 29
Solyc03g114600	5.38575	4.73e-24	0.0763667	0.999988	5.49556	4.09e-26	0.109814	0.999545	LAG1 longevity assurance homolog 2
Solyc01g089890	4.89625	4.93e-165	1.67604	3.01e-07	5.49434	5.77e-257	0.598092	7.54e-16	Unknown Protein
Solyc04g014640	5.85995	0.0073016	0.0323864	0.999988	5.48862	0.0172965	-0.371325	0.999545	Unknown Protein
Solyc09g089910	6.88468	9.82e-46	1.68177	0.497129	5.48126	1.03e-18	-1.40343	4.87e-12	Ethylene responsive transcription factor 1a
Solyc03g005980	5.12125	1.86e-08	0.263943	0.999988	5.47684	1.19e-10	0.355584	0.781029	Transmembrane water channel aquaporin Z
Solyc07g064660	5.89257	1.45e-05	-0.0428382	0.999988	5.47166	0.000175076	-0.420904	0.899546	Geranylgeranyl pyrophosphate synthase
Solyc05g005810	5.23971	3.39e-70	-1.21263	0.546391	5.46991	2.92e-83	0.230193	0.216843	Unknown Protein
Solyc04g077620	4.67944	3.75e-220	0.866225	0.0121299	5.4688	0	0.789355	1.32e-39	Unknown Protein
Solyc12g005030	4.47747	0.109844	4.39898	0.447878	5.4652	0.027019	0.987736	0.869812	Calcium-dependent protein kinase
Solyc01g096790	5.71067	4.41e-07	n.d.	n.d.	5.46407	3.46e-06	-0.246595	0.993691	B3 domain-containing protein REM20
Solyc01g100000	4.27193	8.72e-10	2.0641	0.158786	5.46074	1.81e-22	1.18881	0.000140258	F-box protein PP2-B1
Solyc02g071490	5.5613	1.67e-06	n.d.	n.d.	5.45513	3.72e-06	-0.106177	0.999545	1-aminocyclopropane-1-carboxylate oxidase 1
Solyc08g078040	5.70103	3.59e-65	0.653207	0.904652	5.44386	5.79e-55	-0.257174	0.2295	Monooxygenase FAD-binding
Solyc03g082640	5.43257	3.26e-09	0.352885	0.999988	5.44299	2.46e-09	0.010427	0.999545	26S protease regulatory subunit 6B homolog
Solyc11g072930	5.47366	0.019966	1.45704	0.999988	5.44294	0.0208462	-0.030721	0.999545	Receptor-like kinase
Solyc02g069800	5.48946	0	0.0546004	0.999988	5.43855	0	-0.0509085	0.684116	CXE carboxylesterase
Solyc02g065570	6.01706	1.89e-08	n.d.	n.d.	5.43607	4.33e-06	-0.580991	0.526453	Unknown Protein
Solyc12g062940	5.2989	0.00107643	n.d.	n.d.	5.43396	0.000573173	0.135058	0.999545	Exostosin-like
Solyc03g036480	6.33661	3.62e-10	n.d.	n.d.	5.43361	4.41e-06	-0.903008	0.116593	Phenylalanine ammonia-lyase
Solyc03g033790	4.22788	9.36e-05	0.385808	0.999988	5.428	4.38e-10	1.20012	0.0296658	Cell division protease ftsH homolog 3
Solyc08g075320	n.d.	n.d.	n.d.	n.d.	5.42789	4.61e-06	2.31769	0.00675147	Cytochrome P450
Solyc10g017570	4.64919	2.4e-16	0.569816	0.999988	5.4267	2.15e-28	0.777511	0.00434309	Carbonyl reductase 3
Solyc09g090130	5.09592	2.7e-56	0.0487009	0.999988	5.42422	1.12e-71	0.328309	0.0625443	Myb-related transcription factor
Solyc02g071560	5.93725	4.66e-08	0.527288	0.999988	5.42191	4.92e-06	-0.515339	0.644794	Subtilisin-like protease
Solyc12g094390	4.76293	4.23e-08	-0.102582	0.999988	5.42036	1.76e-12	0.657426	0.23138	Unknown Protein
Solyc04g078660	4.93748	2.17e-16	-0.649579	0.999988	5.41205	7.32e-23	0.474577	0.205374	Hydroxycinnamoyl transferase
Solyc02g091040	6.28281	7.41e-10	n.d.	n.d.	5.41196	5.23e-06	-0.870846	0.146356	Unknown Protein
Solyc08g078650	6.40346	9.24e-55	0.222227	0.999988	5.41083	1.58e-28	-0.992628	2.63e-08	Glycosyl transferase family 8 glycogenin
Solyc10g079810	5.37895	2.37e-186	-0.0819953	0.999988	5.40773	1.25e-191	0.0287766	0.999545	Unknown Protein
Solyc05g012820	4.81079	1.87e-09	0.256506	0.999988	5.40524	4.45e-14	0.594447	0.250732	Unknown Protein
Solyc07g062690	4.95095	0.000129532	n.d.	n.d.	5.40404	5.56e-06	0.453087	0.845787	Unknown Protein
Solyc03g083660	5.35861	0.00102608	0.0323832	0.999988	5.40128	0.000822161	0.0426661	0.999545	Pectinesterase
Solyc12g008900	4.20562	0.106421	-0.85894	0.999988	5.39881	0.0154578	1.19319	0.723469	Cytokinin oxidase/dehydrogenase 2
Solyc09g005560	5.26347	7.93e-11	-1.30423	0.999988	5.39777	6.92e-12	0.134308	0.999545	Unknown Protein
Solyc12g006560	n.d.	n.d.	n.d.	n.d.	5.39474	5.99e-06	5.24401	8.12e-05	Unknown Protein
Solyc10g083580	5.49496	6.38e-36	0.11482	0.999988	5.38926	1.2e-33	-0.105704	0.98242	Phytosulfokines 5
Solyc12g010940	4.23276	0.00814981	n.d.	n.d.	5.38815	4.01e-05	1.15538	0.276681	Unknown Protein
Solyc02g068210	n.d.	n.d.	n.d.	n.d.	5.38605	6.4e-06	5.23532	8.64e-05	Indole-3-acetate beta-glucosyltransferase
Solyc08g014180	n.d.	n.d.	n.d.	n.d.	5.38605	6.4e-06	5.23532	8.64e-05	Unknown Protein
Solyc07g054780	2.35008	0.000228253	-1.56907	0.590029	5.37895	2.3e-48	3.02887	4.43e-32	Unknown Protein
Solyc01g086670	4.92948	0	-1.06162	1.82e-09	5.37084	0	0.44136	1.55e-70	Unknown Protein
Solyc05g008210	5.51297	3.2e-119	-0.44281	0.982874	5.36466	3.8e-108	-0.148312	0.428637	Unknown Protein
Solyc05g052410	5.22976	0.0534495	1.16502	0.999988	5.36249	0.0432775	0.132729	0.999545	Ethylene-responsive transcription factor 1
Solyc01g049910	n.d.	n.d.	n.d.	n.d.	5.36015	7.8e-06	5.20941	0.000103185	Unknown Protein
Solyc12g009850	5.54102	1.99e-06	n.d.	n.d.	5.35546	8.09e-06	-0.185566	0.999545	Unknown Protein
Solyc02g092820	7.1083	2.04e-18	0.475053	0.999988	5.3436	1.48e-06	-1.76469	9.03e-07	Indole-3-acetic acid-amido synthetase GH3.8
Solyc02g068680	4.55544	2.35e-07	-0.743297	0.999988	5.33811	2.48e-12	0.782663	0.127901	CHP-rich zinc finger protein-like
Solyc03g121190	5.20972	3.16e-108	-2.61114	0.0204497	5.33253	4.36e-119	0.12281	0.597404	Unknown Protein
Solyc07g045350	6.27684	7.18e-204	0.321893	0.999988	5.32506	7.84e-107	-0.951773	3.04e-28	Acetyl-CoA C-acetyltransferase protein
Solyc10g084330	6.43805	8.7e-11	3.26313	0.205483	5.31492	1.1e-05	-1.12313	0.0311856	Unknown Protein
Solyc04g080660	4.40555	0.000141428	-0.163437	0.999988	5.30941	6.41e-08	0.903864	0.217774	Carboxyl methyltransferase 4
Solyc02g090490	5.82103	5.51e-129	-0.524539	0.952772	5.30932	6.97e-91	-0.511712	2.88e-06	Patatin-like protein 3
Solyc02g081350	5.20151	1.57e-06	0.332831	0.999988	5.30664	5.43e-07	0.105132	0.999545	Acyl-CoA synthetase/AMP-acid ligase II
Solyc12g006840	5.55107	1.16e-05	0.765472	0.999988	5.30326	5.71e-05	-0.247816	0.999545	Serine/threonine kinase receptor
Solyc01g090050	5.13693	4.06e-05	n.d.	n.d.	5.30303	1.2e-05	0.166096	0.999545	Unknown Protein
Solyc05g052750	4.54793	4.07e-29	0.777872	0.788489	5.30024	8.83e-51	0.752315	5.96e-05	Unknown Protein
Solyc11g007460	4.68779	0.00846748	-0.63365	0.999988	5.29821	0.000963353	0.610413	0.868797	UDP-glucosyltransferase
Solyc09g011520	3.53897	0.136595	n.d.	n.d.	5.29429	0.00527616	1.75533	0.342152	Glutathione S-transferase-like protein
Solyc02g032170	4.68154	0.000549868	n.d.	n.d.	5.29374	1.28e-05	0.612194	0.698	Unknown Protein
Solyc05g056080	6.29427	1.2e-53	1.15696	0.670842	5.2886	1.52e-27	-1.00567	2.76e-08	Unknown Protein
Solyc02g083850	5.78909	4.32e-39	0.396777	0.999988	5.2874	5.57e-28	-0.501685	0.0350791	Calcium-dependent protein kinase
Solyc09g011500	5.22849	2.43e-05	-1.06681	0.999988	5.2865	1.51e-05	0.0580079	0.999545	Glutathione S-transferase-like protein
Solyc03g117860	4.41627	5.73e-162	-1.97765	0.000291345	5.28568	0	0.86941	3.42e-37	IBR finger domain protein
Solyc12g100260	5.9022	0	0.675413	0.000660002	5.28272	0	-0.619473	9.56e-98	Unknown Protein
Solyc01g091830	5.53736	0.0290488	2.01274	0.999988	5.28218	0.0438809	-0.255185	0.999545	Unknown Protein
Solyc12g036320	4.84571	6.64e-06	1.18045	0.999988	5.27976	1.01e-07	0.43405	0.779814	Unknown Protein
Solyc01g005750	5.05041	4.14e-64	-0.581456	0.948379	5.27816	4.05e-76	0.22775	0.260659	Lipoxygenase
Solyc09g089790	5.17803	0.00351919	2.86856	0.714769	5.27749	0.00240785	0.0994551	0.999545	1-aminocyclopropane-1-carboxylate oxidase-like protein
Solyc11g071990	5.85996	2.67e-07	1.04351	0.999988	5.27721	2.76e-05	-0.582744	0.603047	Unknown Protein
Solyc05g052420	5.56966	1.71e-21	1.44439	0.632369	5.27505	8.87e-18	-0.29461	0.625264	Unknown Protein
Solyc10g008120	6.08654	0	-0.832509	0.342207	5.27497	1.12e-203	-0.811579	1.78e-37	O-methyltransferase 3
Solyc01g081250	-0.30299	0.494008	3.02757	0.0505058	5.27286	1.29e-10	5.57585	3.24e-09	Unknown Protein
Solyc06g035960	6.13239	5.96e-225	-0.14115	0.999988	5.271	1.02e-124	-0.861394	2.76e-26	4-coumarate-CoA ligase-like protein
Solyc09g009620	4.21803	0.00397257	3.25009	0.210649	5.27026	1.52e-05	1.05223	0.296212	Unknown Protein
Solyc01g109150	5.48751	7.65e-12	-0.548099	0.999988	5.26671	2.31e-10	-0.2208	0.950885	Allene oxide synthase
Solyc04g054690	5.43737	6.12e-18	0.561851	0.999988	5.26287	4.36e-16	-0.174493	0.950765	Laccase 1a
Solyc08g082140	n.d.	n.d.	n.d.	n.d.	5.2478	1.79e-05	5.09706	0.000222821	Unknown Protein
Solyc06g075690	5.78498	8.91e-11	1.05081	0.999988	5.23965	9.05e-08	-0.545332	0.452181	Unknown Protein
Solyc08g065380	4.83836	0.000244037	n.d.	n.d.	5.23806	1.92e-05	0.399697	0.922889	Myb transcription factor
Solyc05g052680	6.63741	6.39e-13	1.50399	0.976129	5.23756	9.29e-06	-1.39984	0.00177206	Hydroxycinnamoyl transferase
Solyc03g123680	5.5517	1.52e-61	0.19652	0.999988	5.23099	1.69e-49	-0.320709	0.107291	Ring H2 finger protein
Solyc08g045810	n.d.	n.d.	n.d.	n.d.	5.22906	2.04e-05	5.07833	0.000252	Unknown Protein
Solyc04g081630	5.69419	4.23e-07	0.518525	0.999988	5.22348	1.84e-05	-0.470704	0.763446	Heat shock protein 90
Solyc01g100230	3.07635	0.039052	4.44022	0.000773266	5.22276	6.07e-07	2.14642	0.00433625	Chaperone protein dnaJ
Solyc03g071850	4.16123	0.00833371	-0.235026	0.999988	5.21768	7.37e-05	1.05645	0.370724	UDP-glucuronosyltransferase 1-6
Solyc04g005240	5.17292	3.2e-05	n.d.	n.d.	5.21279	2.28e-05	0.0398699	0.999545	Unknown Protein
Solyc02g093310	5.50196	3.8e-13	-0.419607	0.999988	5.21243	5.47e-11	-0.289532	0.822574	MAP-like protein kinase
Solyc11g066800	5.4673	1.24e-15	0.744301	0.999988	5.21094	2.65e-13	-0.256352	0.83354	Unknown Protein
Solyc10g006710	5.10434	8.91e-06	-0.4421	0.999988	5.20516	3.69e-06	0.100817	0.999545	Serine/threonine kinase receptor
Solyc01g090310	4.12355	0.00556019	n.d.	n.d.	5.19859	2.52e-05	1.07504	0.301964	Ethylene responsive transcription factor 1a
Solyc02g083060	n.d.	n.d.	n.d.	n.d.	5.19742	2.54e-05	5.04668	0.000308324	Unknown Protein
Solyc06g083000	4.96603	6.03e-64	0.639247	0.771184	5.19389	4.87e-76	0.227855	0.259225	Calmodulin-like protein
Solyc01g007050	4.96053	0.000127962	-1.37389	0.999988	5.18671	2.88e-05	0.226188	0.999545	U-box domain-containing protein 24
Solyc03g119240	6.07124	2.06e-12	-0.725901	0.999988	5.18497	2.76e-07	-0.886263	0.070991	Receptor-like kinase
Solyc05g006310	4.29237	0.00300573	n.d.	n.d.	5.17909	2.88e-05	0.886724	0.454898	Zinc finger protein 6
Solyc12g040570	5.43622	2.97e-105	0.929653	0.314824	5.17874	3.29e-88	-0.257479	0.0755655	6-phosphogluconate dehydrogenase decarboxylating
Solyc04g005050	5.86857	1.58e-160	0.565876	0.765473	5.17711	1.76e-99	-0.691458	6.48e-13	Matrix metalloproteinase
Solyc01g107400	4.98966	2.95e-57	-1.19741	0.56693	5.17291	6.88e-66	0.183253	0.514651	Unknown Protein
Solyc08g062490	4.31934	6.94e-41	1.47573	0.023555	5.16969	4.04e-78	0.850353	4.34e-09	WRKY transcription factor 16
Solyc12g011040	5.77722	0.000218829	0.646289	0.999988	5.16548	0.00279085	-0.611738	0.809442	Lipoxygenase
Solyc07g045430	4.71504	0.000465688	n.d.	n.d.	5.16461	3.17e-05	0.44957	0.889255	Nudix hydrolase 2
Solyc06g073760	4.7336	1.72e-07	-0.144913	0.999988	5.16253	6.27e-10	0.42893	0.680675	Beta-D-glucosidase
Solyc09g005000	4.63193	1.15e-44	1.27446	0.125548	5.15914	2.01e-66	0.527203	0.0012347	Receptor like protein kinase
Solyc07g062630	4.64056	0.00743426	-0.715033	0.999988	5.15858	0.00114674	0.518022	0.932194	ABC transporter G family member 10
Solyc01g095140	4.16031	7.05e-11	1.67019	0.301651	5.15637	2.68e-22	0.996053	0.0014117	Late embryogenesis abundant protein (Fragment)
Solyc03g043880	5.63568	1.14e-25	-0.0361363	0.999988	5.15347	1.15e-18	-0.482204	0.149961	Branched-chain amino acid aminotransferase
Solyc10g011930	5.2792	1.16e-261	-0.63589	0.445009	5.1523	2.38e-240	-0.126899	0.212916	Phenylalanine ammonia-lyase
Solyc09g005840	5.50891	4.5e-07	-0.897027	0.999988	5.15219	8.75e-06	-0.356715	0.901048	Exocyst complex protein EXO70
Solyc02g081390	4.04909	1.28e-26	1.28641	0.139014	5.15152	6.09e-62	1.10243	5.71e-11	Amine oxidase family protein
Solyc08g048350	n.d.	n.d.	n.d.	n.d.	5.15114	3.47e-05	5.00041	0.000410777	Unknown Protein
Solyc06g007440	4.92311	6.21e-103	0.246426	0.999988	5.14946	1.7e-122	0.226349	0.0972434	CBL-interacting protein kinase 16
Solyc02g077040	3.33802	0	1.07717	2.27e-17	5.13856	0	1.80054	0	Cathepsin B-like cysteine proteinase 5
Solyc06g053610	4.61354	2.83e-12	1.57798	0.482763	5.1382	8.8e-18	0.524656	0.234949	Myb-related transcription factor
Solyc02g022850	4.64869	8.85e-50	0.201862	0.999988	5.13688	5.5e-72	0.488192	0.00183031	FAD-binding domain-containing protein
Solyc07g008930	4.76039	0.000183009	1.48271	0.97699	5.13288	1.54e-05	0.372489	0.935636	Unknown Protein
Solyc00g272810	3.21407	7.82e-07	2.29831	0.0100057	5.12678	5.08e-29	1.9127	2.09e-11	N-acetyltransferase
Solyc05g050560	5.69108	8.03e-103	0.216469	0.999988	5.12315	2.48e-69	-0.56793	4.84e-06	Transcription factor
Solyc05g016690	6.17658	0.000212207	n.d.	n.d.	5.1119	0.00995895	-1.06468	0.425366	Nudix hydrolase 2
Solyc12g010980	4.58338	2.69e-138	-0.504649	0.690171	5.11022	2.41e-207	0.526834	2.02e-10	Acyltransferase-like protein
Solyc07g056180	4.98197	7.71e-06	1.41122	0.967029	5.10692	2.54e-06	0.124947	0.999545	Unknown Protein
Solyc10g055790	6.33214	3.84e-10	5.62673	2.09e-06	5.1049	4.71e-05	-1.22723	0.0238597	Chitinase (Fragment)
Solyc04g071890	4.4095	0	0.278686	0.40809	5.10185	0	0.692351	6.2e-76	Peroxidase 4
Solyc10g050980	n.d.	n.d.	n.d.	n.d.	5.09857	4.91e-05	4.94783	0.000566066	Unknown Protein
Solyc09g011610	3.58191	0.0262175	n.d.	n.d.	5.09835	4.92e-05	1.51644	0.126632	Unknown Protein
Solyc05g050380	4.92189	1.22e-30	1.77071	0.0693209	5.09558	5.65e-35	0.173686	0.804301	Cyclic nucleotide-gated ion channel 1
Solyc05g009090	3.83676	0.112403	0.762295	0.999988	5.09156	0.0133147	1.25479	0.669086	Receptor-like protein kinase
Solyc07g008280	5.15809	5.95e-83	-0.484684	0.974679	5.08815	1.99e-79	-0.0699393	0.976124	Unknown Protein
Solyc07g056200	4.38428	2.65e-54	-0.0183421	0.999988	5.08331	7.55e-93	0.699022	8.31e-08	Unknown Protein
Solyc09g015770	3.96277	3.47e-36	0.871427	0.360919	5.08258	1.07e-86	1.1198	1.03e-15	WRKY transcription factor 6
Solyc12g056360	4.10939	1.92e-45	0.777854	0.432209	5.08137	1.14e-96	0.971976	5.94e-14	Unknown Protein
Solyc04g007670	4.53272	2.72e-17	0.161613	0.999988	5.07472	1.04e-25	0.542004	0.0870864	Unknown Protein
Solyc05g014170	6.70316	1.4e-12	n.d.	n.d.	5.07255	5.8e-05	-1.63061	0.000401922	Unknown Protein
Solyc04g082590	4.30217	0.000508877	2.23666	0.579294	5.07111	2.52e-06	0.768939	0.458011	Unknown Protein
Solyc02g080890	5.77365	5.76e-143	0.0571947	0.999988	5.06732	2.56e-87	-0.706327	5.89e-12	Transcription factor WRKY
Solyc02g068460	4.44288	0.00163717	n.d.	n.d.	5.06329	6.15e-05	0.620408	0.747749	Unknown Protein
Solyc03g036470	5.37224	2.62e-09	0.217814	0.999988	5.05816	1.05e-07	-0.314079	0.881097	Phenylalanine ammonia-lyase
Solyc05g011980	2.18605	1.61e-21	0.722603	0.0601989	5.04815	1.36e-295	2.86209	3.11e-191	Unknown Protein
Solyc08g029000	6.16132	0	-0.353477	0.836993	5.04805	4.01e-253	-1.11327	3.34e-98	Lipoxygenase
Solyc07g018010	4.25382	4.82e-26	1.10656	0.372654	5.04582	1.57e-47	0.792	4.31e-05	Transcription Factor
Solyc01g107090	4.96165	3.63e-48	-0.854159	0.841708	5.04573	1.37e-51	0.0840709	0.987318	Unknown Protein
Solyc10g083290	5.36858	2.32e-127	-0.108917	0.999988	5.04564	1.41e-101	-0.322939	0.00597363	Beta-fructofuranosidase insoluble isoenzyme 2
Solyc06g065550	5.12892	4.28e-05	3.58894	0.105244	5.04502	6.9e-05	-0.0839007	0.999545	Unknown Protein
Solyc05g016060	5.29358	0	-0.22385	0.155659	5.04144	0	-0.252138	3.41e-44	Unknown Protein
Solyc01g080550	5.16286	0.00592778	-0.0428326	0.999988	5.04105	0.00815921	-0.121807	0.999545	Inosine-uridine preferring nucleoside hydrolase family protein
Solyc08g068720	5.26387	4.75e-37	0.00017243	0.999988	5.03855	8.06e-32	-0.225321	0.598577	Tyramine hydroxycinnamoyl transferase
Solyc12g056750	4.52909	0.0165594	1.16502	0.999988	5.03406	0.00381334	0.504969	0.970756	WRKY transcription factor 7
Solyc04g071590	4.953	8.32e-64	0.468554	0.948379	5.03228	3.97e-68	0.0792723	0.970756	Abscisic stress ripening (Fragment)
Solyc03g116890	5.57219	5.36e-17	-0.441874	0.999988	5.029	5.77e-12	-0.543193	0.230706	WRKY transcription factor 2
Solyc03g120260	4.0233	8.92e-21	0.448767	0.999988	5.02262	1.26e-44	0.999324	6.83e-07	Unknown Protein
Solyc09g047910	5.21466	1.33e-21	0.0759028	0.999988	5.02088	4.94e-19	-0.193784	0.879773	Unknown Protein
Solyc02g093260	n.d.	n.d.	3.73295	0.0729765	5.01632	8.23e-05	4.86558	0.000911123	Unknown Protein
Solyc03g033800	4.24139	0.00364391	n.d.	n.d.	5.01632	8.23e-05	0.774927	0.60877	Unknown Protein
Solyc12g009750	3.57459	0.096155	-0.261267	0.999988	5.01204	0.00446067	1.43745	0.451875	Leucine Rich Repeat family protein expressed
Solyc07g041260	4.0575	0.0714896	n.d.	n.d.	5.00907	0.0110497	0.951567	0.80474	Histidine decarboxylase
Solyc12g088940	5.41876	1.59e-11	0.716098	0.999988	5.00902	6.28e-09	-0.40974	0.647656	Protein serine/threonine kinase
Solyc10g007880	5.01419	6.7e-06	-1.91779	0.999988	5.00755	6.55e-06	-0.00664146	0.999545	Cytochrome P450
Solyc03g119020	4.37052	0.00221031	n.d.	n.d.	5.00254	8.95e-05	0.63202	0.750917	Unknown Protein
Solyc02g071400	4.45361	0.021228	0.566441	0.999988	4.99927	0.00476467	0.54566	0.959277	1-aminocyclopropane-1-carboxylate oxidase
Solyc09g090040	4.68385	2.86e-139	0.74468	0.173418	4.99742	9.31e-178	0.313575	0.000938228	Germin-like protein 5
Solyc10g083700	5.95734	2.1e-22	-1.08715	0.999988	4.99695	5.21e-12	-0.960384	0.00210437	Cytochrome P450
Solyc07g039570	5.71818	1.11e-07	0.890623	0.999988	4.99669	4.22e-05	-0.72149	0.403742	Transcription factor
Solyc07g006770	4.00035	0.0819042	0.658783	0.999988	4.99573	0.0128715	0.995376	0.795443	LRR receptor-like serine/threonine-protein kinase FEI 1
Solyc04g072000	5.27726	0	0.0962397	0.999988	4.99411	0	-0.283146	8.28e-09	Chitinase
Solyc06g050870	n.d.	n.d.	n.d.	n.d.	4.99389	9.44e-05	3.15962	0.00584667	Unknown Protein
Solyc08g005950	4.39158	2.84e-09	0.383757	0.999988	4.9936	3.92e-14	0.602016	0.232751	Unknown Protein
Solyc03g121100	6.29681	5.74e-11	1.67814	0.915381	4.99242	3.65e-05	-1.30439	0.0104536	Acid phosphatase
Solyc08g023510	6.20847	4.18e-41	-1.54511	0.86916	4.98957	2.97e-18	-1.2189	1.45e-08	Unknown Protein
Solyc02g088160	5.95783	4.14e-33	-0.29628	0.999988	4.98941	2.39e-17	-0.968426	6.51e-05	Unknown Protein
Solyc09g014580	4.65436	0.000628525	n.d.	n.d.	4.98881	9.74e-05	0.334445	0.986924	Major latex-like protein
Solyc03g078370	4.46722	0.000108626	0.765279	0.999988	4.98389	2.04e-06	0.516674	0.743283	Receptor-like protein kinase
Solyc09g014990	5.23496	7.81e-53	-0.277079	0.999988	4.97448	4e-44	-0.260474	0.305942	WRKY-like transcription factor
Solyc03g123380	6.24241	1.37e-12	-0.114322	0.999988	4.97448	6.31e-06	-1.26794	0.00591939	Unknown Protein
Solyc05g005700	5.73174	1.13e-71	-0.471127	0.999988	4.97276	2.75e-42	-0.758975	6.22e-07	Aldehyde dehydrogenase 1
Solyc03g120390	4.72989	6.84e-17	0.887862	0.904652	4.96632	4.09e-20	0.236438	0.798222	Auxin responsive protein
Solyc04g074480	5.41251	0	0.0519949	0.999988	4.96399	0	-0.44852	3.22e-52	3-deoxy-7-phosphoheptulonate synthase (Phospho-2-dehydro-3-deoxyheptonate aldolase) (DAHP synthetase class II)
Solyc09g074350	4.79903	5.83e-87	-0.179194	0.999988	4.96081	7.42e-99	0.161779	0.432724	Unknown Protein
Solyc01g091590	5.19556	2.4e-33	-0.590022	0.999988	4.96038	2e-28	-0.235185	0.60877	SRC2 protein
Solyc03g114500	5.42053	4.96e-171	-0.0634397	0.999988	4.95932	3.01e-123	-0.461213	7.2e-07	Enolase
Solyc11g040270	4.04816	0.00714558	n.d.	n.d.	4.95899	0.000116488	0.910832	0.5036	Unknown Protein
Solyc03g083710	5.24942	1.41e-24	0.527697	0.999988	4.95574	3.55e-20	-0.293679	0.562188	Pectinesterase/pectinesterase inhibitor U1
Solyc02g070020	5.21125	3.18e-17	-0.643037	0.999988	4.95574	1.4e-14	-0.255509	0.804301	UDP-glucosyltransferase
Solyc01g005870	4.6061	4.47e-08	0.274486	0.999988	4.95239	3.23e-10	0.346292	0.803378	Leucine-rich repeat receptor-like protein kinase PEPR2
Solyc02g085010	5.24876	1.09e-165	-0.122793	0.999988	4.94956	4.91e-134	-0.299199	0.00286598	Unknown Protein
Solyc01g103630	5.27081	0.00281901	n.d.	n.d.	4.94039	0.00775197	-0.33042	0.999545	Glyoxalase/bleomycin resistance protein/dioxygenase
Solyc05g052670	6.36288	5.91e-173	2.02607	0.000119527	4.93994	7.13e-65	-1.42294	2.04e-45	N-hydroxycinnamoyl/benzoyltransferase 1
Solyc06g051180	5.45075	4.17e-06	n.d.	n.d.	4.93906	0.000131133	-0.511695	0.773127	Unknown Protein
Solyc04g050620	4.59139	0.0196765	3.43398	0.476045	4.93485	0.0080356	0.343463	0.999545	Cytochrome P450
Solyc09g059340	6.03034	1.63e-08	n.d.	n.d.	4.9279	0.000140123	-1.10244	0.0857769	Unknown Protein
Solyc08g066770	4.37833	1.72e-40	0.433673	0.979927	4.92433	1.02e-61	0.546001	0.00123146	Ankyrin repeat family protein
Solyc03g098730	5.44453	0	-0.557512	0.16634	4.92396	0	-0.520571	1.78e-33	Kunitz trypsin inhibitor
Solyc07g045030	4.31596	0.00729132	1.99469	0.887368	4.92256	0.000684367	0.606601	0.852877	NAC domain transcription factor
Solyc02g071730	2.77244	0.067997	-1.81142	0.999988	4.92237	5.74e-06	2.14993	0.0108242	MADS-box transcription factor AGAMOUS
Solyc09g072810	5.75744	1.7e-33	0.131448	0.999988	4.91904	5.46e-19	-0.838399	0.00052989	Receptor protein kinase-like protein
Solyc06g062490	5.79921	9.97e-07	-0.313326	0.999988	4.91763	0.000363222	-0.881583	0.3185	Unknown Protein
Solyc08g014110	3.7559	0.0169392	n.d.	n.d.	4.91686	0.000149471	1.16096	0.334134	Unknown Protein
Solyc07g049190	4.61904	4.09e-28	0.0901292	0.999988	4.91352	3.48e-35	0.294478	0.386805	Unknown Protein
Solyc11g018800	5.88007	6.72e-63	0.821441	0.806219	4.90998	3.54e-32	-0.970086	4.54e-09	Peroxidase 2
Solyc11g071760	4.69343	0.00764178	-0.0668065	0.999988	4.90976	0.00373021	0.216339	0.999545	Calmodulin-like protein
Solyc01g087330	4.27119	0.00326088	n.d.	n.d.	4.90321	0.000161599	0.63202	0.77285	Unknown Protein
Solyc09g084470	5.56381	0	1.54771	2.87e-11	4.90132	0	-0.662492	2.12e-38	Proteinase inhibitor I
Solyc03g118450	4.96534	5.77e-35	1.00045	0.606358	4.90037	1.32e-33	-0.0649796	0.999545	Unknown Protein
Solyc02g068250	n.d.	n.d.	n.d.	n.d.	4.89934	0.000165121	2.25937	0.0393442	Unknown Protein
Solyc03g095770	3.69939	1.31e-72	1.05776	0.00532915	4.89455	7.17e-192	1.19516	7.45e-39	WRKY transcription factor 6
Solyc04g016250	4.28923	0.00563752	2.2732	0.752165	4.88923	0.000463057	0.599998	0.841826	Mitochondrial glycoprotein expressed
Solyc11g006240	4.81339	0.000279507	n.d.	n.d.	4.88713	0.000176907	0.0737352	0.999545	Unknown Protein
Solyc07g007240	5.70885	1.45e-282	-1.16575	0.110755	4.87862	2.14e-156	-0.830234	7.08e-31	Metallocarboxypeptidase inhibitor
Solyc01g008500	3.67575	0.0642851	1.10819	0.999988	4.87549	0.00346961	1.19974	0.548985	Receptor serine/threonine kinase
Solyc00g095860	6.13144	6.54e-52	0.68074	0.986027	4.8753	4.01e-22	-1.25614	3.02e-11	1-aminocyclopropane-1-carboxylate synthase
Solyc05g041870	4.51553	2.77e-36	0.248276	0.999988	4.87469	7.37e-48	0.359161	0.114209	Unknown Protein
Solyc08g014010	5.75277	5.47e-06	-0.00801008	0.999988	4.86913	0.000934768	-0.88364	0.383562	Unknown Protein
Solyc01g005160	4.75056	0.0322363	n.d.	n.d.	4.86873	0.0252181	0.118179	0.999545	U-box domain-containing protein
Solyc06g074500	4.5587	2.38e-14	0.997212	0.846466	4.86593	5.53e-18	0.307231	0.66192	Unknown Protein
Solyc03g033770	3.31	7.93e-13	0.308937	0.999988	4.86478	1.85e-44	1.55478	2.15e-13	Unknown Protein
Solyc03g117260	5.41799	5.39e-06	n.d.	n.d.	4.8639	0.000201522	-0.554087	0.731607	Unknown Protein
Solyc01g109710	5.35577	0	0.182807	0.999988	4.86124	1.04e-252	-0.494531	5.86e-16	Universal stress protein
Solyc09g007030	4.20787	0.0210663	-3.3231	0.999988	4.85749	0.00310882	0.649626	0.890413	Kinesin
Solyc02g094270	4.83802	0.000244453	n.d.	n.d.	4.84817	0.000219647	0.0101498	0.999545	WRKY transcription factor
Solyc11g008750	n.d.	n.d.	n.d.	n.d.	4.83974	0.000230212	1.76384	0.1156	Unknown Protein
Solyc06g066110	4.57234	0.000925448	n.d.	n.d.	4.83943	0.000230606	0.267091	0.999545	Unknown Protein
Solyc04g028460	4.56645	0.000950535	n.d.	n.d.	4.83577	0.000235204	0.269322	0.999545	Unknown Protein
Solyc12g055710	5.89588	1.05e-08	1.27239	0.999988	4.83252	9.76e-05	-1.06336	0.0943703	RING finger protein 38
Solyc08g065710	6.08302	8.9e-09	n.d.	n.d.	4.82997	0.00024275	-1.25306	0.0406863	Vacuolar processing enzyme
Solyc03g116390	5.33296	5.8e-07	0.686674	0.999988	4.82901	3.29e-05	-0.503955	0.727472	Unknown Protein
Solyc07g016220	4.20024	3.98e-26	0.518527	0.968459	4.82257	2.88e-42	0.622329	0.00325545	Unknown Protein
Solyc08g007240	2.5205	0.200502	3.22006	0.350693	4.82161	0.00145107	2.30111	0.101239	Hydrolase NUDIX family protein
Solyc03g082370	5.03271	0	-0.58963	0.129015	4.82096	0	-0.211754	4.85e-05	Unknown Protein
Solyc06g005090	2.59419	0.0488986	0.665846	0.999988	4.82083	1.44e-07	2.22664	0.00143957	LOB domain protein 1
Solyc02g067940	4.40996	0.00187953	n.d.	n.d.	4.81738	0.000259852	0.407416	0.959571	Unknown Protein
Solyc02g091650	5.00546	4.89e-12	-0.463114	0.999988	4.81042	1.23e-10	-0.195036	0.977289	Unknown Protein
Solyc01g079600	5.89163	9.93e-109	-0.16962	0.999988	4.80686	1.05e-50	-1.08477	1.44e-18	Lipase
Solyc11g066330	3.89249	0.0098138	1.71682	0.916372	4.80646	0.000197618	0.913962	0.527135	Unknown Protein
Solyc02g091700	5.7157	5.01e-280	-0.397218	0.879049	4.80559	5.3e-146	-0.910106	9.96e-36	Unknown Protein
Solyc02g071220	3.53878	0.000370253	1.54536	0.699719	4.79616	1.36e-09	1.25739	0.0248287	Response regulator 5
Solyc08g068710	5.37317	1.02e-207	-0.0632251	0.999988	4.79478	9.38e-137	-0.578383	2.95e-12	N-acetyltransferase
Solyc04g009850	3.66371	7.5e-08	0.416674	0.999988	4.79262	4.4e-18	1.12891	0.00140185	1-aminocyclopropane-1-carboxylate oxidase-like protein
Solyc03g111290	5.48462	6.93e-10	0.492767	0.999988	4.79236	1.77e-06	-0.69226	0.301172	Cytochrome P450
Solyc08g079480	4.43748	3.47e-06	0.0711133	0.999988	4.78782	8.73e-08	0.350331	0.877364	Unknown Protein
Solyc08g028700	5.59453	1.26e-06	3.86904	0.0496756	4.7861	0.000307443	-0.808427	0.394918	Unknown Protein
Solyc01g096320	4.14003	3.77e-08	-0.217687	0.999988	4.77971	8.04e-13	0.639685	0.226693	Homeobox leucine zipper protein
Solyc11g011990	3.81432	3.31e-26	2.36193	1.02e-06	4.77886	1.97e-56	0.96454	2.73e-08	Alternative oxidase
Solyc02g079570	5.26031	7.03e-49	0.723443	0.839223	4.7776	9.86e-35	-0.482711	0.0177708	Serine/threonine-protein kinase receptor
Solyc03g113080	5.13868	1.04e-22	0.297834	0.999988	4.77503	1.02e-17	-0.363654	0.41676	ATP-binding cassette transporter
Solyc06g053220	3.99892	0.000165849	0.808757	0.999988	4.77123	2.3e-07	0.772313	0.360218	Homeobox leucine zipper protein
Solyc04g078880	3.41356	0.152356	2.41155	0.918824	4.76909	0.0197604	1.35552	0.665333	Unknown Protein
Solyc03g005520	5.21367	2.43e-05	n.d.	n.d.	4.76736	0.000339136	-0.446308	0.884034	Ethylene responsive transcription factor 1a
Solyc09g013150	5.89781	5.8e-59	-1.15754	0.830375	4.76647	6.72e-27	-1.13134	7.76e-11	Vesicular glutamate transporter 3
Solyc02g062310	3.7766	0.0160224	n.d.	n.d.	4.76075	0.000351034	0.98415	0.506947	Unknown Protein
Solyc06g060680	3.42452	2.1e-08	1.46685	0.292926	4.76059	2.18e-23	1.33607	9.03e-06	Receptor-like protein kinase 5
Solyc04g007380	4.16165	2.02e-06	0.846473	0.999988	4.75996	1.23e-09	0.59831	0.421496	Receptor serine/threonine kinase-like protein
Solyc08g074970	4.95631	7.05e-45	0.505622	0.982355	4.75837	4.48e-39	-0.197934	0.614928	Glycosyl transferase group 1
Solyc08g077910	2.64944	0.118304	0.752425	0.999988	4.75182	0.00016875	2.10238	0.052053	Expansin-like protein
Solyc01g094250	3.86982	0.135781	0.795604	0.999988	4.75172	0.0434197	0.881907	0.936473	Short-chain dehydrogenase/reductase
Solyc04g054660	4.92488	1.79e-09	0.675867	0.999988	4.7498	1.66e-08	-0.175077	0.999545	Laccase
Solyc04g070960	4.02886	0.000475621	0.183805	0.999988	4.74612	2.79e-06	0.717264	0.507229	Dof zinc finger protein 9
Solyc04g058170	3.84199	1.74e-17	0.427829	0.999988	4.74126	2.74e-35	0.899262	8.86e-05	Calmodulin-like protein
Solyc11g007480	4.06416	0.0210565	n.d.	n.d.	4.73914	0.00270996	0.67498	0.865282	UDP-glucuronosyltransferase 1-1
Solyc01g099320	3.6934	0.0346747	n.d.	n.d.	4.73903	0.00141958	1.04562	0.562782	Nuclear transcription factor Y subunit B-3
Solyc05g010380	n.d.	n.d.	5.02802	0.000252044	4.73764	0.000395276	1.75464	0.13886	Unknown Protein
Solyc09g075890	5.52811	5.5e-11	-1.52559	0.999988	4.73681	1e-06	-0.791294	0.161522	Pyrimidine 5-26apos-nucleotidase
Solyc04g077180	5.05779	0.00981121	0.686669	0.999988	4.73528	0.0208833	-0.322514	0.999545	Potential lipid particle serine esterase
Solyc10g005030	-0.0922817	0.518261	4.62626	0.00411594	4.7254	0.000682743	4.81768	0.0056104	Pseudo-response regulator 9
Solyc02g071970	3.97739	1.67e-27	0.401708	0.999988	4.72276	1.42e-49	0.745379	6.59e-05	Unknown Protein
Solyc11g072630	5.20531	2.91e-11	0.00993141	0.999988	4.7133	3.16e-08	-0.492014	0.509756	Mitogen-activated protein kinase
Solyc11g071750	n.d.	n.d.	n.d.	n.d.	4.70779	0.000459969	1.9588	0.101992	Calmodulin-like protein
Solyc07g005380	5.18049	1.25e-07	0.879894	0.999988	4.70666	9.43e-06	-0.473831	0.726092	Pathogenesis-related (PR)-10-related norcoclaurine synthase-like protein
Solyc04g048900	4.26878	3.83e-152	0.738466	0.0613365	4.70505	3.82e-216	0.436273	5.54e-08	Calreticulin 2 calcium-binding protein
Solyc02g031810	4.88992	0.000183845	n.d.	n.d.	4.69966	0.000478992	-0.190256	0.999545	Verticillium wilt disease resistance protein
Solyc08g016210	4.74374	1.55e-17	0.271639	0.999988	4.6979	4.25e-17	-0.0458455	0.999545	LRR receptor-like serine/threonine-protein kinase FEI 1
Solyc02g090820	4.38761	1.09e-71	0.432352	0.860647	4.69593	9.69e-92	0.308311	0.0355374	Heat stress transcription factor
Solyc06g069640	4.30092	2.64e-06	n.d.	n.d.	4.69481	3.31e-08	0.393889	0.802062	MazG nucleotide pyrophosphohydrolase
Solyc11g073060	3.39783	0.0139882	0.0764757	0.999988	4.67745	2.68e-05	1.27962	0.180174	Zinc finger family protein
Solyc00g048510	3.93448	0.0101793	n.d.	n.d.	4.67737	0.000535586	0.742897	0.729295	Phloem lectin
Solyc03g071870	5.84602	3.7e-05	n.d.	n.d.	4.67707	0.00660534	-1.16896	0.26404	Phenylalanine ammonia-lyase
Solyc03g113040	4.76287	5.27e-13	0.749337	0.999988	4.6739	2.58e-12	-0.0889659	0.999545	ATP-binding cassette (ABC) transporter 17
Solyc06g009030	4.8245	0.000263114	n.d.	n.d.	4.66534	0.000567539	-0.159166	0.999545	Unknown Protein
Solyc01g109720	5.30632	2.49e-26	-0.145107	0.999988	4.66443	6.89e-17	-0.641898	0.0300515	Hydrolase-like
Solyc08g080540	5.3432	1.64e-22	0.915234	0.921941	4.66189	3.88e-14	-0.681305	0.0377183	Heat stress transcription factor
Solyc12g011090	3.83468	2.03e-62	-0.914309	0.289989	4.66152	1.27e-122	0.826834	7.09e-14	Unknown Protein
Solyc07g053230	4.24276	0.00362605	n.d.	n.d.	4.65882	0.000585968	0.416068	0.969113	Myb-related transcription factor
Solyc06g082440	4.40332	4.08e-22	0.0227076	0.999988	4.65835	5.75e-27	0.255037	0.626234	CBL-interacting protein kinase 16
Solyc06g065010	4.26904	2.11e-05	0.733508	0.999988	4.65222	6.33e-07	0.383174	0.868607	GDSL esterase/lipase 1
Solyc03g082880	6.13006	5.09e-09	3.53522	0.118694	4.6516	0.000607317	-1.47847	0.012489	Unknown Protein
Solyc04g082500	4.99041	2.73e-15	0.228872	0.999988	4.64919	3.63e-12	-0.341219	0.652691	ATP binding / serine-threonine kinase
Solyc05g012850	4.2658	1.43e-07	-0.0435732	0.999988	4.64888	6.86e-10	0.383083	0.749315	Unknown Protein
Solyc00g201160	4.92187	1.31e-10	1.82086	0.497114	4.64599	6.86e-09	-0.275879	0.898671	Receptor protein kinase
Solyc01g105890	5.61479	2.03e-14	-1.49192	0.999988	4.63322	1.1e-07	-0.981569	0.021648	(E)-beta-ocimene synthase
Solyc02g069250	3.30673	9.55e-05	0.520494	0.999988	4.63262	3.28e-12	1.32589	0.00406177	Cinnamyl alcohol dehydrogenase-like protein
Solyc10g079350	3.57491	9.36e-05	-1.43285	0.978908	4.62825	8.68e-10	1.05334	0.0602746	UDP-glucosyltransferase HvUGT5876
Solyc04g077580	3.87459	0.0121603	n.d.	n.d.	4.62314	0.000697675	0.748557	0.737548	Unknown Protein (AHRD V1)-3B contains Interpro domain(s) IPR009438 Phytosulfokine
Solyc12g088040	5.47337	2.25e-43	0.395504	0.999988	4.62263	8.57e-24	-0.850738	3.4e-05	Receptor-like protein kinase At3g21340
Solyc03g119530	2.70544	2.98e-25	-0.526968	0.67209	4.60916	2.98e-137	1.90372	3.62e-56	Unknown Protein
Solyc08g080860	3.81699	1.89e-10	-0.916734	0.973448	4.60864	4.94e-19	0.791648	0.024078	Unknown Protein
Solyc10g045050	5.41112	6.91e-151	-0.137823	0.999988	4.60292	1.21e-83	-0.808202	6.8e-16	Enolase
Solyc04g005160	4.97823	0	0.235161	0.794022	4.60242	0	-0.375813	1.02e-13	6-phosphogluconate dehydrogenase decarboxylating
Solyc11g030730	3.98931	1.04e-11	-0.432307	0.999988	4.59918	1.48e-18	0.609871	0.113548	Cytochrome P450
Solyc10g012370	4.99599	4.92e-129	0.128407	0.999988	4.5984	2.97e-96	-0.397582	0.000333695	Cysteine synthase
Solyc10g076600	4.61274	5.27e-106	0.132849	0.999988	4.59348	3.31e-105	-0.0192647	0.999545	Acyl-CoA dehydrogenase
Solyc03g070380	4.52054	1.41e-10	-0.488589	0.999988	4.5933	3.31e-11	0.0727625	0.999545	Methyl jasmonate esterase
Solyc01g105440	5.09759	8.22e-87	-1.47266	0.250138	4.59277	5.63e-60	-0.504815	0.000248611	Unknown Protein
Solyc12g008670	4.35909	0.00231289	n.d.	n.d.	4.59223	0.000808812	0.233141	0.999545	Myb-related transcription factor
Solyc07g056500	3.40316	3.95e-11	-0.0505589	0.999988	4.58782	1.58e-28	1.18466	5.93e-06	Glutathione transferase
Solyc07g063560	5.39399	6.73e-23	0.32589	0.999988	4.58752	3.45e-13	-0.80647	0.0100028	Unknown Protein
Solyc05g005160	5.27417	1.83e-287	0.504208	0.431493	4.58722	4.36e-173	-0.686954	7.64e-23	ATP-citrate lyase A-2
Solyc08g068690	4.50017	0	0.528525	0.00304111	4.5832	0	0.0830393	0.108634	N-acetyltransferase
Solyc02g079700	5.36671	8.02e-06	3.68339	0.0834196	4.5793	0.000859489	-0.78741	0.488729	Unknown Protein
Solyc12g040580	4.88629	1.08e-297	0.253624	0.881117	4.57908	5.61e-237	-0.307216	8.18e-06	6-phosphogluconate dehydrogenase decarboxylating
Solyc04g040130	3.47388	1.22e-10	1.12562	0.497618	4.57526	2.72e-25	1.10138	8.75e-05	Omega-6 fatty acid desaturase
Solyc09g090900	4.96185	0.00735683	-0.043521	0.999988	4.57158	0.0195709	-0.39027	0.999545	3-isopropylmalate dehydratase large subunit 2
Solyc05g052660	6.6866	8.52e-18	3.34136	0.0660952	4.57057	5.46e-05	-2.11602	5.06e-08	Unknown Protein
Solyc07g014660	n.d.	n.d.	n.d.	n.d.	4.56202	0.000931813	1.68598	0.200237	Unknown Protein
Solyc11g017280	4.28576	3.14e-05	0.734068	0.999988	4.56154	3.02e-06	0.275785	0.985485	Receptor-like kinase
Solyc02g079530	4.46758	0.00147296	n.d.	n.d.	4.55703	0.000953114	0.089457	0.999545	Serine/threonine-protein kinase receptor
Solyc01g094870	5.1244	0.000266109	-1.56907	0.999988	4.54604	0.00323812	-0.578358	0.839685	Unknown Protein
Solyc01g073860	4.40871	0.000627092	n.d.	n.d.	4.54533	0.000292015	0.136622	0.999545	Unknown Protein
Solyc03g031980	4.6494	9.64e-31	0.98667	0.571679	4.5437	1.28e-28	-0.105694	0.992148	Receptor-like kinase
Solyc06g063210	4.00451	6.89e-06	0.452294	0.999988	4.54299	1.69e-08	0.538471	0.564309	Glutamate-gated kainate-type ion channel receptor subunit GluR5
Solyc03g006620	5.02594	1.78e-39	0.106529	0.999988	4.54098	7.89e-28	-0.484958	0.0395942	Unknown Protein
Solyc03g033820	2.9043	0.241942	0.897699	0.999988	4.53997	0.0383704	1.63566	0.650046	26S protease regulatory subunit 4 homolog
Solyc12g088050	4.60012	1.18e-06	1.35766	0.894356	4.53644	1.98e-06	-0.0636771	0.999545	Rhamnogalacturonate lyase
Solyc05g009520	3.99907	2.54e-124	0.801111	0.0298422	4.53384	3.87e-193	0.534766	2.24e-10	Unknown Protein
Solyc12g006380	3.13953	2.18e-20	-1.5629	0.157703	4.53378	1.67e-66	1.39425	1.53e-17	1-aminocyclopropane-1-carboxylate oxidase-like protein
Solyc05g015800	5.22462	1.32e-66	-1.57017	0.375708	4.53275	3.13e-40	-0.691868	1.26e-05	Acetyl coenzyme A cis-3-hexen-1-ol acetyl transferase
Solyc09g090470	4.01581	6.66e-46	0.839542	0.306039	4.53006	1.07e-69	0.514251	0.000886448	Peptide transporter
Solyc12g005430	4.68257	1.1e-08	0.410948	0.999988	4.52942	6.75e-08	-0.153146	0.999545	Acyltransferase-like protein
Solyc09g074280	3.32079	0.000437547	0.728137	0.999988	4.52653	2.47e-09	1.20574	0.0334015	Ankyrin repeat-containing protein
Solyc11g073100	n.d.	n.d.	n.d.	n.d.	4.52583	0.00109796	4.37509	0.00964859	Unknown Protein
Solyc04g025610	5.23759	2.05e-05	n.d.	n.d.	4.52582	0.00109796	-0.711772	0.606252	Unknown Protein
Solyc09g056390	4.71634	0	0.933001	3.49e-05	4.5245	0	-0.191844	0.00143837	Unknown Protein
Solyc01g005880	5.31661	1.36e-06	-1.2333	0.999988	4.52213	0.000335499	-0.79448	0.408973	Unknown Protein
Solyc07g066550	5.9646	1.22e-12	0.189617	0.999988	4.52099	3.02e-05	-1.44362	0.00174006	Receptor-like protein kinase
Solyc00g233480	4.46606	7.32e-11	-0.470665	0.999988	4.52094	2.27e-11	0.0548809	0.999545	Unknown Protein
Solyc03g083480	5.79935	2.12e-20	0.767157	0.999988	4.52041	8.83e-09	-1.27894	0.000119098	Unknown Protein
Solyc08g005040	5.5447	1.93e-06	n.d.	n.d.	4.51852	0.00113414	-1.02618	0.232751	Unknown Protein
Solyc10g085210	5.19683	0.0113114	n.d.	n.d.	4.51638	0.045275	-0.680452	0.933881	Unknown Protein
Solyc03g079980	4.51381	4.32e-07	-0.201599	0.999988	4.51556	3.83e-07	0.00175574	0.999545	Unknown Protein
Solyc03g080190	4.90668	2.69e-95	0.480201	0.827903	4.51359	3.4e-71	-0.393097	0.00342995	Flavanone 3-hydroxylase-like protein
Solyc02g068540	5.2488	0.0040753	-0.0935316	0.999988	4.50924	0.0270729	-0.739566	0.852399	Leucine-rich repeat receptor-like protein kinase
Solyc04g064870	3.84344	7.7e-38	0.734277	0.477776	4.50396	6.03e-65	0.660523	2.75e-05	Unknown Protein
Solyc03g113810	7.5673	9.89e-21	n.d.	n.d.	4.50365	0.00121133	-3.06365	9.85e-15	Unknown Protein
Solyc12g057070	3.20609	1.39e-05	3.11746	9.28e-05	4.49943	1.04e-14	1.29334	0.00125729	UDP-glucuronosyltransferase
Solyc01g105410	4.52814	0	-0.0695903	0.999988	4.49938	0	-0.0287674	0.992943	Unknown Protein
Solyc09g005110	3.51586	0.0305695	n.d.	n.d.	4.49428	0.00126247	0.978426	0.593426	Pyruvate decarboxylase 1
Solyc11g005730	4.81802	1.44e-06	-0.429499	0.999988	4.49185	2.09e-05	-0.326166	0.937669	Histone-lysine N-methyltransferase
Solyc12g057060	3.59165	3.14e-13	2.71399	6.37e-06	4.49004	5.18e-27	0.898389	0.000822642	UDP-glucuronosyltransferase
Solyc04g016460	2.45038	2.14e-63	-0.0668091	0.999988	4.48473	0	2.03435	9.42e-194	Unknown Protein
Solyc01g094380	3.14399	0.0975027	-0.415813	0.999988	4.48242	0.00467408	1.33844	0.488925	Unknown Protein
Solyc08g061480	4.8311	8.64e-27	0.719264	0.918824	4.47657	8.48e-21	-0.354527	0.350931	Chalcone isomerase
Solyc03g005510	4.33973	0.0024996	n.d.	n.d.	4.47631	0.00136638	0.13658	0.999545	Ethylene-responsive transcription factor 1A
Solyc06g050810	3.93503	1.55e-25	0.589109	0.865234	4.47585	1.9e-39	0.540823	0.0155065	Unknown Protein
Solyc11g005830	4.45082	0.0390628	n.d.	n.d.	4.47415	0.036905	0.0233322	0.999545	NifS-like protein Aminotransferase class V family
Solyc05g055370	4.17466	0.00464431	n.d.	n.d.	4.47406	0.00137974	0.299401	0.999545	Unknown Protein
Solyc09g011330	3.917	2.95e-20	-0.067342	0.999988	4.47177	1.64e-31	0.554766	0.0336173	Receptor protein kinase-like
Solyc11g065940	3.72303	1.62e-27	0.43815	0.950139	4.47044	1.01e-50	0.747414	3.92e-05	Epsin 2-like protein (Fragment)
Solyc04g077980	5.39482	0	-0.900855	0.0848506	4.46719	1.14e-191	-0.927625	1.79e-50	Zinc-finger protein
Solyc08g081550	5.72313	7e-31	-0.269278	0.999988	4.46699	5e-13	-1.25614	9.59e-07	1-aminocyclopropane-1-carboxylate synthase
Solyc08g068770	4.78384	1.9e-142	0.270607	0.986027	4.46591	2.86e-112	-0.317927	0.00310458	N-acetyltransferase
Solyc04g078290	3.9363	3.32e-171	0.282026	0.750024	4.46084	4.53e-265	0.524539	9.97e-14	Cytochrome P450
Solyc02g092240	5.38196	6.16e-126	0.381682	0.961414	4.45769	9.03e-64	-0.924264	1.23e-16	Unknown Protein
Solyc02g089630	5.31902	3e-13	2.06603	0.354987	4.45609	1.52e-07	-0.862927	0.0647337	Proline dehydrogenase
Solyc06g066490	4.29632	0.0029603	n.d.	n.d.	4.44986	0.00153121	0.153539	0.999545	Unknown Protein
Solyc01g020500	n.d.	n.d.	5.48495	7.62e-06	4.44653	0.0015525	4.2958	0.0131102	Unknown Protein
Solyc03g006400	4.20282	4.03e-07	1.02513	0.950643	4.43949	2.04e-08	0.236662	0.977331	Protein kinase
Solyc02g083930	5.01662	3.41e-07	1.51337	0.880386	4.43717	4.44e-05	-0.579445	0.606252	Unknown Protein
Solyc09g059240	3.49956	8.08e-28	0.654449	0.605725	4.4371	7.31e-61	0.93754	9.05e-09	Cytochrome P450
Solyc03g043630	n.d.	n.d.	n.d.	n.d.	4.43619	0.0016226	4.28545	0.0136807	Unknown Protein
Solyc03g116520	4.28608	0.00308084	n.d.	n.d.	4.43457	0.00163344	0.148489	0.999545	Unknown Protein
Solyc12g094520	4.72814	1.36e-117	0.131622	0.999988	4.43173	3.74e-94	-0.296412	0.0169736	4-coumarate-coa ligase
Solyc07g056480	3.59701	0	0.260302	0.208367	4.42907	0	0.832065	1.1e-116	Glutathione S-transferase-like protein
Solyc08g062360	3.99136	4.01e-19	1.0395	0.498643	4.42895	4.63e-27	0.437594	0.172765	Ankyrin repeat protein
Solyc08g069060	4.2569	1.41e-30	0.986234	0.424682	4.42494	4.15e-35	0.168038	0.807849	Beta-1 3-galactosyltransferase 6
Solyc08g082890	4.66224	1.2e-08	-0.410258	0.999988	4.42389	1.98e-07	-0.238349	0.973928	MYB transcription factor
Solyc06g062670	3.58952	2.45e-08	1.51216	0.333546	4.4122	1.34e-15	0.82268	0.0395672	Zinc finger family protein
Solyc04g079660	4.30434	1.73e-11	0.488373	0.999988	4.41159	1.67e-12	0.107246	0.999545	Cytochrome P450
Solyc09g008670	4.66536	8.84e-111	0.821023	0.171735	4.41143	1.39e-91	-0.253928	0.0626941	Threonine ammonia-lyase biosynthetic
Solyc10g062160	5.17385	3.4e-15	-0.754185	0.999988	4.41034	4.33e-09	-0.763513	0.0758387	Dynamin like protein
Solyc06g051970	4.79668	9.68e-07	0.644754	0.999988	4.40915	2.47e-05	-0.387523	0.871633	Calcineurin B-like calcium binding protein
Solyc10g083420	5.57567	1.48e-06	n.d.	n.d.	4.4059	0.00184214	-1.16978	0.147568	Unknown Protein
Solyc01g080560	4.33604	0.00253585	n.d.	n.d.	4.40578	0.00184287	0.0697353	0.999545	Ribonucleoside hydrolase 1
Solyc03g026160	5.19478	2.76e-05	n.d.	n.d.	4.40097	0.0018808	-0.793809	0.535493	Unknown Protein
Solyc10g084000	3.60656	0.116463	0.742033	0.999988	4.39932	0.035744	0.792754	0.947011	Heavy-metal-associated domain-containing protein-like
Solyc06g084370	4.24525	1.78e-52	-1.15897	0.35499	4.3974	1.23e-59	0.152153	0.687135	Unknown Protein
Solyc10g081210	3.64479	0.0225477	3.41607	0.153448	4.39533	0.00192412	0.750545	0.788206	Unknown Protein
Solyc04g055260	4.20927	0.0429852	3.17854	0.592628	4.39507	0.0297689	0.185795	0.999545	Carboxyl methyltransferase
Solyc05g012780	5.40997	0.00133952	0.477875	0.999988	4.39184	0.0260611	-1.01813	0.589969	Unknown Protein
Solyc05g053620	3.98439	0.031599	n.d.	n.d.	4.39091	0.0117261	0.406525	0.999545	F-box protein PP2-B1
Solyc02g062300	5.21693	1.53e-08	-0.442011	0.999988	4.39047	3.72e-05	-0.82646	0.23918	BURP domain-containing protein
Solyc02g069960	3.89766	0.0113556	n.d.	n.d.	4.38919	0.00197338	0.491526	0.952905	NAC domain protein IPR003441
Solyc03g114820	3.3218	0.0767862	-1.04507	0.999988	4.38894	0.00678713	1.06714	0.676184	Universal stress protein family protein
Solyc06g069740	2.00017	0.161746	-1.80521	0.999988	4.38531	2.82e-05	2.38514	0.0101734	Calmodulin-like protein
Solyc01g081340	4.01257	0.00985475	0.743724	0.999988	4.37909	0.00273128	0.366522	0.999545	Carboxyl methyltransferase 4
Solyc07g005100	3.81196	2.48e-77	-0.121303	0.999988	4.37629	3.69e-124	0.564327	1.43e-07	Chitinase-like protein
Solyc04g078630	3.7886	2.86e-05	-0.0599541	0.999988	4.36817	7.8e-08	0.579574	0.541191	Unknown Protein
Solyc03g114860	4.46733	1.5e-193	0.137491	0.999988	4.36529	8.43e-180	-0.10204	0.513105	Alpha-1 4-glucan-protein synthase
Solyc06g072430	2.34721	0.250869	2.02497	0.919663	4.36058	0.0120476	2.01338	0.329313	Bcl-2-associated athanogene-like protein
Solyc11g010850	4.25041	5.95e-73	0.765344	0.273755	4.35869	3.89e-80	0.108279	0.810115	1-deoxy-D-xylulose 5-phosphate synthase 2
Solyc08g082610	3.96442	4.61e-270	0.164701	0.937912	4.35711	0	0.39269	1.26e-11	Unknown Protein
Solyc04g007990	3.24959	4.28e-41	2.06077	5.46e-12	4.35661	2.88e-107	1.10701	3.69e-20	Unknown Protein
Solyc01g057000	4.79898	0.00462647	2.13361	0.908286	4.35544	0.0160794	-0.443543	0.995568	Universal stress protein family protein
Solyc10g081840	4.22476	9.9e-17	0.627379	0.979927	4.35423	1.38e-18	0.12947	0.998841	Nuclear transcription factor Y subunit A-1
Solyc01g096430	5.04291	6.33e-269	-0.431675	0.677247	4.35249	2.59e-159	-0.690421	8.93e-22	Unknown Protein
Solyc05g007640	3.92576	0.00843831	0.16366	0.999988	4.35225	0.00168905	0.426489	0.980896	Resistance protein R1 (Fragment)
Solyc04g063350	5.75994	2.82e-77	-0.628772	0.979128	4.35107	4.69e-28	-1.40887	8.82e-20	3-methyl-2-oxobutanoate dehydrogenase (2-methylpropanoyl-transferring)
Solyc05g015380	n.d.	n.d.	n.d.	n.d.	4.34938	0.00232022	1.5896	0.296024	Unknown Protein
Solyc05g051570	4.72595	9.87e-164	-0.526846	0.631914	4.34877	7.58e-123	-0.377185	7.74e-05	Ras-related protein Rab-6A
Solyc02g071060	3.45838	0.00116436	-0.00486549	0.999988	4.34593	1.72e-06	0.887552	0.30394	Purine permease family protein
Solyc10g080900	4.3905	2.4e-25	0.911506	0.653581	4.34406	1.2e-24	-0.0464363	0.999545	3-oxoacyl-reductase
Solyc07g006630	-0.922797	0.313033	4.50798	2.79e-22	4.34106	7.05e-19	5.26386	5e-18	CONSTANS-like protein
Solyc10g049600	3.46473	2.89e-11	0.737221	0.857243	4.33969	1.09e-22	0.87497	0.00348875	Progesterone 5-beta-reductase
Solyc08g006340	4.51868	9.88e-11	-0.190488	0.999988	4.339	1.57e-09	-0.179682	0.997137	UDP-glucosyltransferase family 1 protein
Solyc01g080010	5.21769	9.49e-74	-0.153501	0.999988	4.33851	1.81e-38	-0.879173	4.02e-09	Xylanase inhibitor (Fragment)
Solyc04g079820	4.10359	0.00595068	n.d.	n.d.	4.32672	0.00253956	0.223132	0.999545	Inositol 5-phosphatase 4
Solyc01g087180	5.4179	5.52e-11	0.151432	0.999988	4.32661	1.56e-05	-1.09129	0.0355374	Unknown Protein
Solyc01g006400	4.8951	0	0.217249	1.7e-07	4.31959	0	-0.575513	0	Unknown Protein
Solyc10g007580	3.19437	0.000280662	-0.114328	0.999988	4.31776	1.7e-09	1.12338	0.0431544	Unknown Protein
Solyc01g009680	3.85026	6.66e-117	-0.241381	0.962394	4.31761	1.38e-173	0.467352	1.41e-07	Lipoxygenase
Solyc08g081490	3.178	5.96e-06	0.724343	0.970966	4.31615	3.27e-14	1.13816	0.00514731	Mitogen-activated protein kinase
Solyc02g014650	n.d.	n.d.	4.8703	0.000674997	4.31538	0.00265617	2.15962	0.144306	Unknown Protein
Solyc10g078840	4.20632	0.0041438	n.d.	n.d.	4.31456	0.00266441	0.108236	0.999545	Germin-like protein 3
Solyc07g016190	5.29826	1.33e-05	n.d.	n.d.	4.31435	0.00266642	-0.983904	0.336352	Unknown Protein
Solyc10g055770	4.32159	0.00463275	2.75284	0.503193	4.31399	0.00461369	-0.00760855	0.999545	Multidrug resistance protein 2
Solyc10g078470	2.92407	0.0535022	1.54254	0.916372	4.31368	0.000431144	1.38961	0.254528	Tyrosine-specific transport protein
Solyc10g008700	4.54638	0.00104091	n.d.	n.d.	4.31288	0.00268121	-0.233499	0.999545	MYB transcription factor
Solyc11g006670	3.03754	0.0668894	0.0983287	0.999988	4.30706	0.00178878	1.26952	0.423855	Unknown Protein
Solyc01g103470	3.93089	2.63e-19	-0.237845	0.999988	4.3057	4.09e-26	0.374809	0.297818	Unknown Protein
Solyc12g019890	3.94369	5.58e-26	1.15149	0.212195	4.30315	7.22e-35	0.359464	0.205296	Glucan endo-1 3-beta-glucosidase 5
Solyc03g006700	4.34519	9.94e-243	-0.593303	0.207372	4.30149	4.71e-236	-0.0437016	0.948213	Peroxidase
Solyc07g008140	4.79464	2.04e-69	0.0478127	0.999988	4.29499	1.37e-47	-0.499654	0.00146638	Blue copper protein (Fragment)
Solyc00g136560	4.65552	0	0.138337	0.999988	4.29429	0	-0.361233	6.86e-11	Undecaprenyl pyrophosphate synthase
Solyc01g006560	4.06903	4.16e-182	-0.0674964	0.999988	4.2892	8.64e-220	0.220167	0.0107662	Lipoxygenase
Solyc01g108210	5.04407	2.02e-06	1.24069	0.999988	4.28666	0.000389166	-0.757406	0.457416	Cytochrome P450
Solyc08g078700	2.63756	0.0538136	-1.00437	0.999988	4.28623	5.13e-05	1.64867	0.0790382	Unknown Protein
Solyc02g077790	n.d.	n.d.	n.d.	n.d.	4.28256	0.00301259	4.13183	0.0238076	Unknown Protein (AHRD V1)-3B contains Interpro domain(s) IPR016177 DNA-binding-2C integrase-type
Solyc06g050910	n.d.	n.d.	n.d.	n.d.	4.28133	0.00302584	1.11924	0.560999	Unknown Protein
Solyc06g076080	4.41598	8.41e-256	-0.165614	0.999988	4.28051	4.08e-231	-0.135467	0.153862	Unknown Protein
Solyc03g118970	4.64015	0	-0.679439	0.00756179	4.27267	0	-0.367485	3.2e-17	Multidrug resistance protein mdtK
Solyc02g082950	4.72448	5.17e-13	-0.207549	0.999988	4.27205	1.54e-09	-0.452435	0.494985	Unknown Protein
Solyc12g017480	5.67613	0.000478793	0.892581	0.999988	4.2665	0.0349111	-1.40963	0.281589	Leucine rich repeat protein
Solyc09g089680	4.26137	2.76e-17	-0.592009	0.999988	4.26305	1.96e-17	0.00167618	0.999545	1-aminocyclopropane-1-carboxylate oxidase-like protein
Solyc05g050360	3.69594	2.01e-10	0.92355	0.791182	4.26224	3.26e-16	0.566305	0.192589	Cyclic nucleotide gated channel
Solyc06g051940	3.50014	1.61e-06	0.984712	0.859704	4.26152	1.68e-11	0.761383	0.142596	Protein phosphatase 2C
Solyc05g007330	3.57768	0.0264888	n.d.	n.d.	4.25856	0.00330169	0.680888	0.859237	Histidine decarboxylase
Solyc07g041000	3.94799	0.00977674	n.d.	n.d.	4.25562	0.00333661	0.307626	0.999545	Cleavage and polyadenylation specificity factor subunit 5
Solyc01g090040	4.11808	0.00566392	3.95395	0.0385533	4.25468	0.00334902	0.136597	0.999545	Unknown Protein
Solyc08g006730	3.71092	2.57e-20	-0.828811	0.823532	4.25335	1.03e-31	0.542433	0.0348256	N-acetyltransferase
Solyc09g009840	3.69359	7.05e-31	0.781033	0.447425	4.25271	2.55e-49	0.559127	0.00286888	Unknown Protein
Solyc06g075780	3.18895	2.26e-05	-1.21844	0.928357	4.25151	6.39e-12	1.06257	0.0220469	Cys2/His2 zinc-finger transcription factor
Solyc01g108440	3.9383	2.49e-07	0.246412	0.999988	4.24839	3.44e-09	0.310086	0.87326	Calmodulin-binding protein
Solyc01g105200	n.d.	n.d.	n.d.	n.d.	4.24782	0.00343875	3.75784	0.0331534	Unknown Protein
Solyc08g005530	3.82962	2.36e-13	0.766686	0.869298	4.24719	1.37e-18	0.417566	0.36639	Unknown Protein
Solyc05g041920	5.14057	5.68e-29	0.101916	0.999988	4.2458	3.12e-15	-0.894764	0.000656913	Ribonuclease 3
Solyc10g006660	3.94093	0	-0.023943	0.999988	4.24311	0	0.302178	2.4e-08	Calcium-binding EF hand family protein (Fragment)
Solyc12g006240	3.80946	5.31e-05	2.95657	0.0263252	4.24198	1.07e-06	0.432523	0.810298	CONSTANS-like zinc finger protein
Solyc09g066160	4.60739	0.000785843	n.d.	n.d.	4.24001	0.00354091	-0.36739	0.994597	Unknown Protein
Solyc04g011750	4.59952	1.19e-53	-0.486069	0.976867	4.23717	9.38e-41	-0.362351	0.0740804	Unknown Protein
Solyc08g067350	n.d.	n.d.	n.d.	n.d.	4.2371	0.00357856	1.16968	0.543868	Unknown Protein
Solyc09g098010	3.67895	0.0698684	-0.344657	0.999988	4.23619	0.0246237	0.557239	0.996788	Cytochrome P450
Solyc01g007000	5.33669	1.34e-06	-0.229282	0.999988	4.23528	0.00148638	-1.10141	0.175778	U-box domain-containing protein
Solyc04g050410	n.d.	n.d.	n.d.	n.d.	4.23234	0.00364459	4.08161	0.0281884	60S ribosomal protein L12
Solyc07g007130	4.06606	1.97e-29	0.896277	0.475694	4.23144	7.87e-34	0.165381	0.820688	Unknown Protein
Solyc09g011630	3.11013	3.7e-18	-0.583508	0.873742	4.23045	9.44e-48	1.12032	2.31e-09	Glutathione S-transferase-like protein
Solyc08g066760	3.32292	0.000166218	-0.0162237	0.999988	4.22817	1.57e-08	0.905247	0.156064	Unknown Protein
Solyc04g074950	4.06155	1.79e-28	-0.0402119	0.999988	4.22521	1.11e-32	0.163658	0.835591	Unknown Protein
Solyc03g112980	3.0203	4.61e-133	0.66377	0.00164847	4.22439	0	1.20409	1.66e-86	Unknown Protein
Solyc04g079360	4.39024	7.3e-15	0.69288	0.986363	4.22063	3.28e-13	-0.169608	0.975654	MYB transcription factor
Solyc00g020000	4.37608	0.00216113	3.55898	0.112441	4.21691	0.00385423	-0.159167	0.999545	Unknown Protein
Solyc07g055080	3.7637	1.96e-34	0.568794	0.741624	4.21278	3.23e-50	0.449075	0.0204028	Proteasome subunit alpha type
Solyc04g015610	3.14287	0.0177569	0.458996	0.999988	4.21026	0.000151752	1.06739	0.367435	Unknown Protein
Solyc09g098160	3.55434	1.4e-05	0.164681	0.999988	4.20883	6.34e-09	0.654493	0.363332	Pirin-like protein
Solyc00g007570	n.d.	n.d.	n.d.	n.d.	4.20784	0.00398529	2.49372	0.115203	Polygalacturonase
Solyc03g113070	4.39754	1.16e-16	-0.69756	0.999988	4.20651	1.48e-14	-0.191026	0.927824	ATP-binding cassette (ABC) transporter 17
Solyc03g121420	4.18145	8.58e-76	1.74999	1.56e-06	4.20126	1.36e-77	0.0198027	0.999545	Phosphatase
Solyc01g109090	3.78439	2.36e-228	0.85665	5.1e-05	4.19985	0	0.415453	1.97e-11	Unknown Protein
Solyc07g055710	4.55639	2.76e-07	1.61027	0.710917	4.19429	8.57e-06	-0.3621	0.875534	Heat stress transcription factor A3
Solyc06g074530	4.7462	2.16e-183	0.297922	0.89399	4.19094	3.08e-119	-0.555267	1.98e-10	Prephenate dehydratase
Solyc05g025920	4.09953	0.0485646	n.d.	n.d.	4.19085	0.04081	0.0913242	0.999545	Auxin-induced SAUR-like protein
Solyc04g077310	4.5617	2.18e-07	0.656635	0.999988	4.19029	7.75e-06	-0.371413	0.85805	Serine/threonine-protein kinase receptor
Solyc08g008110	3.96655	2.56e-22	0.521583	0.961459	4.18727	8.45e-27	0.220718	0.718967	1-aminocyclopropane-1-carboxylate synthase
Solyc12g096920	4.228	0.000427814	-0.155509	0.999988	4.18549	0.000511307	-0.0425101	0.999545	Disease resistance protein
Solyc01g091350	4.09032	7.3e-08	0.215584	0.999988	4.18519	1.84e-08	0.0948674	0.999545	ATP-dependent DNA helicase 2 subunit KU80
Solyc04g051690	3.82589	5.35e-25	1.75245	0.00418643	4.1829	1.24e-33	0.357005	0.218221	WRKY transcription factor 16
Solyc04g045570	n.d.	n.d.	n.d.	n.d.	4.18252	0.00437902	4.03179	0.0330965	Unknown Protein
Solyc06g076060	4.89346	0.000180225	n.d.	n.d.	4.18214	0.0043841	-0.711319	0.703388	Unknown Protein
Solyc03g058840	3.54578	0.0285544	n.d.	n.d.	4.1778	0.00445214	0.632019	0.904121	Unknown Protein
Solyc10g079930	3.48238	1.65e-60	0.530389	0.437065	4.1774	1.24e-110	0.695024	7.38e-10	UDP-glucosyltransferase HvUGT5876
Solyc02g077000	3.63834	0.0689345	1.9226	0.965636	4.17339	0.0251338	0.535044	0.999545	Lipase-like
Solyc10g055740	3.64932	0.0617984	1.51132	0.999988	4.17296	0.0218986	0.523639	0.999545	Unknown Protein
Solyc12g005810	5.12347	4.43e-05	n.d.	n.d.	4.16272	0.00470038	-0.960751	0.410375	Unknown Protein
Solyc05g008140	3.90553	1.65e-48	-0.375235	0.979128	4.16158	2.38e-60	0.256055	0.228795	Unknown Protein
Solyc04g071030	5.00354	9.09e-91	0.00024209	0.999988	4.16107	8.38e-48	-0.842472	1.64e-10	U-box domain-containing protein
Solyc12g099140	4.26367	0.00335274	n.d.	n.d.	4.16029	0.00474129	-0.103381	0.999545	MYB transcription factor
Solyc02g080080	4.01701	3.79e-19	0.389332	0.999988	4.15867	1.49e-21	0.141658	0.968512	Receptor-like protein kinase
Solyc10g085140	4.48046	0	-0.1886	0.915883	4.15837	0	-0.322085	1.53e-08	Undecaprenyl pyrophosphate synthase
Solyc12g008930	3.983	0.00878653	n.d.	n.d.	4.15797	0.00477745	0.174968	0.999545	Unknown Protein
Solyc10g011920	4.49151	2.58e-98	0.124266	0.999988	4.1568	8.13e-76	-0.334704	0.0122838	Phenylalanine ammonia-lyase
Solyc01g090320	n.d.	n.d.	n.d.	n.d.	4.15322	0.0048604	1.58556	0.35855	Ethylene responsive transcription factor 1b
Solyc06g066250	2.24671	0.152466	0.422806	0.999988	4.15137	0.000818788	1.90466	0.121612	Cytochrome P450
Solyc01g010430	4.68637	3.35e-15	-0.973972	0.998802	4.15086	2.04e-10	-0.535513	0.276219	Unknown Protein
Solyc08g080630	4.68388	4.68e-290	-0.180315	0.999988	4.15038	4.55e-191	-0.5335	2.97e-15	Chymotrypsin inhibitor-2
Solyc01g096720	n.d.	n.d.	n.d.	n.d.	4.15021	0.00491381	1.57309	0.36465	Major facilitator superfamily transporter
Solyc01g007950	5.12354	7.7e-10	0.48921	0.999988	4.14816	2.71e-05	-0.975384	0.0910388	Peroxidase 1
Solyc12g009180	3.66907	3.37e-49	1.30608	0.00228206	4.14625	4.57e-74	0.477179	0.00110676	Unknown Protein
Solyc11g010330	3.465	4.25e-56	0.562033	0.404897	4.13908	6.53e-101	0.674073	1.3e-08	RING finger protein
Solyc04g054150	4.00376	0.032807	0.699541	0.999988	4.13809	0.0242714	0.134335	0.999545	Nuclear transcription factor Y subunit B-3
Solyc03g112710	4.48284	0.00137953	n.d.	n.d.	4.13662	0.00515658	-0.346226	0.999545	SKP1-like protein 1
Solyc10g081560	3.9735	2.74e-237	-1.10785	0.000711749	4.13284	4.1e-273	0.159343	0.0517208	Tropinone reductase I
Solyc10g007910	2.79589	0.00217503	0.458652	0.999988	4.13065	8.95e-09	1.33477	0.0195887	Cytochrome P450
Solyc11g015900	3.63267	0.0605592	n.d.	n.d.	4.12573	0.0227054	0.493064	0.999545	Unknown Protein
Solyc05g007310	3.64364	0.0226125	n.d.	n.d.	4.12428	0.00538203	0.480636	0.980731	Aromatic amino acid decarboxylase 1B
Solyc01g108490	3.80418	1.51e-131	0.257653	0.859278	4.12319	1.57e-173	0.319014	0.000466895	Serine carboxypeptidase 1
Solyc06g066370	4.58174	1.07e-116	0.469751	0.680591	4.12284	1.5e-81	-0.458898	5.48e-05	WRKY transcription factor 1
Solyc11g071740	2.81397	0.00035928	0.720705	0.988594	4.12173	3.27e-11	1.30776	0.00573812	Calmodulin-like protein
Solyc12g013620	4.43145	0	0.350325	0.467968	4.12143	9.43e-241	-0.31002	2.69e-06	NAC domain protein IPR003441
Solyc04g009870	3.8088	1.8e-21	3.36976	2.93e-15	4.11951	8.31e-28	0.310703	0.417613	Unknown Protein
Solyc08g006770	2.9402	0.00225849	1.49487	0.621523	4.1166	1.34e-07	1.1764	0.0722522	Anthocyanidin synthase (Fragment)
Solyc02g090110	4.77161	1.82e-59	0.279625	0.999988	4.11487	5.61e-36	-0.65674	9.1e-05	Receptor-like kinase
Solyc08g066210	4.19195	4.28e-16	0.218924	0.999988	4.11439	2.77e-15	-0.0775615	0.999545	LRR receptor-like serine/threonine-protein kinase FEI 1
Solyc07g054790	0.0938268	0.513376	-0.300459	0.999988	4.1138	2.21e-06	4.01997	3.6e-05	Unknown Protein
Solyc04g009050	0.797106	0.43193	4.42879	0.000357897	4.11258	0.000655978	3.31547	0.0124276	Unknown Protein
Solyc01g089990	5.48641	5.66e-31	1.80152	0.171735	4.11223	1.04e-11	-1.37419	1.01e-07	Unknown Protein
Solyc07g008920	3.87443	1.69e-06	0.812974	0.999988	4.1107	1.04e-07	0.236266	0.984364	Oxysterol-binding protein
Solyc06g069710	4.30149	0.00374109	-0.31671	0.999988	4.10282	0.00718898	-0.198666	0.999545	NAC domain protein IPR003441
Solyc01g073820	3.40468	3.88e-07	1.35999	0.469561	4.09919	3.42e-12	0.694508	0.166933	Unknown Protein
Solyc02g080290	3.77012	6.68e-12	0.490004	0.999988	4.09729	1.88e-15	0.327171	0.649474	Beta-glucosidase 47
Solyc06g011350	4.42442	0	-0.449117	0.356711	4.09599	2.82e-238	-0.328429	5.19e-07	Aquaporin 2
Solyc01g090210	5.24369	1.21e-07	0.411222	0.999988	4.09348	0.000708623	-1.15021	0.0989756	Unknown Protein
Solyc09g011980	4.53748	3.88e-25	0.137344	0.999988	4.09159	5.02e-18	-0.445893	0.189562	Unknown Protein
Solyc03g031600	3.24417	7.5e-59	1.32015	9.36e-06	4.09015	5.11e-125	0.845981	1.24e-15	Peroxisomal membrane protein PMP22
Solyc03g034370	3.02999	0	-0.0617531	0.914692	4.08237	0	1.05238	0	Unknown Protein
Solyc04g073950	4.85637	7.1e-31	0.724597	0.886149	4.08065	2.3e-17	-0.775723	0.0020959	Unknown Protein
Solyc03g111080	n.d.	n.d.	n.d.	n.d.	4.07888	0.00627229	3.92814	0.0453908	3-oxoacyl-
Solyc07g045470	3.20133	6.95e-09	1.52637	0.142924	4.07481	4e-18	0.873484	0.0108506	Alpha-1 6-mannosyl-glycoprotein 2-beta-N-acetylglucosaminyltransferase
Solyc03g078690	2.26891	0.239594	0.909627	0.999988	4.07314	0.0149363	1.80424	0.409701	UDP-glucosyltransferase family 1 protein
Solyc05g021580	3.90023	0.0112755	n.d.	n.d.	4.0699	0.00645709	0.169676	0.999545	Unknown Protein
Solyc08g048280	n.d.	n.d.	n.d.	n.d.	4.06843	0.00648883	1.52013	0.414161	Predicted transporter
Solyc08g080130	4.96724	2.99e-90	0.0915506	0.999988	4.06783	2.96e-45	-0.899408	1.21e-11	Phospholipase D
Solyc09g091040	4.17475	0.00464324	n.d.	n.d.	4.06449	0.00657918	-0.110265	0.999545	Unknown Protein
Solyc08g079700	4.30358	0	-0.0259918	0.999988	4.06268	1.29e-259	-0.240893	0.000319217	Zinc finger A20 and AN1 domain-containing stress-associated protein 7
Solyc03g007380	3.93965	0.00925108	0.915229	0.999988	4.05925	0.00612427	0.119593	0.999545	WRKY transcription factor 27
Solyc07g056280	3.65905	7.2e-19	-0.374159	0.999988	4.05565	2.79e-26	0.396598	0.236046	WRKY transcription factor 16
Solyc06g072550	1.94498	0.128715	1.18439	0.930974	4.04987	2.4e-05	2.10489	0.0157806	Unknown Protein
Solyc05g008310	3.83637	0.0610388	0.177495	0.999988	4.04956	0.0418442	0.213188	0.999545	Serine/threonine kinase receptor
Solyc06g069570	4.38294	2.55e-88	1.00462	0.0493296	4.04369	1.28e-67	-0.339254	0.0171531	SNAP25 homologous protein SNAP33
Solyc02g091250	2.44192	1.96e-05	0.510025	0.987989	4.04303	2.22e-21	1.60111	2.68e-07	Unknown Protein
Solyc04g076680	2.40316	0.00114147	0.188575	0.999988	4.04236	1.77e-13	1.6392	9.1e-05	MADS-box transcription factor-like protein
Solyc02g093050	3.74713	2.73e-28	0.227744	0.999988	4.04224	2.2e-36	0.295109	0.328814	WRKY transcription factor 26
Solyc03g045150	4.14747	1.94e-07	n.d.	n.d.	4.04073	5.91e-07	-0.106742	0.999545	Amine oxidase
Solyc02g031790	2.68461	0.210839	0.804575	0.999988	4.03884	0.0357315	1.35423	0.724266	Receptor kinase-like protein
Solyc10g008350	3.60802	0	-0.97183	1.91e-27	4.03457	0	0.426551	3.07e-90	Unknown Protein
Solyc12g005540	n.d.	n.d.	n.d.	n.d.	4.03453	0.00725165	3.88379	0.0514484	Unknown Protein
Solyc01g079610	3.82	3.35e-52	0.381564	0.892076	4.03378	6.56e-63	0.213779	0.353189	DNAJ chaperone
Solyc04g015960	3.34775	0.00713231	-0.973719	0.999988	4.03185	0.000269006	0.684104	0.719268	Unknown Protein (AHRD V1)-3B contains Interpro domain(s) IPR003441 No apical meristem (NAM) protein
Solyc07g053050	3.42311	6.04e-30	1.08807	0.0668966	4.03098	8.82e-51	0.607874	0.000656592	Calmodulin
Solyc05g054890	4.87293	6.74e-12	-0.486372	0.999988	4.03073	9.82e-07	-0.842196	0.0958851	ABC transporter G family member 1
Solyc07g047800	4.05733	0	0.123585	0.769784	4.03012	0	-0.0272168	0.852822	Short-chain dehydrogenase/reductase family protein
Solyc11g011400	2.27345	0.101469	1.03238	0.999988	4.02987	0.000205218	1.75641	0.0903459	Unknown Protein
Solyc09g011670	4.21682	2.44e-190	-0.617416	0.234764	4.02842	4.19e-164	-0.188398	0.059247	Universal stress protein family protein
Solyc07g063470	4.20727	0.00412969	n.d.	n.d.	4.02832	0.00739595	-0.178941	0.999545	Unknown Protein
Solyc03g034250	4.23194	3.73e-69	0.866923	0.174376	4.02824	5.15e-59	-0.203701	0.360609	Unknown Protein
Solyc01g014860	6.37052	2.27e-10	6.43744	8.29e-11	4.02724	0.00741731	-2.34329	3.94e-05	Unknown Protein
Solyc01g057430	n.d.	n.d.	n.d.	n.d.	4.02724	0.00741731	3.8765	0.0524757	Chloroplast carboxyltransferase alpha subunit
Solyc09g031870	n.d.	n.d.	n.d.	n.d.	4.02724	0.00741731	3.8765	0.0524757	ADP-ribosylation factor
Solyc11g069140	4.80775	0.000287886	n.d.	n.d.	4.02724	0.00741731	-0.78051	0.661459	Unknown Protein
Solyc04g077360	3.05305	0.0616287	0.647895	0.999988	4.0271	0.00465816	0.974056	0.681437	Serine/threonine-protein kinase receptor
Solyc01g105070	3.28819	5.84e-143	0.239568	0.725612	4.02655	6.55e-278	0.73836	1.2e-27	Peroxidase
Solyc03g019690	4.24024	4.29e-17	-2.57758	0.384001	4.02636	1.27e-14	-0.213875	0.875867	Kunitz-type protease inhibitor
Solyc07g042550	4.22319	5.68e-81	0.0148418	0.999988	4.02636	1.97e-69	-0.196834	0.316698	Sucrose synthase
Solyc02g062500	3.78375	8.55e-06	0.423783	0.999988	4.02462	7e-07	0.240869	0.991633	2-oxoglutarate-dependent dioxygenase
Solyc04g011440	2.13973	0.1509	0.732483	0.999988	4.02152	0.000656496	1.88179	0.110548	heat shock protein
Solyc05g050330	2.52153	0.133949	1.50164	0.96417	4.02134	0.00412199	1.49981	0.370259	WRKY transcription factor 6
Solyc09g011650	2.93273	2.96e-06	0.753747	0.889871	4.01868	4.79e-15	1.08596	0.00441317	Glutathione S-transferase
Solyc08g068850	3.24958	0.129565	-0.066804	0.999988	4.01525	0.0420892	0.765667	0.959571	Unknown Protein
Solyc12g006530	5.59981	1.87e-11	0.999374	0.999988	4.00642	0.000283643	-1.59339	0.00136539	Cycloartenol synthase
Solyc04g080540	2.0862	0.016657	-0.994332	0.976494	4.0052	1.47e-10	1.919	0.000145538	ST225
Solyc10g006950	3.62924	1.48e-33	1.95794	3.68e-06	4.00447	2.09e-46	0.375223	0.0785142	Unknown Protein
Solyc11g005630	3.12442	1.7e-17	1.24232	0.0595709	4.00343	1.03e-37	0.879008	2.73e-05	Receptor-like protein kinase
Solyc01g009490	6.19239	2.36e-09	n.d.	n.d.	4.00167	0.00806332	-2.19072	0.000281957	Unknown Protein
Solyc04g016180	4.24612	8.24e-28	-1.1299	0.679794	4.00138	4.32e-23	-0.244744	0.624359	Glycosyltransferase
Solyc03g118960	4.4943	1.9e-16	-1.33605	0.854298	4.00087	1.74e-11	-0.493433	0.296212	Multidrug and toxin extrusion protein 1
Solyc07g056400	4.59366	1.26e-24	-0.316187	0.999988	3.99272	1.04e-15	-0.600942	0.0507468	Ribosomal protein S6 kinase alpha-6
Solyc11g006030	3.9751	1.62e-06	-0.135982	0.999988	3.99148	1.24e-06	0.0163772	0.999545	U-box domain-containing protein
Solyc09g011860	4.64697	0.000377965	0.755217	0.999988	3.99115	0.00601679	-0.655817	0.781996	Unknown Protein
Solyc04g079880	4.01578	0.00127909	0.931641	0.999988	3.99003	0.00138763	-0.0257511	0.999545	1-acyl-sn-glycerol-3-phosphate acyltransferase
Solyc07g052260	5.76428	2.65e-07	n.d.	n.d.	3.989	0.0083873	-1.77528	0.0119475	Unknown Protein
Solyc01g103280	n.d.	n.d.	n.d.	n.d.	3.98875	0.00839196	3.83802	0.0585762	Unknown Protein
Solyc09g005460	4.68594	4.78e-23	0.658973	0.967029	3.98542	1.01e-13	-0.70052	0.0248287	3-phosphoshikimate 1-carboxyvinyltransferase
Solyc02g087210	4.14145	1.49e-27	-0.668634	0.929802	3.98482	1.69e-24	-0.156636	0.89443	AN1-type zinc finger protein 2B
Solyc02g069100	3.22274	3.29e-204	0.72407	4.08e-05	3.98279	0	0.760043	7.41e-43	Cathepsin B
Solyc10g009560	n.d.	n.d.	n.d.	n.d.	3.98081	0.00859957	0.844556	0.813699	Unknown Protein
Solyc06g063180	4.39114	1.14e-12	1.55472	0.397057	3.97998	1.88e-09	-0.41116	0.571561	Glutamate-gated kainate-type ion channel receptor subunit GluR5
Solyc01g080220	3.71222	3.93e-87	0.369064	0.718575	3.97815	3.09e-110	0.265933	0.0371437	Dienelactone hydrolase family protein
Solyc06g050220	5.82519	1.45e-07	4.25179	0.0136058	3.97742	0.00869272	-1.84777	0.00729069	Unknown Protein
Solyc08g029100	4.80775	0.000287886	n.d.	n.d.	3.97742	0.00869272	-0.830327	0.619383	Unknown Protein
Solyc10g051230	n.d.	n.d.	n.d.	n.d.	3.97742	0.00869272	3.82668	0.0604366	Unknown Protein
Solyc03g115920	2.49962	1.15e-06	-0.932129	0.77617	3.97452	3.02e-24	1.4749	1.86e-07	Zinc finger protein-like protein
Solyc02g032060	3.81136	0.0145592	n.d.	n.d.	3.97351	0.00880276	0.162154	0.999545	Leucine-rich repeat receptor-like protein kinase
Solyc12g087790	4.38126	3.14e-142	0.967795	0.00939773	3.97349	1.18e-102	-0.407777	5.42e-05	Unknown Protein
Solyc09g092000	4.24216	0	0.518685	0.00134601	3.97078	0	-0.271376	3.85e-11	Unknown Protein
Solyc03g098780	4.49433	0	1.48818	2.17e-49	3.97008	0	-0.524251	1.53e-59	Kunitz-type protease inhibitor
Solyc10g074740	3.63046	0	0.389989	0.043514	3.96939	0	0.338936	3.84e-13	Calmodulin-like protein
Solyc05g021570	n.d.	n.d.	n.d.	n.d.	3.96857	0.00893935	1.14949	0.63629	Unknown Protein
Solyc08g078510	3.43461	1.48e-61	0.0562223	0.999988	3.96719	8.57e-99	0.532589	7.96e-06	Unknown Protein
Solyc08g068660	4.46487	0.00149072	n.d.	n.d.	3.96651	0.0089957	-0.498369	0.94	Unknown Protein
Solyc01g091360	3.84591	4.27e-123	0.475091	0.361728	3.96537	2.78e-137	0.119452	0.504509	Unknown Protein
Solyc06g053550	3.87879	4.15e-08	-0.493148	0.999988	3.9648	1.08e-08	0.0860148	0.999545	Peroxisomal membrane protein
Solyc11g010320	3.61272	4.11e-06	-0.108695	0.999988	3.96284	6.63e-08	0.350118	0.850035	Unknown Protein
Solyc02g079590	3.63951	9.56e-18	0.26882	0.999988	3.96044	2.98e-23	0.320927	0.465456	Serine/threonine kinase receptor
Solyc06g007930	3.90016	0	-0.0327869	0.999988	3.95835	0	0.058186	0.645723	Cytochrome b5
Solyc02g085730	4.03919	0	0.687811	1.53e-05	3.95741	0	-0.0817847	0.240034	Allene oxide cyclase
Solyc06g063350	3.871	4.32e-136	-0.630775	0.238344	3.95361	4.26e-147	0.0826042	0.767977	Unknown Protein
Solyc08g028780	4.98186	4.92e-66	0.267299	0.999988	3.95093	5.88e-30	-1.03093	1.12e-10	Unknown Protein
Solyc05g052520	3.76618	2.49e-05	2.02996	0.305661	3.94835	4.61e-06	0.182163	0.999545	Protein phosphatase 2C
Solyc10g075150	2.31651	1.22e-29	1.04672	0.000166357	3.94673	1.36e-147	1.63021	8.31e-53	Non-specific lipid-transfer protein
Solyc10g075090	1.89838	3.45e-31	0.284713	0.557272	3.94672	5.68e-267	2.04834	6.96e-131	Non-specific lipid-transfer protein
Solyc07g066560	4.02119	7.44e-05	1.83787	0.595802	3.94424	0.000119196	-0.0769564	0.999545	Unknown Protein
Solyc12g088330	3.78823	0.0155119	n.d.	n.d.	3.93976	0.00977105	0.151531	0.999545	Unknown Protein
Solyc12g089020	4.30388	0.00448257	0.678139	0.999988	3.93918	0.0136765	-0.364702	0.999545	Receptor-like protein kinase At5g59670
Solyc02g070590	n.d.	n.d.	n.d.	n.d.	3.93677	0.00985687	3.78603	0.0674876	Unknown Protein
Solyc03g082800	n.d.	n.d.	n.d.	n.d.	3.93677	0.00985687	3.78603	0.0674876	Unknown Protein
Solyc12g099980	3.5891	0.0181054	0.249914	0.999988	3.93635	0.00612436	0.347251	0.999545	Leucine Rich Repeat family protein
Solyc07g040960	3.47041	9.95e-05	0.915752	0.977438	3.93348	1.53e-06	0.46307	0.766669	Os07g0175100 protein (Fragment)
Solyc07g045530	1.19895	0.103925	0.00590021	0.999988	3.93233	3.2e-16	2.73338	1.19e-10	Unknown Protein
Solyc08g083050	1.71701	8.6e-06	-0.327236	0.999988	3.93221	5.56e-53	2.2152	2.54e-28	Unknown Protein
Solyc04g072800	5.14366	2.06e-30	-0.788371	0.996387	3.93205	1.53e-12	-1.21161	2.24e-06	2 3-bisphosphoglycerate-dependent phosphoglycerate mutase
Solyc10g079960	3.70841	0.0191842	5.08787	0.000167949	3.9279	0.0101213	0.219496	0.999545	Unknown Protein
Solyc05g008360	3.53144	0.0295071	n.d.	n.d.	3.92685	0.0101543	0.395412	0.999545	Unknown Protein
Solyc08g008280	4.78812	6.68e-40	0.617103	0.897589	3.92398	1.23e-20	-0.864143	4.66e-05	WRKY transcription factor-30
Solyc02g065090	5.10479	2.65e-15	-1.28011	0.982506	3.92391	8.27e-07	-1.18088	0.0030902	Patatin-like protein 3
Solyc01g109050	3.96797	1.94e-07	-1.17033	0.991852	3.92331	2.98e-07	-0.0446583	0.999545	Beta-glucanase-like protein
Solyc09g089980	5.08805	3.86e-12	0.559175	0.999988	3.92323	1.32e-05	-1.16482	0.013718	Unknown Protein
Solyc12g089200	n.d.	n.d.	n.d.	n.d.	3.92311	0.0102684	3.77237	0.0698649	Peptidyl-prolyl cis-trans isomerase-like 4
Solyc03g007230	4.68209	1.06e-109	-1.19743	0.160317	3.91329	1.08e-59	-0.768805	4.41e-11	Protein phosphatase 2C
Solyc02g093870	3.68794	0.0552897	-0.040422	0.999988	3.90849	0.0362588	0.22055	0.999545	Histidine amino acid transporter
Solyc03g112700	4.18869	3.54e-156	-0.33921	0.801995	3.90719	2.04e-124	-0.281503	0.00496552	Calmodulin-binding protein
Solyc06g063110	3.97994	0.00349602	2.0451	0.722865	3.90546	0.00449669	-0.0744758	0.999545	Ring H2 finger protein
Solyc07g043150	3.5395	1.68e-17	-0.582145	0.969427	3.90191	8e-24	0.362406	0.343512	UDP-glucosyltransferase
Solyc06g076130	3.85847	4.03e-06	0.586341	0.999988	3.89877	2.49e-06	0.0403006	0.999545	Unknown Protein (AHRD V1)
Solyc02g079510	2.89568	0.000455846	0.929083	0.902583	3.89586	1.54e-08	1.00018	0.0931958	Peroxidase
Solyc07g007870	4.42002	0	0.0484774	0.999988	3.89548	0	-0.524539	2.23e-27	NADH flavin oxidoreductase/12-oxophytodienoate reductase
Solyc01g009440	4.18702	0.00444197	n.d.	n.d.	3.894	0.0112044	-0.29302	0.999545	Ethylene-responsive transcription factor 10
Solyc01g016360	2.81453	0.0435122	-0.0188819	0.999988	3.89055	0.00101704	1.07603	0.472156	Unknown Protein
Solyc01g105940	4.52946	1.55e-05	-0.153755	0.999988	3.89012	0.000859977	-0.639337	0.652762	Limonene synthase
Solyc05g005260	3.5299	1.3e-46	0.775712	0.192538	3.88784	4.84e-64	0.35794	0.0337625	Unknown Protein
Solyc01g067300	3.49347	0.000678054	1.65729	0.646134	3.88762	4.83e-05	0.394158	0.922519	Unknown Protein
Solyc01g090840	2.52643	0.000446084	1.29632	0.443283	3.88503	4.55e-12	1.3586	0.00192542	Cys2/His2 zinc-finger transcription factor
Solyc03g118000	4.85466	1.12e-40	-0.00953644	0.999988	3.87745	2.6e-19	-0.977212	3.46e-06	Inositol hexakisphosphate kinase 3
Solyc04g007620	n.d.	n.d.	n.d.	n.d.	3.87474	0.0118593	2.88483	0.13747	Unknown Protein
Solyc02g093860	3.72229	2e-266	0.427155	0.103234	3.87165	1.25e-305	0.14936	0.0473799	Histidine amino acid transporter
Solyc02g069060	2.4873	0.0327549	-0.0768509	0.999988	3.86723	3.41e-05	1.37993	0.119048	Phloem lectin --
Solyc12g005550	3.8473	0.0139197	0.0323813	0.999988	3.8651	0.0129358	0.017793	0.999545	Unknown Protein
Solyc09g011560	3.52549	2.01e-68	0.178983	0.999988	3.86494	8.82e-93	0.33945	0.0099602	Glutathione S-transferase-like protein
Solyc02g082450	4.01473	0.00075573	-1.95381	0.999988	3.86462	0.0015113	-0.150114	0.999545	Auxin efflux carrier family protein
Solyc09g091530	3.61978	0.0239692	n.d.	n.d.	3.86045	0.0123685	0.240676	0.999545	Salicylic acid carboxyl methyltransferase
Solyc09g007780	n.d.	n.d.	n.d.	n.d.	3.85627	0.0125249	0.632018	0.938537	Unknown Protein
Solyc09g097810	2.88284	3.09e-09	0.152394	0.999988	3.85386	2.19e-21	0.971021	0.00103384	SAR8.2 protein
Solyc06g036420	3.72043	0.00907886	0.582342	0.999988	3.85244	0.00565671	0.132009	0.999545	SGT1
Solyc03g111400	4.463	9.5e-05	-0.0158914	0.999988	3.85121	0.00232701	-0.611792	0.755764	Xanthine/uracil permease family protein
Solyc10g084170	3.07178	0.000169216	1.05668	0.831587	3.84878	5.49e-08	0.777001	0.264122	Bcl-2-associated athanogene-like protein
Solyc07g008620	3.79992	3.14e-19	0.470006	0.997609	3.84833	3.8e-20	0.0484079	0.999545	Leucine Rich Repeat family protein expressed
Solyc07g055500	3.4824	0.0329458	n.d.	n.d.	3.84454	0.0129553	0.36214	0.999545	Cytochrome P450
Solyc01g005920	3.49291	8.37e-11	-0.00534015	0.999988	3.84356	2.05e-14	0.350647	0.611402	Amino acid permease (Fragment)
Solyc11g062400	4.95797	1.12e-18	0.794943	0.968459	3.84171	2.06e-08	-1.11626	0.00127507	ATP binding / serine-threonine kinase
Solyc10g007030	2.29046	0.0104935	2.22413	0.0556726	3.83996	1.95e-08	1.5495	0.00664864	Unknown Protein
Solyc09g015010	4.36061	0.00229859	n.d.	n.d.	3.83743	0.0132236	-0.523173	0.937193	Unknown Protein
Solyc08g008370	3.51689	4.65e-41	-0.642461	0.64886	3.83677	1.31e-54	0.319886	0.104373	Unknown Protein
Solyc07g055400	2.96338	0.106269	0.957166	0.999988	3.83651	0.0204196	0.873132	0.859951	Receptor-like kinase
Solyc01g098470	n.d.	n.d.	n.d.	n.d.	3.83644	0.0132583	3.6857	0.0862761	Unknown Protein
Solyc06g071810	3.76979	1.41e-53	0.746579	0.257803	3.83497	4.59e-57	0.0651844	0.999545	LRR receptor-like serine/threonine-protein kinase FEI 1
Solyc03g032090	4.21939	5.27e-161	2.3641	3.12e-29	3.8338	1.78e-117	-0.385595	3.55e-05	Amino acid transporter family protein
Solyc07g049670	4.18947	3.76e-08	1.23313	0.797682	3.83341	2.14e-06	-0.356058	0.839685	Alcohol acetyltransferase
Solyc12g005610	2.36405	0.0504479	1.48232	0.758953	3.8333	6.85e-05	1.46925	0.113067	Leucine-rich repeat receptor-like protein kinase PEPR2
Solyc05g009650	2.99837	1.03e-07	-0.529823	0.999988	3.831	1.94e-15	0.832625	0.0282036	Unknown Protein
Solyc04g047760	4.17391	0.00465619	4.86905	0.000679773	3.83062	0.0134849	-0.343287	0.999545	Unknown Protein
Solyc02g077430	3.3151	1.01e-29	0.654352	0.492818	3.83057	4.49e-47	0.515466	0.00625541	Lipase-like
Solyc06g051800	3.87126	4.72e-30	0.576072	0.813165	3.82891	3.1e-29	-0.0423514	0.999545	Expansin
Solyc11g068710	3.78442	1.9e-111	1.13241	0.000102342	3.82687	1.83e-116	0.0424491	0.999545	Unknown Protein
Solyc03g097750	3.61233	3.6e-10	-0.176282	0.999988	3.82599	4.09e-12	0.213659	0.93493	Translocon-associated protein subunit beta
Solyc06g073060	3.37166	6.6e-59	0.699853	0.13898	3.82446	9.97e-89	0.452804	0.000383352	Iaa-amino acid hydrolase 6
Solyc06g050950	3.52783	0.0297465	n.d.	n.d.	3.82313	0.0137809	0.295301	0.999545	LOB domain protein 4
Solyc09g006010	3.56738	0	-0.752128	1.74e-29	3.82248	0	0.2551	2.95e-49	Pathogenesis related protein PR-1
Solyc03g096450	3.4596	0	0.431141	0.0176322	3.81915	0	0.359559	2.24e-13	Unknown Protein
Solyc08g065480	4.12667	1.29e-57	-0.342412	0.999988	3.81733	6.75e-45	-0.309336	0.117127	Ferrochelatase
Solyc09g090710	3.6585	1.29e-14	1.32153	0.225153	3.81525	1.01e-16	0.156747	0.970756	Unknown Protein
Solyc02g094180	4.14745	0.00166918	-0.722284	0.999988	3.81504	0.00599524	-0.33241	0.999545	Peroxidase 1
Solyc08g014300	2.09545	0.161956	1.31953	0.962301	3.81338	0.00195695	1.71794	0.204387	FAM136A
Solyc09g082890	2.87442	0.0229779	0.418821	0.999988	3.81282	0.00045067	0.938398	0.50731	Calcium-transporting ATPase 1
Solyc03g115060	4.98113	1.11e-42	-0.100833	0.999988	3.81176	1.5e-17	-1.16937	1.81e-08	Unknown Protein
Solyc04g007390	4.4676	1.03e-19	0.504818	0.999988	3.80813	5.19e-12	-0.659464	0.0614161	Serine/threonine protein kinase family protein
Solyc01g108100	3.96051	0.0280285	1.64125	0.999988	3.80771	0.037931	-0.152804	0.999545	Unknown Protein
Solyc07g056390	3.69511	2.35e-10	0.585081	0.999988	3.80746	2.2e-11	0.112353	0.999545	Endoplasmic oxidoreductin-1
Solyc01g073660	4.67774	3.13e-65	1.43083	0.0138493	3.80494	9.35e-33	-0.872805	2.99e-08	Unknown Protein
Solyc02g088460	3.47698	7.8e-150	0.465694	0.155016	3.80472	4.09e-202	0.327743	4.43e-05	Chorismate mutase 1
Solyc12g056460	3.65019	4.11e-12	0.028025	0.999988	3.80035	9.41e-14	0.150161	0.997121	MADS box transcription factor
Solyc07g006560	3.65562	2.25e-13	1.90146	0.0203796	3.79975	3.93e-15	0.144129	0.995709	Hypersensitive response assisting protein
Solyc12g036330	3.60081	6.44e-06	0.0932272	0.999988	3.79959	7.37e-07	0.198779	0.999545	Receptor-like protein kinase At3g21340
Solyc05g007900	1.71082	0.197741	1.7794	0.639082	3.79909	0.000329065	2.08828	0.0493747	Unknown Protein
Solyc08g080680	3.29503	2.26e-47	-0.107993	0.999988	3.79865	8.04e-75	0.503623	0.00030732	Unknown Protein
Solyc02g078530	4.20254	2.06e-09	0.235556	0.999988	3.79798	4.34e-07	-0.404556	0.714001	Receptor-like protein kinase At3g21340
Solyc06g066230	3.70219	0.0195082	n.d.	n.d.	3.79773	0.0147875	0.0955439	0.999545	Cytochrome P450
Solyc03g005470	4.00487	0	-0.210933	0.435399	3.79642	0	-0.208456	9.54e-08	Unknown Protein
Solyc10g079260	3.41967	2.86e-28	0.575552	0.688922	3.79633	1.71e-39	0.376659	0.109502	Os06g0301100 protein (Fragment)
Solyc10g084600	4.14243	0.00520805	n.d.	n.d.	3.79499	0.0149044	-0.347443	0.999545	Unknown Protein
Solyc02g032950	4.28896	5.24e-125	-0.0692423	0.999988	3.79395	2.12e-83	-0.495009	3.4e-06	Transcription factor WRKY
Solyc02g067610	4.50352	1.4e-29	0.832318	0.711012	3.7929	4.37e-17	-0.710616	0.00587596	Unknown Protein
Solyc02g092770	3.77738	0.013175	2.7305	0.42719	3.78584	0.0125552	0.00846723	0.999545	Hydrolase alpha/beta fold family protein expressed
Solyc02g080040	3.61733	0.00442915	-1.09575	0.999988	3.78349	0.00214581	0.166163	0.999545	Receptor-like protein kinase
Solyc06g065890	n.d.	n.d.	n.d.	n.d.	3.7808	0.0154999	3.63007	0.0987665	Unknown Protein
Solyc11g021270	n.d.	n.d.	n.d.	n.d.	3.7808	0.0154999	3.63007	0.0987665	Unknown Protein
Solyc04g074790	2.70263	0.019872	0.828321	0.999988	3.77443	0.000105213	1.0718	0.311805	RING finger protein
Solyc07g006500	5.3469	8.94e-88	-1.08205	0.562815	3.77111	2.39e-26	-1.57579	1.25e-26	Alpha alpha-trehalose-phosphate synthase (UDP-forming)
Solyc02g078660	5.65297	7.56e-26	-0.441365	0.999988	3.76827	5.53e-07	-1.8847	6.51e-10	Unknown Protein
Solyc09g014280	4.85835	0	-0.162262	0.823579	3.76643	0	-1.09191	1.42e-179	Hydroxycinnamoyl transferase
Solyc02g072070	4.00382	0.00822618	n.d.	n.d.	3.76509	0.0161669	-0.23874	0.999545	Receptor-like kinase
Solyc09g083440	4.02401	0	1.86814	8.92e-86	3.7641	0	-0.259914	1.98e-11	Proteinase inhibitor I
Solyc01g107480	3.17678	7.14e-48	-1.21551	0.041545	3.76347	4.38e-82	0.586693	6.09e-06	Cytochrome P450
Solyc03g013160	2.82623	3.51e-13	-0.363385	0.999988	3.76248	9.94e-31	0.936252	5.53e-05	Amino acid transporter family protein
Solyc07g041940	n.d.	n.d.	n.d.	n.d.	3.75807	0.0164717	0.509243	0.993212	ATP binding / serine-threonine kinase
Solyc06g060700	2.88123	2.22e-06	-0.0652979	0.999988	3.75552	3.88e-13	0.874285	0.0380665	Unknown Protein
Solyc12g007030	4.12221	4.24e-49	0.686796	0.534783	3.75418	1.93e-36	-0.368027	0.0758389	Aldehyde dehydrogenase 1
Solyc11g010210	4.19064	0.00958556	-2.52155	0.999988	3.75272	0.0290186	-0.43792	0.999545	Unknown Protein
Solyc07g018390	n.d.	n.d.	n.d.	n.d.	3.75109	0.016794	1.72767	0.430472	Unknown Protein
Solyc08g078060	3.81465	1.4e-43	0.0141774	0.999988	3.74776	1.78e-41	-0.0668872	0.999545	Unknown Protein
Solyc08g008100	3.65883	1.6e-44	-0.328527	0.99677	3.74699	2.12e-48	0.0881583	0.970756	1-aminocyclopropane-1-carboxylate synthase
Solyc03g078710	3.05144	1.4e-06	2.59655	0.000491698	3.7464	1.49e-11	0.694963	0.167373	UDP-glucosyltransferase family 1 protein
Solyc02g063430	-0.735057	0.419614	0.365741	0.999988	3.74278	4.33e-06	4.47784	1.86e-05	BHLH transcription factor
Solyc10g086710	3.65029	2.15e-42	-0.394397	0.948379	3.74192	3.15e-46	0.0916327	0.967721	Unknown Protein
Solyc04g054990	4.10746	3.56e-82	1.12285	0.00844604	3.74098	8.39e-61	-0.366479	0.0104372	Unknown Protein
Solyc02g082560	4.17391	0.00465619	n.d.	n.d.	3.74015	0.0172895	-0.433756	0.993696	CTP synthase-like protein
Solyc04g054770	n.d.	n.d.	n.d.	n.d.	3.74015	0.0172895	3.58942	0.108634	Unknown Protein
Solyc09g073040	0.533566	0.475243	n.d.	n.d.	3.73975	0.00715458	3.20619	0.0696225	Unknown Protein
Solyc03g113980	2.80007	0.0501648	0.794825	0.999988	3.73795	0.00270904	0.937877	0.639788	Calmodulin-binding protein
Solyc01g005300	1.45274	0.16973	3.33968	0.000288138	3.73684	2.45e-06	2.2841	0.00205507	Flavin-binding kelch domain F box protein
Solyc01g105210	2.6684	0.00868694	0.76925	0.999988	3.73584	1.02e-05	1.06744	0.205296	Unknown Protein
Solyc03g078700	n.d.	n.d.	n.d.	n.d.	3.73444	0.0175516	3.5837	0.10998	Unknown Protein
Solyc10g086000	0.142609	0.498504	3.37931	1.08e-06	3.73031	3.03e-09	3.5877	1.12e-07	Pseudo-response regulator 7
Solyc02g085900	n.d.	n.d.	n.d.	n.d.	3.72928	0.0177909	0.31111	0.999545	Cytochrome P450
Solyc05g055760	3.62791	8.43e-28	1.72882	0.000755149	3.72889	1.58e-30	0.100982	0.990852	Isopentenyl-diphosphate delta-isomerase
Solyc06g005940	3.37392	1.6e-227	0.410113	0.0847519	3.72854	0	0.35462	5.73e-09	Protein disulfide isomerase
Solyc03g118190	3.96273	0.00166075	-0.423306	0.999988	3.7248	0.00434117	-0.23793	0.999545	Ethylene responsive transcription factor 2a
Solyc01g005930	1.75944	0.133913	1.13948	0.901747	3.72399	3.85e-05	1.96455	0.0229287	Unknown Protein
Solyc02g091000	3.29488	6.79e-16	-0.0880366	0.999988	3.72217	4.29e-23	0.427294	0.213185	Unknown Protein
Solyc08g082030	n.d.	n.d.	n.d.	n.d.	3.71891	0.0182747	0.298915	0.999545	Unknown Protein
Solyc12g094550	3.83358	7e-25	0.100474	0.999988	3.71789	8.98e-23	-0.115693	0.986924	Unknown Protein
Solyc01g109760	3.63983	1.95e-06	-0.150146	0.999988	3.71761	7.53e-07	0.0777757	0.999545	Unknown Protein
Solyc08g005750	n.d.	n.d.	n.d.	n.d.	3.71666	0.0183876	1.62353	0.482854	Unknown Protein
Solyc07g032250	2.64882	0.000135873	0.490915	0.999988	3.71642	7.2e-11	1.0676	0.0232545	Unknown Protein
Solyc05g041540	3.58931	1.28e-08	-1.14102	0.906315	3.71631	1.43e-09	0.126999	0.999545	Serine carboxypeptidase
Solyc06g076020	3.49075	8.16e-40	0.376074	0.895518	3.713	9.55e-49	0.222253	0.413789	heat shock protein
Solyc10g080970	3.37395	4.48e-37	1.28511	0.00334867	3.70804	3.19e-50	0.334094	0.099178	FolD bifunctional protein
Solyc01g107170	4.87015	7.31e-64	-0.0856729	0.999988	3.70722	1.14e-25	-1.16293	1.51e-12	Zinc finger protein
Solyc07g043550	4.18969	5.71e-24	-0.114628	0.999988	3.70596	2.1e-16	-0.483731	0.141858	UDP-glucose 4-epimerase
Solyc10g084660	1.23952	0.386351	2.20165	0.710757	3.70596	0.0159497	2.46644	0.217774	Actin-depolymerizing factor
Solyc06g073560	3.02663	0.0633932	1.72054	0.897689	3.70583	0.0127538	0.679201	0.918582	Isovaleryl-CoA dehydrogenase
Solyc00g110870	4.666	3e-85	0.015776	0.999988	3.70411	1.96e-39	-0.961886	1.57e-12	Receptor kinase
Solyc10g009550	2.8725	0.00018444	-0.560164	0.999988	3.70334	1.96e-08	0.830842	0.18235	WRKY transcription factor
Solyc03g119600	2.39089	2.89e-24	1.87512	2.43e-13	3.70184	6.27e-89	1.31095	5.33e-24	Unknown Protein
Solyc10g083230	3.94826	0.000129224	0.316286	0.999988	3.70002	0.00055978	-0.248236	0.999545	Unknown Protein
Solyc06g051680	0.899584	0.305085	4.33361	1.02e-11	3.69995	2.3e-07	2.80037	6.49e-05	Unknown Protein
Solyc12g096710	3.2951	7.3e-11	0.506177	0.997999	3.69491	3.05e-15	0.399807	0.462692	Receptor-like kinase
Solyc09g030370	4.13145	0.0134728	-1.65202	0.999988	3.69369	0.03717	-0.437763	0.999545	GDSL esterase/lipase At2g30310
Solyc02g079440	4.11645	2.02e-06	-0.558706	0.999988	3.68743	7.54e-05	-0.429019	0.821461	FAD-binding domain-containing protein
Solyc02g090450	4.2134	0.0040412	n.d.	n.d.	3.68734	0.0198564	-0.526063	0.952673	Peroxidase
Solyc12g062560	n.d.	n.d.	n.d.	n.d.	3.68575	0.0199312	3.50591	0.12455	Ribulose bisphosphate carboxylase large chain (Fragment)
Solyc03g007930	n.d.	n.d.	n.d.	n.d.	3.68552	0.0199423	3.53478	0.122701	Unknown Protein
Solyc09g009130	3.27723	7.94e-275	0.322079	0.151752	3.68183	0	0.4046	1.89e-14	Unknown Protein
Solyc01g100240	3.13494	1.73e-07	1.29569	0.372957	3.68019	1.02e-11	0.545243	0.332268	Calmodulin-binding protein
Solyc02g086270	4.49351	1.03e-15	-0.179609	0.999988	3.67889	1.28e-08	-0.814621	0.0408331	Receptor-like kinase
Solyc04g049680	-1.68327	0.0184483	4.35692	9.75e-75	3.67881	1.09e-39	5.36208	3.07e-43	Unknown Protein
Solyc01g107830	3.89967	0.0277541	-1.24073	0.999988	3.67875	0.0431693	-0.220912	0.999545	UDP-glucosyltransferase family 1 protein
Solyc08g068790	3.61411	7.32e-83	-0.552318	0.483918	3.67764	2.71e-88	0.0635382	0.973318	Unknown Protein
Solyc06g074550	3.51521	0.00223769	1.22734	0.9485	3.677	0.000978291	0.161788	0.999545	Unknown Protein
Solyc12g009770	1.35681	0.367077	1.42489	0.997398	3.67596	0.017367	2.31915	0.256486	Leucine Rich Repeat family protein
Solyc12g096790	3.4973	0.000183742	0.0905427	0.999988	3.67511	4.7e-05	0.17781	0.999545	Hydroxycinnamoyl CoA quinate transferase
Solyc03g078030	2.39236	1.55e-05	2.12142	0.000866116	3.67497	3.8e-17	1.2826	0.000135637	Unknown Protein
Solyc06g083900	4.22742	6.73e-10	-0.319715	0.999988	3.67486	1.09e-06	-0.552561	0.444851	Myb-related transcription factor
Solyc01g079360	2.92183	0.000800162	1.84862	0.26174	3.66766	1.47e-06	0.74583	0.386802	WRKY transcription factor 3
Solyc02g089960	2.41991	0.00913557	0.34677	0.999988	3.66712	9.53e-07	1.24721	0.0675533	Unknown Protein
Solyc07g052460	2.82228	0.0370069	-0.235709	0.999988	3.66599	0.00208024	0.843715	0.684409	Unknown Protein
Solyc06g008920	4.20784	7.38e-149	0.157256	0.999988	3.66282	1.67e-94	-0.545019	1.07e-08	Acyl-CoA synthetase/AMP-acid ligase II
Solyc05g056040	2.87114	0.00385727	0.984933	0.949864	3.66083	2.33e-05	0.789698	0.45883	Auxin response factor 14
Solyc02g092750	3.09221	1.79e-31	0.806134	0.157454	3.65883	3.55e-53	0.566618	0.00073368	Phosphatase 2C family protein
Solyc10g086500	4.14953	1.52e-59	3.52628	1.52e-37	3.65703	1.08e-39	-0.492498	0.00319313	3-oxo-5-alpha-steroid 4-dehydrogenase family protein expressed
Solyc01g096730	3.75061	2.65e-11	-0.327903	0.999988	3.65641	1.42e-10	-0.0942046	0.999545	Major facilitator superfamily transporter
Solyc10g005360	3.27715	0.00220917	-0.511835	0.999988	3.65407	0.000261747	0.37693	0.959219	Gibberellin 2-beta-dioxygenase 7
Solyc12g019320	3.89679	4.03e-119	-0.21204	0.999778	3.6529	3.99e-97	-0.24389	0.0468975	Multidrug resistance protein mdtK
Solyc12g014110	3.75346	2.74e-08	-0.297803	0.999988	3.65228	9.8e-08	-0.101182	0.999545	Sodium/calcium exchanger family protein
Solyc01g086660	2.46998	1.38e-09	0.499393	0.862511	3.6517	6.64e-29	1.18173	8.61e-07	Unknown Protein
Solyc01g109680	3.06339	6.34e-75	0.785922	0.00741772	3.64994	1.87e-130	0.586555	2.05e-09	Unknown Protein
Solyc02g078840	3.72411	1.69e-36	-0.0246344	0.999988	3.64981	1.67e-34	-0.0743023	0.999545	Secretory carrier membrane protein
Solyc02g079330	3.13686	1.34e-05	0.404849	0.999988	3.64701	2.55e-08	0.510143	0.562117	Equilibrative nucleoside transporter
Solyc02g005110	n.d.	n.d.	n.d.	n.d.	3.64487	0.0221475	3.49413	0.133684	Unknown Protein
Solyc04g049090	4.04168	5.19e-123	0.79138	0.0394821	3.64061	7.65e-88	-0.401068	0.000196177	MLO-like protein 17
Solyc02g087110	4.21775	7.27e-11	1.05298	0.818261	3.64031	3.7e-07	-0.577439	0.359733	Alpha-dioxygenase
Solyc07g043220	n.d.	n.d.	n.d.	n.d.	3.63904	0.0224752	0.754036	0.916472	Histidine decarboxylase
Solyc07g049660	3.35108	9.04e-111	0.369531	0.457511	3.63847	5.45e-145	0.287393	0.00375335	Acetyl coenzyme A cis-3-hexen-1-ol acetyl transferase
Solyc03g113480	3.13029	7.94e-08	-0.0372736	0.999988	3.63657	6.51e-12	0.506282	0.381659	Unknown Protein
Solyc05g052280	2.81935	1.03e-19	0.159169	0.999988	3.63521	2.69e-42	0.815861	1.43e-05	Peroxidase
Solyc02g088600	2.41837	0.0770331	2.56228	0.227476	3.63288	0.00167475	1.2145	0.401966	Pentatricopeptide repeat-containing protein
Solyc06g009110	3.83047	1.7e-71	0.232384	0.999988	3.62651	2.34e-60	-0.203958	0.31607	Nucellin-like aspartic protease (Fragment)
Solyc01g073840	3.52558	0.0106383	-0.433054	0.999988	3.62524	0.00745221	0.0996597	0.999545	CHP-rich zinc finger protein-like
Solyc05g056170	4.05574	0	-0.611694	0.0543647	3.62437	6.37e-213	-0.431363	8.13e-12	Phenylalanine ammonia-lyase
Solyc12g088390	3.66511	6.84e-23	-1.30221	0.441661	3.62093	3.23e-22	-0.0441775	0.999545	Zinc-finger protein
Solyc03g005480	4.56497	0.00147296	-1.04388	0.999988	3.61902	0.0288718	-0.945945	0.629751	Nodulin-like protein
Solyc02g038740	4.78301	3.13e-58	-1.10196	0.547294	3.61861	3.45e-23	-1.1644	1.52e-11	3-hydroxy-3-methylglutaryl coenzyme A reductase
Solyc01g090740	3.57556	1.63e-31	0.787907	0.376167	3.61788	6.07e-33	0.0423186	0.999545	Unknown Protein
Solyc04g081960	2.84224	0.015662	-1.49588	0.999988	3.61772	0.00047546	0.775484	0.636605	Unknown Protein
Solyc04g006940	2.97826	0.087728	1.44206	0.999988	3.6144	0.0252064	0.636142	0.96561	Phospholipid-transporting ATPase
Solyc10g051020	2.16504	1.88e-14	0.208681	0.999988	3.61409	1.49e-62	1.44905	6.09e-20	Cytochrome P450
Solyc10g018120	3.35093	5.24e-22	-0.142741	0.999988	3.6112	7.61e-28	0.260271	0.530663	Unknown Protein
Solyc11g007410	2.42256	4.06e-05	0.631115	0.912943	3.60751	2.76e-14	1.18494	0.00162145	Unknown Protein
Solyc06g072990	3.82378	3.49e-05	-0.0576914	0.999988	3.60636	0.000163507	-0.217419	0.999545	Unknown Protein
Solyc03g117160	n.d.	n.d.	n.d.	n.d.	3.60597	0.0243763	1.16968	0.724198	Unknown Protein
Solyc11g007630	5.27966	1.71e-07	1.85375	0.76617	3.60458	0.00724938	-1.67508	0.014653	Bark storage protein 3 (Fragment)
Solyc06g076300	3.58601	7.38e-06	0.964464	0.922053	3.60457	5.71e-06	0.0185587	0.999545	Pyrimidine 5-26apos-nucleotidase
Solyc11g007500	2.48333	0.00738106	-1.5594	0.883879	3.60406	2.32e-06	1.12073	0.124445	UDP-glucosyltransferase
Solyc02g090470	4.02967	0.00758731	n.d.	n.d.	3.60259	0.0245706	-0.427074	0.999545	Peroxidase
Solyc05g051530	3.0282	1.07e-49	0.0699526	0.999988	3.60048	1.91e-85	0.572288	4.28e-06	ABC transporter G family member 11
Solyc01g105430	2.63522	0.0042282	0.388582	0.999988	3.59523	3.86e-06	0.960008	0.227056	Unknown Protein
Solyc01g080800	2.50374	1.54e-15	0.932348	0.0942704	3.59375	1.51e-44	1.09	2.85e-09	Unknown Protein
Solyc01g081310	2.9424	8.54e-26	0.312883	0.959895	3.59285	1.78e-47	0.650448	0.000223432	Unknown Protein
Solyc00g025300	n.d.	n.d.	n.d.	n.d.	3.59217	0.0251867	3.44143	0.14886	Unknown Protein
Solyc08g079900	3.15976	0	0.17004	0.638137	3.591	0	0.431237	1.66e-19	Subtilisin-like protease
Solyc02g068220	4.30773	2.96e-06	n.d.	n.d.	3.58971	0.000567378	-0.718019	0.487572	C-glucosyltransferase
Solyc11g069800	3.69817	2.34e-113	0.989609	0.000730544	3.58793	1.45e-103	-0.110241	0.633944	Allene oxide synthase
Solyc09g091660	4.13431	4.27e-140	0.830693	0.0206183	3.58738	2.36e-88	-0.546929	2.46e-08	ABC transporter G family member 40
Solyc07g045100	3.99046	1.93e-30	0.466016	0.949099	3.58725	6.33e-22	-0.403207	0.160369	Aspartic proteinase nepenthesin I
Solyc01g087980	2.89092	8.19e-09	-0.0854678	0.999988	3.58341	3.87e-16	0.692494	0.0618043	Unknown Protein
Solyc04g055170	3.25075	2.27e-87	-0.0305586	0.999988	3.58339	1.34e-119	0.332643	0.00205853	Annexin 2
Solyc07g005410	4.62039	0.000739031	n.d.	n.d.	3.57664	0.0261515	-1.04374	0.506986	Unknown Protein
Solyc05g010120	4.14323	5.3e-18	0.277658	0.999988	3.57576	1.38e-11	-0.567474	0.144306	Phospholipid-transporting ATPase
Solyc01g090560	2.69154	6.25e-05	0.619326	0.984782	3.57284	3.99e-10	0.881302	0.0822094	Ethylene-responsive transcription factor 4
Solyc03g033840	1.82639	2.88e-05	0.0758136	0.999988	3.57164	1.38e-29	1.74526	2.58e-12	26S protease regulatory subunit 6B homolog
Solyc03g113540	3.69918	2.23e-07	-0.671556	0.999988	3.57075	9.4e-07	-0.128424	0.999545	Dynein light chain cytoplasmic
Solyc09g075920	3.61091	3.89e-06	1.32512	0.671168	3.5704	5.39e-06	-0.0405147	0.999545	Receptor-like protein kinase
Solyc05g009120	3.8307	2.37e-28	-0.421161	0.999988	3.56576	7.63e-23	-0.264937	0.521927	Os03g0731050 protein (Fragment)
Solyc06g082690	n.d.	n.d.	n.d.	n.d.	3.56532	0.0268341	1.12903	0.753254	Unknown Protein
Solyc01g006300	3.00224	0	0.373727	1.68e-05	3.56513	0	0.562887	1.54e-86	Peroxidase
Solyc02g084940	3.29363	0.014802	-0.0450745	0.999988	3.5634	0.00584989	0.269773	0.999545	Unknown Protein
Solyc03g007080	4.9065	7.71e-10	-1.28535	0.999988	3.56209	0.00041765	-1.34441	0.0139013	Unknown Protein
Solyc06g009290	4.21291	9.08e-67	-0.696209	0.632117	3.56208	6.75e-39	-0.650828	1.7e-05	Lipid A export ATP-binding/permease protein msbA
Solyc04g049670	-0.836143	0.317137	4.38038	5.93e-23	3.55963	1.44e-11	4.39577	2.1e-11	Pseudo response regulator
Solyc04g007900	2.40979	7.86e-10	1.27809	0.029651	3.55712	2.74e-29	1.14733	1.05e-06	Unknown Protein
Solyc07g054760	0.151115	0.505086	0.0323773	0.999988	3.55675	7.43e-05	3.40564	0.00100176	Unknown Protein
Solyc02g079240	5.44771	4.58e-36	0.0764736	0.999988	3.55607	5.17e-09	-1.89165	5.79e-14	Unknown Protein
Solyc02g083880	3.15451	3.33e-39	-1.19619	0.0820399	3.55499	4.47e-57	0.400483	0.017864	Gibberellin-regulated protein 2
Solyc07g054140	2.63765	0.0353051	0.273472	0.999988	3.55194	0.00111356	0.914298	0.569021	Syntaxin 32
Solyc12g010310	5.00745	9.23e-05	3.91406	0.0436241	3.55152	0.0277312	-1.45593	0.165934	Unknown Protein
Solyc00g005430	n.d.	n.d.	3.58894	0.105244	3.55052	0.0277882	3.39979	0.161522	Unknown Protein
Solyc01g088320	n.d.	n.d.	n.d.	n.d.	3.55052	0.0277882	3.39979	0.161522	Unknown Protein
Solyc05g051540	3.21141	6.06e-10	0.110925	0.999988	3.54973	2.74e-13	0.338317	0.65141	Unknown Protein
Solyc01g073790	3.75815	0.00164711	-0.226069	0.999988	3.54904	0.00394854	-0.209109	0.999545	Unknown Protein
Solyc09g011390	3.84766	0.0065799	0.177603	0.999988	3.54872	0.0162205	-0.298942	0.999545	Peptide transporter
Solyc11g032100	2.80606	9.47e-15	-0.320707	0.999988	3.54471	2.69e-29	0.738645	0.00174517	MADS box transcription factor
Solyc06g052020	4.10013	7.93e-63	-5.28897	9.68e-05	3.54434	1.81e-39	-0.555793	0.000426788	Unknown Protein
Solyc01g066520	5.45646	5.02e-84	0.288028	0.999988	3.54226	2.44e-19	-1.9142	2.74e-33	Dihydrolipoyllysine-residue acetyltransferase component of pyruvate dehydrogenase complex
Solyc10g011810	2.61339	2.54e-20	1.15472	0.00661599	3.54143	5.94e-50	0.928043	3.83e-08	Fatty acid delta-6 desaturase
Solyc04g079800	n.d.	n.d.	n.d.	n.d.	3.54138	0.0283843	0.428915	0.999545	Unknown Protein
Solyc02g089900	3.98195	1.98e-17	0.451229	0.999988	3.5394	2.63e-12	-0.442553	0.328542	Receptor-like kinase
Solyc01g065730	n.d.	n.d.	n.d.	n.d.	3.53908	0.0285381	3.38834	0.1653	Unknown Protein
Solyc03g013460	n.d.	n.d.	n.d.	n.d.	3.53908	0.0285381	3.38834	0.1653	Cytochrome c oxidase subunit 3
Solyc02g079910	n.d.	n.d.	n.d.	n.d.	3.53842	0.0285792	1.34784	0.654711	Limonene synthase
Solyc12g013960	3.4255	2.36e-09	-0.370081	0.999988	3.53835	2.58e-10	0.112851	0.999545	Unknown Protein
Solyc01g091840	3.67374	5.02e-16	0.023354	0.999988	3.53775	1.99e-14	-0.135996	0.996854	3-26apos-phosphoadenosine 5-26apos-phosphosulfate transporter 1
Solyc02g071700	4.26937	1.62e-11	-0.197564	0.999988	3.53543	9.43e-07	-0.733936	0.160445	GDSL esterase/lipase At1g29670
Solyc02g076930	3.90392	5.62e-10	-1.44989	0.836993	3.53491	1.35e-07	-0.369012	0.734869	Armadillo/beta-catenin repeat family protein
Solyc06g072740	2.23428	0.0693616	1.59905	0.688117	3.53461	0.000530475	1.30033	0.256482	Inositol-tetrakisphosphate 1-kinase 1
Solyc08g008170	3.49312	6.38e-09	1.67282	0.155284	3.53276	2.87e-09	0.0396416	0.999545	Calcium dependent protein kinase 3
Solyc07g007170	3.12425	8.99e-108	0.0815515	0.999988	3.5281	1.01e-158	0.403848	4.15e-06	Unknown Protein
Solyc04g074000	1.80886	2.37e-06	1.20112	0.0186431	3.52803	1.01e-36	1.71917	3.83e-15	Receptor protein kinase-like protein
Solyc09g089640	3.08889	4.08e-11	-0.0679758	0.999988	3.52762	2.4e-16	0.438735	0.332162	Unknown Protein
Solyc04g082960	3.90368	9.48e-65	-0.043766	0.999988	3.52144	7.63e-47	-0.382232	0.0192541	Unknown Protein
Solyc05g052210	3.11418	1.43e-11	-0.20716	0.999988	3.51933	1.55e-16	0.40515	0.393266	Unknown Protein
Solyc12g042480	3.53184	6.49e-10	0.726712	0.915883	3.51792	7.14e-10	-0.0139196	0.999545	Cytochrome P450
Solyc03g043700	3.5759	0.000151539	0.296473	0.999988	3.5174	0.000213398	-0.0585005	0.999545	Armadillo/beta-catenin repeat family protein
Solyc12g096770	3.14186	3.74e-132	0.283744	0.544617	3.51156	1.4e-188	0.369699	3.53e-06	Hydroxycinnamoyl CoA quinate transferase
Solyc05g053960	3.87388	3.02e-25	-1.42012	0.417321	3.51021	9.31e-19	-0.363671	0.307042	Unknown Protein
Solyc08g082820	3.37468	3.7e-109	0.140462	0.999988	3.50793	2.77e-124	0.133248	0.413207	Heat shock protein
Solyc03g121680	2.35501	0.127939	-0.667321	0.999988	3.50454	0.00983665	1.14953	0.611312	Beta-fructofuranosidase
Solyc03g120900	3.12874	1.12e-12	-0.201929	0.999988	3.50436	1.04e-17	0.375624	0.422302	Protein transport SEC13-like protein
Solyc09g090300	2.66685	0.0327489	-0.858933	0.999988	3.50431	0.00142265	0.837458	0.647324	MazG nucleotide pyrophosphohydrolase
Solyc06g063090	3.80819	3.84e-36	-0.432129	0.972824	3.50209	5.43e-28	-0.3061	0.281475	Alanine aminotransferase
Solyc07g041740	3.56143	0.0275366	n.d.	n.d.	3.50071	0.0311526	-0.0607206	0.999545	RNase H family protein
Solyc08g061950	5.33103	1.05e-05	n.d.	n.d.	3.5007	0.0311526	-1.83032	0.0356892	Unknown Protein
Solyc10g080670	2.73445	1.56e-07	1.70087	0.0251951	3.49462	1.04e-14	0.760172	0.0473866	Unknown Protein
Solyc06g009140	3.58498	0	-0.372941	3.78e-06	3.49347	0	-0.0915051	0.000210492	Late embryogenesis abundant 3 family protein
Solyc06g072330	3.63867	2.51e-54	-2.02779	0.00561287	3.49325	4.13e-48	-0.145416	0.711259	Mitochondrial import inner membrane translocase subunit TIM14
Solyc06g036190	4.20067	0.00423007	3.74357	0.0710353	3.49314	0.0316782	-0.707529	0.853294	Protein kinase-like protein
Solyc01g057910	4.33586	1.07e-08	-0.249752	0.999988	3.49295	6.98e-05	-0.842914	0.192369	MYB transcription factor
Solyc07g056110	3.715	1.18e-54	0.262707	0.999988	3.49252	2.86e-45	-0.222483	0.355523	Calcium/proton exchanger family protein
Solyc09g090070	3.50665	4.99e-173	0.451048	0.138808	3.49214	5.06e-172	-0.0145084	0.999545	Inorganic phosphate transporter
Solyc03g095700	3.87996	0.0119621	n.d.	n.d.	3.49144	0.0317939	-0.388528	0.999545	Unknown Protein
Solyc10g050880	4.56145	9.32e-05	2.53761	0.395021	3.49111	0.0119179	-1.07034	0.351633	Gibberellin receptor GID1L2
Solyc01g109120	4.34477	1.08e-15	-1.03395	0.933364	3.48762	3.19e-08	-0.857149	0.0280136	WD-40 repeat family protein
Solyc07g007590	3.80851	4.83e-110	-0.010434	0.999988	3.48397	3.43e-83	-0.324533	0.00572136	Prephenate dehydrogenase family protein
Solyc06g083850	2.80461	0.0589528	0.349253	0.999988	3.48336	0.0100935	0.678747	0.894433	NAC domain protein IPR003441
Solyc04g005670	4.08756	4.17e-109	-0.624633	0.439446	3.47981	5.15e-65	-0.607754	6.62e-08	Unknown Protein
Solyc09g089780	3.69807	0.0016717	-0.137906	0.999988	3.47735	0.00423248	-0.22072	0.999545	1-aminocyclopropane-1-carboxylate oxidase-like protein
Solyc07g056190	2.22702	1.45e-13	0.490466	0.630896	3.47717	6.23e-48	1.25016	1.33e-12	Unknown Protein
Solyc08g016220	3.47863	3.9e-18	0.167076	0.999988	3.47693	3.03e-18	-0.00170133	0.999545	LRR protein WM1.7
Solyc02g083730	n.d.	n.d.	n.d.	n.d.	3.47671	0.0328679	3.17843	0.200855	Thiosulfate sulfurtransferase rhodanese domain protein
Solyc09g091990	3.46379	1.39e-19	-0.381267	0.999988	3.4764	6.11e-20	0.012612	0.999545	Receptor-like kinase
Solyc05g053600	5.45262	1.54e-30	0.882333	0.886217	3.47394	2.76e-07	-1.97869	1.62e-12	ATP-binding cassette transporter
Solyc01g014090	n.d.	n.d.	n.d.	n.d.	3.4737	0.0331031	0.668717	0.963332	Unknown Protein
Solyc11g068700	3.71373	5.73e-241	0.945509	6.93e-07	3.47327	1.47e-195	-0.240458	0.00127841	Unknown Protein
Solyc07g032740	1.03806	0.00184349	-0.0779488	0.999988	3.47054	1.79e-59	2.43247	6.57e-39	Aspartate aminotransferase
Solyc07g055630	2.57868	0.132311	-0.411589	0.999988	3.47027	0.0263104	0.891597	0.855949	Protein kinase/ transmembrane receptor protein serine/threonine kinase
Solyc10g008730	3.05653	5.74e-61	0.374783	0.594926	3.46926	1.02e-90	0.412737	0.000711426	Unknown Protein
Solyc06g076560	2.35561	4.35e-16	0.63997	0.339789	3.46681	7.1e-49	1.1112	9.47e-11	class I heat shock protein
Solyc03g118040	3.25921	1.97e-257	-0.00285003	0.999988	3.46074	0	0.201528	0.00157299	Calcium-binding protein Calnexin
Solyc09g092010	3.2522	4.84e-36	-0.211269	0.999988	3.46066	6.25e-44	0.208456	0.494985	Unknown Protein
Solyc07g017590	n.d.	n.d.	n.d.	n.d.	3.46005	0.0341332	3.30932	0.191927	Unknown Protein
Solyc08g062380	n.d.	n.d.	3.58894	0.105244	3.46005	0.0341332	3.30932	0.191927	Unknown Protein
Solyc02g076910	n.d.	n.d.	n.d.	n.d.	3.45756	0.0343122	0.985613	0.840767	Cathepsin B-like cysteine proteinase
Solyc06g062780	3.89198	3.58e-36	0.460179	0.900438	3.45678	3.97e-25	-0.435196	0.0693151	Phospholipid-transporting ATPase
Solyc12g011320	2.58792	0.0159485	0.614537	0.999988	3.45557	0.00020512	0.86765	0.483976	Glutathione S-transferase
Solyc12g099570	3.24762	8.39e-20	3.73959	2.3e-32	3.45185	6.35e-24	0.20423	0.765979	Unknown Protein
Solyc06g051620	3.80243	1.74e-05	-0.806161	0.999988	3.45089	0.000235206	-0.351535	0.933629	1-phosphatidylinositol-4 5-bisphosphate phosphodiesterase (Phosphoinositide-specific phospholipase c)
Solyc02g014860	0.532878	0.355661	3.26439	1.63e-09	3.4491	2.85e-11	2.91622	1.84e-08	Chaperone protein DnaJ
Solyc11g070180	3.62708	0.0316531	-0.0450754	0.999988	3.44806	0.0453058	-0.179022	0.999545	Unknown Protein
Solyc07g008440	2.72704	0.121998	3.55576	0.113232	3.44691	0.0351248	0.719873	0.947038	Purine permease family protein
Solyc06g072230	2.90801	0	-0.164461	0.594814	3.43936	0	0.531352	6.92e-34	Kunitz trypsin inhibitor
Solyc10g085030	3.19541	0	-0.510486	2.09e-05	3.43866	0	0.243254	4.77e-12	Soul heme-binding family protein
Solyc05g009140	2.94445	0.00034827	0.809069	0.968408	3.43865	4.79e-06	0.494205	0.726054	Beta-lactamase domain protein
Solyc08g021870	3.10825	1.22e-19	0.192671	0.999988	3.43799	1.14e-26	0.329733	0.328633	Unknown Protein
Solyc01g079780	3.15935	0	-0.116924	0.911178	3.43794	0	0.278592	3.24e-08	Unknown Protein
Solyc05g024010	2.23357	0.0134306	2.45567	0.0196655	3.43713	3.05e-06	1.20356	0.0896967	CONSTANS-like zinc finger protein
Solyc08g076860	3.7324	2.78e-265	0.366304	0.217774	3.43074	1.25e-203	-0.301658	9.37e-06	Zinc-binding family protein
Solyc08g081230	3.2071	1.63e-12	0.316459	0.999988	3.42789	2.97e-15	0.220795	0.85619	Potassium channel tetramerization domain-containing protein
Solyc11g007430	2.0384	0.0230498	0.605608	0.999988	3.42266	1.55e-06	1.38426	0.0377609	Unknown Protein
Solyc01g066190	2.59063	0.0722283	1.16502	0.999778	3.42217	0.00807238	0.831537	0.783666	Unknown Protein
Solyc06g068540	3.83789	0.00037522	0.917901	0.999988	3.42184	0.00299451	-0.41605	0.942877	Unknown Protein
Solyc12g011160	3.75667	1.3e-68	0.336972	0.87364	3.4189	3.01e-51	-0.337764	0.0347909	Enoyl-CoA-hydratase
Solyc07g042170	2.92445	2.35e-108	0.610776	0.0096516	3.41859	2.58e-176	0.494142	8.16e-10	Jasmonate ZIM-domain protein 3
Solyc02g069110	3.37891	1.99e-10	-0.0646722	0.999988	3.41666	7.75e-11	0.0377511	0.999545	Cathepsin B
Solyc02g067560	3.07004	3.84e-05	1.29649	0.5699	3.4163	9.99e-07	0.346255	0.877203	LRR receptor-like serine/threonine-protein kinase FEI 1
Solyc11g005700	3.63176	5.24e-16	-0.493956	0.999988	3.41105	2.08e-13	-0.220707	0.853387	U-box domain-containing protein
Solyc04g080290	3.00698	8.82e-29	2.12661	1.74e-11	3.41097	2.49e-42	0.403989	0.048246	CRAL/TRIO domain containing protein expressed
Solyc06g071890	4.29369	4.48e-19	0.242088	0.999988	3.40985	1.36e-09	-0.883837	0.0082534	Unknown Protein
Solyc02g079350	2.99906	0.000117439	0.361221	0.999988	3.40607	2.36e-06	0.407017	0.818196	Equilibrative nucleoside transporter
Solyc05g054770	3.63736	7.91e-06	-0.381404	0.999988	3.40188	5.78e-05	-0.235482	0.999545	Unknown Protein
Solyc01g068490	3.60462	9.3e-05	1.17393	0.880804	3.40073	0.000354362	-0.203889	0.999545	U-box domain-containing protein
Solyc07g055640	2.26884	0.17276	0.649155	0.999988	3.39732	0.0241973	1.12848	0.726605	Receptor-like kinase
Solyc08g078190	3.203	0.000822321	0.559576	0.999988	3.39547	0.000235229	0.192468	0.999545	Ethylene responsive transcription factor 1a
Solyc10g084510	4.05035	8.1e-06	-1.22897	0.999988	3.38925	0.000840426	-0.661105	0.576487	Unknown Protein
Solyc01g094550	3.72582	1.53e-53	0.0888831	0.999988	3.3883	5.32e-40	-0.337519	0.0778713	Acyl-CoA thioesterase family protein
Solyc11g005480	3.42614	2.87e-06	0.0722786	0.999988	3.38732	4e-06	-0.0388207	0.999545	Unknown Protein
Solyc03g115850	3.43817	0.000333184	-2.55431	0.811798	3.38162	0.000451248	-0.0565526	0.999545	NAC domain protein IPR003441
Solyc11g073110	3.3274	0.0155119	1.8111	0.772975	3.38092	0.012892	0.0535163	0.999545	Unknown Protein
Solyc01g100960	3.53254	0.00917895	0.398132	0.999988	3.38059	0.0144843	-0.151958	0.999545	Glucose-6-phosphate 1-dehydrogenase
Solyc08g013900	2.49655	0.0712962	2.00101	0.574016	3.3792	0.00604222	0.882643	0.721882	Nodule inception protein (Fragment)
Solyc05g055910	3.3777	2.2e-21	0.322336	0.999988	3.37828	1.49e-21	0.000577276	0.999545	Unknown Protein
Solyc04g007980	3.37148	8.46e-298	0.203308	0.588927	3.37715	1.39e-301	0.00566746	0.999545	1-aminocyclopropane-1-carboxylate oxidase
Solyc10g009340	2.28371	1.56e-132	0.889809	8.15e-14	3.37342	0	1.08971	6.7e-92	Calmodulin
Solyc07g054770	0.581125	0.39362	1.27822	0.602193	3.37206	2.63e-06	2.79093	0.000206805	Unknown Protein
Solyc02g081830	3.01656	1.34e-06	0.606995	0.986886	3.3705	7.34e-09	0.353943	0.773185	HAD-superfamily hydrolase
Solyc05g014390	4.35917	6.46e-106	0.465164	0.656499	3.36883	6.73e-46	-0.990333	9.37e-17	ABC transporter C family member 3
Solyc08g066970	3.4171	1.55e-49	-0.115086	0.999988	3.36528	1.34e-47	-0.0518139	0.999545	UDP-N-acetylglucosamine/UDP-glucose/GDP-mannose transporter
Solyc10g086410	3.20758	4.89e-55	0.143513	0.999988	3.35619	9.96e-64	0.148615	0.606252	heat shock protein
Solyc05g050800	3.4786	2.6e-106	0.494893	0.236076	3.35588	1.2e-95	-0.122721	0.551271	Unknown Protein
Solyc01g088090	3.8091	2.44e-165	0.25128	0.807067	3.35138	2.05e-110	-0.457719	1.55e-07	Hydrolase alpha/beta fold family protein
Solyc02g083390	3.32744	8.93e-153	-0.0015494	0.999988	3.35072	2.55e-157	0.0232785	0.999545	Prolyl 4-hydroxylase alpha subunit-like protein
Solyc01g066940	3.79789	8.31e-34	-1.12338	0.415007	3.35014	4.14e-23	-0.44775	0.0695838	Vesicle-associated membrane protein 7B
Solyc09g010000	3.62853	9.96e-05	0.223991	0.999988	3.3501	0.000587672	-0.278433	0.999315	1-aminocyclopropane-1-carboxylate oxidase-like protein
Solyc05g014380	4.47911	9.57e-107	0.498678	0.629213	3.34827	2.4e-41	-1.13083	1.22e-20	Multidrug resistance protein ABC transporter family
Solyc02g067530	3.42387	1.89e-46	0.145211	0.999988	3.34569	1.42e-43	-0.0781863	0.990852	Prolyl 4-hydroxylase alpha subunit-like protein
Solyc07g066080	3.40218	2.31e-82	-0.329847	0.805587	3.34537	1.01e-78	-0.0568074	0.993891	Ubiquitin-conjugating enzyme E2 10
Solyc01g006150	2.91884	2.8e-14	0.696506	0.609917	3.34416	3.18e-21	0.425319	0.218133	Cation-efflux pump fieF
Solyc01g100750	2.65094	9.29e-31	-0.510766	0.57983	3.342	2.39e-61	0.691064	1.95e-06	Susceptibility homeodomain transcription factor (Fragment)
Solyc03g026130	2.92044	0.0487212	1.60353	0.880386	3.33967	0.0169637	0.419236	0.999545	Cytochrome P450
Solyc03g118810	3.39783	1.11e-48	0.816235	0.101709	3.33954	1.71e-46	-0.0582892	0.999545	Calmodulin
Solyc08g075710	3.10402	1.37e-17	0.704132	0.580134	3.33064	9.28e-22	0.22662	0.721971	Amino acid permease-like protein (Fragment)
Solyc10g080930	3.36441	1.28e-24	0.524746	0.800363	3.3296	4.78e-24	-0.0348145	0.999545	Transcription elongation factor A protein 2
Solyc01g005390	2.86173	0.0508349	1.04351	0.999988	3.32727	0.0155463	0.465541	0.996854	Nudix hydrolase 4
Solyc08g080380	2.04718	0.116324	2.31809	0.274708	3.32616	0.00285447	1.27899	0.380835	Cytochrome P450
Solyc02g088200	3.2383	0.00092152	0.295267	0.999988	3.3259	0.000526522	0.0876013	0.999545	Unknown Protein
Solyc12g005530	1.71446	0.199618	0.141064	0.999988	3.32537	0.00397976	1.61091	0.258396	Nbs-lrr resistance protein
Solyc01g112220	3.55735	6.24e-18	0.922043	0.483454	3.32468	8.44e-15	-0.232668	0.788145	Serine/threonine protein kinase-like
Solyc08g074710	4.18446	2.16e-11	n.d.	n.d.	3.32344	4.93e-06	-0.861017	0.0827111	Unknown Protein
Solyc02g093270	3.7867	5.31e-187	0.0261795	0.999988	3.32325	5.89e-124	-0.463444	1.09e-08	Caffeoyl-CoA O-methyltransferase
Solyc12g011000	3.80468	8.66e-115	0.151376	0.999988	3.32261	4.94e-75	-0.482067	7.52e-06	Citrate synthase
Solyc11g005720	3.96747	1.23e-43	-0.115235	0.999988	3.31939	3.93e-25	-0.648078	0.000790004	Unknown Protein
Solyc01g100370	0.543837	0.00146853	-0.54034	0.0339984	3.31772	2.89e-229	2.77389	2.31e-182	Universal stress protein
Solyc02g086590	3.40298	1.53e-16	0.0497678	0.999988	3.31733	1.8e-15	-0.085651	0.999545	Receptor-like protein kinase At3g21340
Solyc05g041910	3.29349	0	-0.0522977	0.999988	3.31632	0	0.0228353	0.999545	Unknown Protein
Solyc01g096930	4.16013	7.41e-17	0.356366	0.999988	3.31202	1.1e-08	-0.848104	0.0199773	Phospholipid-transporting ATPase
Solyc05g053320	2.3989	1.56e-06	-0.42651	0.999988	3.31032	3.73e-15	0.91142	0.00944432	Gag-Pol polyprotein
Solyc06g048810	3.35595	5.79e-34	0.149267	0.999988	3.30869	8.93e-33	-0.0472553	0.999545	Os12g0109700 protein (Fragment)
Solyc02g078900	3.53249	9.14e-14	0.197203	0.999988	3.30736	1.76e-11	-0.225135	0.880038	NADH dehydrogenase
Solyc01g094960	3.62457	1.17e-23	0.539102	0.865834	3.30653	4.35e-18	-0.318034	0.432791	Mitogen-activated protein kinase 4
Solyc08g078850	3.10874	4.54e-16	-0.141945	0.999988	3.30474	2.57e-19	0.196002	0.843161	L-lactate dehydrogenase
Solyc02g072120	3.22893	0.00227878	1.44317	0.775564	3.30419	0.00151042	0.07526	0.999545	ER lumen protein retaining receptor
Solyc10g079430	2.35446	1.33e-09	-0.479877	0.929371	3.30231	3.01e-24	0.947847	0.000187323	U3 small nucleolar RNA-associated protein 11
Solyc06g074420	2.56759	0.149896	-0.368405	0.999988	3.30088	0.0485246	0.733289	0.959359	Cytochrome P450
Solyc06g059860	2.1048	1.95e-07	0.390359	0.949099	3.29841	2.12e-24	1.1936	2.69e-06	Unknown Protein
Solyc08g080180	2.49571	0.00202432	0.203061	0.999988	3.29678	2.56e-06	0.80107	0.312291	Molybdenum cofactor sulfurase
Solyc05g010720	3.39607	4.18e-09	-0.243373	0.999988	3.29289	1.96e-08	-0.103178	0.999545	Enoyl-CoA hydratase
Solyc10g084940	3.22177	9.84e-61	-0.408896	0.710309	3.29088	2.65e-65	0.0691119	0.978964	Solute carrier family 15 member 4
Solyc10g083210	3.24275	1.87e-36	-0.0752601	0.999988	3.2895	2.36e-38	0.0467424	0.999545	Auxin response factor 1
Solyc04g077870	3.6253	7.5e-18	0.712939	0.767161	3.28911	1.64e-13	-0.336186	0.521669	Calcium-transporting ATPase 1
Solyc04g072110	2.58805	0	0.17658	0.00330876	3.2859	0	0.697851	2.42e-272	Microsomal signal peptidase subunit(SPC25)-like protein
Solyc01g097520	2.76135	3.86e-12	0.955319	0.272374	3.28484	7.23e-20	0.523491	0.10952	Annexin 11
Solyc01g104740	3.17075	2.11e-25	-0.983892	0.384059	3.28425	2.04e-28	0.113504	0.964918	Multiprotein bridging factor 1
Solyc11g011930	3.05584	8.72e-25	-0.0268386	0.999988	3.28364	6.82e-31	0.227805	0.56101	Isocitrate dehydrogenase
Solyc02g063520	2.95673	1.83e-07	0.0477509	0.999988	3.28356	6.72e-10	0.326823	0.773185	Homeobox-leucine zipper protein 22
Solyc05g008820	3.6749	5.52e-13	0.0419533	0.999988	3.28178	1.76e-09	-0.39312	0.550153	Lipid phosphate phosphatase 3
Solyc02g062040	3.38222	3.56e-20	0.692466	0.651775	3.28088	1.4e-18	-0.10134	0.999545	RING finger-like
Solyc05g054800	3.2063	5.06e-154	-0.0471398	0.999988	3.27952	1.96e-166	0.073229	0.75843	Cell cycle control protein
Solyc08g066020	4.01302	5.29e-06	-0.186144	0.999988	3.27551	0.00104234	-0.737501	0.472246	Serine C-palmitoyltransferase like protein
Solyc03g098650	1.97647	0.000995149	-1.62023	0.449394	3.27478	4.76e-12	1.29831	0.00128634	ATFP3
Solyc09g075910	3.6861	0.000103593	0.460608	0.999988	3.27037	0.00128881	-0.41573	0.913617	Receptor-like protein kinase
Solyc07g007250	4.00095	0	1.21342	4.17e-297	3.26838	0	-0.732573	0	Metallocarboxypeptidase inhibitor
Solyc12g010440	3.7472	2.63e-13	-0.330093	0.999988	3.2664	4.55e-09	-0.480803	0.374984	Glycerol-3-phosphate transporter
Solyc01g087440	4.02219	6.16e-12	0.44005	0.999988	3.26349	1.06e-06	-0.758701	0.119676	Unknown Protein
Solyc03g112960	2.90316	7.54e-10	0.703526	0.765169	3.26231	1.21e-13	0.359146	0.561447	Unknown Protein
Solyc04g082120	2.68574	0.0233961	0.159328	0.999988	3.26018	0.00261986	0.574442	0.876795	Prolyl endopeptidase
Solyc11g011360	2.32241	0.00629614	1.68517	0.258423	3.25866	6.43e-06	0.93625	0.230706	Nudix hydrolase 4
Solyc01g109110	3.64611	8.32e-06	-0.152056	0.999988	3.25762	0.000190549	-0.388495	0.880051	Guanine nucleotide-binding protein alpha-1 subunit
Solyc05g013660	2.90519	7.44e-11	-0.211945	0.999988	3.25575	5.62e-15	0.350567	0.536175	Unknown Protein
Solyc01g104400	3.01905	3.1e-124	-0.372517	0.361728	3.25382	2.08e-157	0.234771	0.0117753	Blue copper protein
Solyc10g078440	1.20338	0.192471	2.54689	0.00870948	3.25251	9.9e-06	2.04912	0.00526511	Unknown Protein
Solyc06g073990	2.76567	1.63e-25	0.26625	0.985616	3.25213	2.82e-41	0.486458	0.0112297	Unknown Protein
Solyc01g091190	3.88523	4.66e-263	0.00157702	0.999988	3.25073	2.24e-149	-0.634501	1.06e-20	3-phosphoshikimate 1-carboxyvinyltransferase
Solyc02g082670	2.78432	3.37e-44	0.0857394	0.999988	3.25025	1.39e-70	0.465931	0.000593364	WUSCHEL-related homeobox 14
Solyc06g067980	2.82564	0.0103245	0.591101	0.999988	3.24577	0.00158037	0.420128	0.958274	Unknown Protein
Solyc03g082540	2.76955	1.89e-12	1.51897	0.00771747	3.24549	1.58e-19	0.475943	0.165406	Unknown Protein
Solyc08g074280	3.72314	3.26e-23	0.423561	0.991852	3.24357	1.75e-15	-0.479571	0.134288	Unknown Protein
Solyc01g100320	2.69659	3.8e-98	0.208265	0.752814	3.2428	6.2e-172	0.546212	6.49e-12	Thioredoxin/protein disulfide isomerase
Solyc04g009640	3.5505	2.84e-05	-0.960542	0.999988	3.23987	0.000283195	-0.310626	0.96794	Receptor kinase-like protein
Solyc02g071870	3.46474	0.0150292	0.692347	0.999988	3.23984	0.0270594	-0.2249	0.999545	Receptor-like serine/threonine kinase
Solyc01g087020	3.53063	1.51e-168	0.317152	0.491718	3.23617	4.32e-129	-0.294469	0.000798844	Unknown Protein
Solyc07g009230	2.18495	0.0261691	0.0323868	0.999988	3.23406	9.86e-05	1.04911	0.27198	Unknown Protein
Solyc09g082240	2.4159	0.0377649	-0.644071	0.999988	3.23349	0.00167398	0.817584	0.64931	Ribosomal-protein-alanine N-acetyltransferase
Solyc12g019330	3.28184	4.25e-11	-1.78585	0.427918	3.23322	1e-10	-0.0486222	0.999545	Mate efflux family protein
Solyc07g006280	3.04829	5.82e-139	0.138073	0.973448	3.23097	2.42e-167	0.182685	0.0603542	Senescence-associated protein
Solyc07g062620	4.107	1.25e-64	0.376658	0.903971	3.23062	2.13e-30	-0.876382	9.88e-09	Serine/threonine-protein kinase receptor
Solyc01g095630	2.13645	2.31e-13	0.775356	0.134892	3.22479	8.19e-42	1.08834	1.85e-09	WRKY transcription factor
Solyc09g084450	3.28124	1.41e-46	1.41798	2.93e-05	3.22386	1.8e-44	-0.0573818	0.999545	Chymotrypsin inhibitor-2
Solyc11g007030	3.55537	1.18e-07	0.589458	0.999988	3.22345	5.6e-06	-0.331924	0.863586	Unknown Protein
Solyc05g014360	3.44627	1.32e-15	2.18212	0.000174694	3.22226	5.88e-13	-0.224013	0.842994	Unknown Protein
Solyc09g089930	3.58968	5.44e-75	0.286432	0.899219	3.22062	7.3e-54	-0.369054	0.00991004	Ethylene responsive transcription factor 1a
Solyc04g009900	3.73646	3.38e-56	1.53042	4.2e-05	3.21902	1.39e-35	-0.517442	0.00168033	Calcium-dependent protein kinase 2
Solyc02g089290	3.00044	6.6e-10	0.0797692	0.999988	3.21703	4.61e-12	0.216585	0.912814	ATP binding / kinase/ protein serine / threonine kinase
Solyc02g077420	2.35309	0.000124429	1.00698	0.552946	3.21688	7.44e-10	0.863789	0.0773654	Lipase-like
Solyc02g067600	3.74729	9.9e-35	-0.799963	0.646615	3.21274	7.45e-22	-0.53455	0.0187352	Unknown Protein
Solyc07g062480	4.27608	0.000290023	-2.25194	0.997192	3.21197	0.0212219	-1.0641	0.411097	S-locus glycoprotein (Fragment)
Solyc00g005040	2.27093	0.16899	2.86708	0.28236	3.21084	0.0357436	0.939915	0.849161	Unknown Protein
Solyc03g083470	3.80965	8.87e-05	-0.288945	0.999988	3.21064	0.0027527	-0.599014	0.734869	Receptor-like protein kinase
Solyc02g089060	3.51361	4.16e-35	-0.588736	0.775691	3.20831	7.68e-27	-0.305303	0.271695	Hydrolase alpha/beta fold family protein
Solyc01g087450	3.77792	2.77e-12	-0.178109	0.999988	3.20792	7.85e-08	-0.569998	0.278725	Unknown Protein
Solyc02g093950	4.01404	9.26e-12	-0.225634	0.999988	3.20558	2.36e-06	-0.808462	0.0942623	Ankyrin repeat family protein
Solyc12g010850	2.9541	0.032885	n.d.	n.d.	3.20527	0.0163117	0.251174	0.999545	Unknown Protein
Solyc12g007170	3.81757	2.31e-176	0.452388	0.231031	3.20389	1.18e-101	-0.613675	2.53e-13	Fatty acid oxidation complex subunit alpha
Solyc02g064680	3.41563	1.09e-46	0.380461	0.823953	3.20286	1.22e-38	-0.212773	0.439017	Calcium-transporting ATPase 1
Solyc02g087330	3.00893	0	0.207145	0.370687	3.201	0	0.192063	0.000394238	Unknown Protein
Solyc02g063510	2.09031	0.00864615	2.61156	0.00123461	3.20044	1.1e-06	1.11013	0.0859266	Unknown Protein
Solyc02g072100	2.12904	0.0016915	1.18228	0.42939	3.19719	1.09e-08	1.06814	0.0391032	Ubiquitin domain containing 1
Solyc01g067020	2.99706	3.87e-33	0.216287	0.999988	3.19717	1.89e-40	0.200114	0.537962	Receptor kinase
Solyc03g119630	2.38496	3.65e-05	0.997259	0.512518	3.19595	1.24e-10	0.810991	0.0808311	Agenet domain-containing protein / bromo-adjacent homology (BAH) domain-containing protein-like
Solyc08g062820	3.32761	1.88e-40	-0.403162	0.885329	3.19304	5.76e-36	-0.134568	0.831145	Cytokinin riboside 5-26apos-3B-monophosphate phosphoribohydrolase LOG
Solyc09g082570	2.75938	2.26e-21	-0.0271805	0.999988	3.19279	8.32e-33	0.433411	0.0619443	Unknown Protein
Solyc09g097960	2.07467	0.000944598	-0.376522	0.999988	3.18853	4.81e-10	1.11387	0.0148618	Aldo/keto reductase family protein
Solyc01g091490	1.89514	1.81e-13	-0.259707	0.964113	3.18837	7.74e-56	1.29323	1.33e-16	Unknown Protein
Solyc01g087870	2.65017	0.00204978	0.134388	0.999988	3.1855	4.58e-05	0.535323	0.731139	Glucosamine--fructose-6-phosphate aminotransferase
Solyc08g080090	2.75623	5.59e-18	-0.597479	0.749279	3.18294	2.55e-27	0.426714	0.112391	Unknown Protein
Solyc09g084460	4.03935	1.07e-15	0.952715	0.704185	3.18199	5.79e-08	-0.857361	0.0237964	Chymotrypsin inhibitor 2
Solyc04g074940	3.44471	1.79e-07	0.501519	0.999988	3.1799	4e-06	-0.264808	0.944465	Bet1-like protein At4g14600
Solyc04g074030	1.50066	0.0057529	1.42583	0.0377065	3.17845	2.58e-15	1.6778	1.4e-06	Receptor protein kinase-like protein
Solyc04g011480	2.08972	9.72e-06	-0.741004	0.801446	3.17499	1.86e-16	1.08527	0.000688179	Unknown Protein
Solyc06g005480	3.83567	2.68e-17	-0.703504	0.958958	3.17397	4.64e-10	-0.661701	0.070932	Unknown Protein
Solyc04g007250	4.94419	2.26e-08	-0.984101	0.999988	3.17302	0.00798946	-1.77117	0.00458186	Unknown Protein
Solyc10g085130	2.61022	0.0736659	-0.379023	0.999988	3.17206	0.0198513	0.561838	0.969139	Zinc finger family protein
Solyc01g014840	3.1115	0.0117248	0.450526	0.999988	3.17193	0.00929919	0.0604338	0.999545	TIR-NBS-LRR disease resistance-like protein
Solyc10g081930	3.31383	0.00578845	-1.41462	0.999988	3.16969	0.00956619	-0.144136	0.999545	Unknown Protein
Solyc09g057960	2.54423	1.43e-09	0.647534	0.698264	3.16188	2.72e-17	0.617654	0.0665232	Unknown Protein
Solyc03g119810	3.72776	7.3e-112	-1.36192	0.00329451	3.16144	4.38e-67	-0.566319	1.33e-07	Unknown Protein
Solyc03g123370	3.95935	2.29e-274	0.549679	0.0310444	3.15774	9.83e-134	-0.801602	5.35e-32	(P)ppGpp synthetase I (GTP pyrophosphokinase) SpoT/RelA
Solyc01g095970	3.49657	1.77e-22	0.226787	0.999988	3.15733	9.18e-17	-0.339245	0.388609	Dynamin 2
Solyc01g095150	2.77995	2.55e-104	0.390747	0.173771	3.15422	1.66e-153	0.374273	1.12e-05	Late embryogenesis abundant protein (Fragment)
Solyc10g008300	2.7396	1.17e-12	0.295813	0.999988	3.1531	7.89e-19	0.413497	0.272345	Mannan endo-1 4-beta-mannosidase
Solyc06g060690	2.55883	5.12e-05	0.114984	0.999988	3.15167	2.52e-08	0.592844	0.384316	Receptor-like protein kinase At5g59670
Solyc12g014430	3.76353	2.03e-31	0.764211	0.494101	3.14937	1.84e-18	-0.614164	0.00960844	Cellulose synthase
Solyc07g056430	2.04341	2.6e-05	0.10309	0.999988	3.14876	1.66e-15	1.10535	0.000848817	Glutathione S-transferase-like protein
Solyc09g011270	1.87473	0.0055016	0.312424	0.999988	3.14794	5.09e-09	1.2732	0.00917855	CHP-rich zinc finger protein-like
Solyc02g014030	2.86474	0.000819312	0.810387	0.976295	3.14714	0.000107517	0.282407	0.991633	Receptor-like kinase
Solyc09g011990	3.30878	8.62e-05	-0.309001	0.999988	3.14674	0.00026867	-0.162031	0.999545	Receptor like protein kinase
Solyc07g065250	3.44471	6.44e-20	-0.295659	0.999988	3.14494	2.19e-15	-0.299769	0.548264	Serine/threonine protein kinase
Solyc11g068380	2.56867	0.00032919	-3.57412	0.280994	3.14486	1.02e-06	0.57619	0.524723	Unknown Protein
Solyc06g009020	2.67974	0	-0.0396437	0.990151	3.14298	0	0.463243	1.57e-91	Glutathione S-transferase
Solyc03g111800	2.55288	9.95e-38	0.450239	0.387291	3.14265	1.25e-69	0.589771	7.09e-06	LRR receptor-like serine/threonine-protein kinase FEI 1
Solyc08g007790	3.97772	5.65e-53	-0.0779951	0.999988	3.14201	1.38e-25	-0.835706	8.31e-07	Hydroxymethylglutaryl-CoA synthase
Solyc12g005590	3.132	0.000498763	0.311791	0.999988	3.14189	0.000446201	0.00988723	0.999545	Unknown Protein
Solyc02g092990	3.4213	3.9e-29	0.0658735	0.999988	3.14084	9.59e-23	-0.280459	0.421097	SCF E3 ubiquitin ligase complex F-box protein grrA
Solyc12g005310	3.49555	1.54e-24	-1.5784	0.203865	3.13891	5.58e-18	-0.35664	0.303556	Unknown Protein
Solyc04g050010	3.01936	0.0490366	-1.04507	0.999988	3.13745	0.0374618	0.118091	0.999545	LOB domain protein 1
Solyc03g026370	3.41989	1.11e-65	-1.28323	0.0208824	3.13174	1.65e-50	-0.288158	0.0834681	Peptidoglycan-binding LysM domain-containing protein
Solyc06g054150	3.265	5.81e-10	0.048052	0.999988	3.13101	5.85e-09	-0.133984	0.999545	Unknown Protein (AHRD V1)
Solyc09g011580	2.0016	1.9e-06	2.09238	8.49e-07	3.12983	3.56e-20	1.12823	4.86e-05	Glutathione S-transferase-like protein
Solyc07g005440	1.86144	4.17e-12	0.386395	0.696593	3.12928	3.02e-49	1.26784	1.94e-14	CBL-interacting protein kinase 9
Solyc01g006670	2.29515	0.0837415	0.431374	0.999988	3.12449	0.00904759	0.829337	0.769784	UDP-glucosyltransferase HvUGT5876
Solyc06g068800	2.44387	0.00875174	0.599031	0.999988	3.12413	0.000169732	0.680264	0.620506	CRAL/TRIO domain containing protein expressed
Solyc03g098660	2.85106	1.06e-12	0.759502	0.546941	3.1226	1.85e-16	0.271548	0.680675	Unknown Protein
Solyc01g111190	3.84011	1.28e-34	0.993456	0.197315	3.12209	1.39e-18	-0.718016	0.00103849	Unknown Protein
Solyc08g007160	3.83232	7.26e-24	-0.688918	0.895095	3.11822	4.88e-13	-0.714107	0.0112932	Calcineurin B-like calcium binding protein
Solyc05g014980	2.96751	3.05e-42	-0.298467	0.922829	3.11699	2.97e-49	0.149487	0.681072	Adenylate kinase
Solyc02g081450	1.54374	0.103919	0.571097	0.999988	3.11622	4.87e-05	1.57248	0.0468335	Unknown Protein
Solyc01g009160	3.1356	1.69e-11	-0.770908	0.881117	3.1151	2.24e-11	-0.0205008	0.999545	Unknown Protein
Solyc09g008010	3.37084	7.84e-18	0.737351	0.642969	3.1126	2.77e-14	-0.258245	0.70855	ATP binding / serine-threonine kinase
Solyc04g050790	2.70498	0.00368954	-0.466726	0.999988	3.11259	0.000332392	0.407606	0.924542	Unknown Protein
Solyc07g064290	2.7741	1.09e-10	0.400459	0.997987	3.11187	1.05e-14	0.337775	0.557954	Ras-related protein Rab-21
Solyc02g068300	3.87076	1.25e-50	0.165743	0.999988	3.11143	5.88e-26	-0.759331	1.08e-05	Receptor-like kinase
Solyc12g010450	3.24286	4.57e-19	-0.0198225	0.999988	3.10991	5.09e-17	-0.132944	0.975426	Protein phosphatase 2C
Solyc02g032930	2.71799	1.36e-37	-0.134281	0.999988	3.10864	4.01e-56	0.390643	0.0142447	B-cell receptor-associated protein 31-like containing protein
Solyc01g111970	3.85657	1.15e-05	-0.41483	0.999988	3.10794	0.00182506	-0.74863	0.482423	Laccase 1a
Solyc07g008430	1.60578	0.0647019	n.d.	n.d.	3.10714	7.51e-06	1.50136	0.0293686	Unknown Protein
Solyc02g082900	3.607	1.68e-116	-0.644219	0.193316	3.10554	1.48e-73	-0.501459	1.44e-06	Strictosidine synthase family protein
Solyc08g066980	3.14314	1.69e-64	0.0129219	0.999988	3.10294	1.68e-62	-0.0401972	0.999545	Unknown Protein
Solyc02g079220	3.31161	5.22e-98	0.679279	0.0294597	3.10256	8.07e-81	-0.209044	0.132574	Solute carrier family 2-2C facilitated glucose transporter member 8
Solyc01g107860	3.48372	8.44e-148	-0.158084	0.998802	3.09957	1.58e-103	-0.384155	2.41e-05	Unknown Protein
Solyc11g013000	2.67632	1.49e-79	0.000513979	0.999988	3.09663	1.77e-123	0.420313	9.56e-06	Transmembrane emp24 domain-containing protein 10
Solyc01g106000	1.74721	1.03e-11	1.82023	4e-13	3.09433	5.09e-54	1.34713	1.51e-17	Isochorismatase hydrolase
Solyc01g104620	3.20684	5.53e-185	-0.252874	0.609917	3.09257	1.05e-166	-0.114266	0.329245	Unknown Protein
Solyc05g008880	5.08466	1.22e-21	1.79561	0.206295	3.09095	4.72e-05	-1.99371	4.96e-09	Unknown Protein
Solyc08g016310	2.91508	3.14e-10	0.283678	0.999988	3.09022	4.65e-12	0.175146	0.967951	LRR receptor-like serine/threonine-protein kinase FEI 1
Solyc12g005290	4.02455	2.71e-07	0.0327093	0.999988	3.0902	0.000776496	-0.934358	0.190388	Receptor-like kinase
Solyc06g074620	3.29337	8.91e-09	0.721994	0.900722	3.09014	1.79e-07	-0.20323	0.981721	Unknown Protein
Solyc02g093830	3.52984	7.83e-82	-0.0604443	0.999988	3.08723	1.68e-54	-0.442616	0.000617397	Glucose-6-phosphate 1-dehydrogenase
Solyc10g045420	3.49138	4.86e-09	0.746135	0.917989	3.08583	1.4e-06	-0.405551	0.68111	Unknown Protein
Solyc10g009290	3.12384	5.24e-15	-1.05348	0.577964	3.0842	1.39e-14	-0.0396405	0.999545	BHLH transcription factor
Solyc08g008140	3.40278	2.35e-15	-4.0506	0.0395594	3.08375	1.04e-11	-0.319033	0.615543	Unknown Protein
Solyc10g078550	4.31158	0	0.172234	0.831533	3.08292	4.26e-171	-1.22865	6.94e-114	Glutamate dehydrogenase
Solyc07g053950	1.48937	3.51e-08	0.902588	0.0100277	3.08047	3.91e-53	1.5911	3.97e-22	Unknown Protein
Solyc09g075450	3.45476	5.16e-29	0.256084	0.999988	3.08029	8.66e-21	-0.374474	0.190885	Fumarate hydratase class II
Solyc02g086880	2.78835	8.56e-176	-0.407324	0.0781655	3.07978	1.25e-238	0.291436	1.2e-05	Formate dehydrogenase
Solyc01g005420	1.25007	0.0176435	1.13069	0.135832	3.07929	7.99e-16	1.82922	7.96e-08	Unknown Protein
Solyc01g008130	3.34132	0.000607299	0.61919	0.999988	3.0783	0.00241625	-0.263011	0.999545	DEP domain-containing protein 1B
Solyc03g122360	2.71692	4.02e-08	0.984424	0.436272	3.07762	2.54e-11	0.360705	0.626234	Cytochrome P450
Solyc07g056470	2.33234	3.98e-08	-0.141252	0.999988	3.07622	7.55e-17	0.743878	0.0205077	Glutathione S-transferase-like protein
Solyc10g078720	3.31754	0.0184501	1.70953	0.835264	3.07571	0.0338811	-0.241828	0.999545	MYB-CC type transfactor
Solyc04g074020	1.17505	0.140156	1.17808	0.514345	3.07414	7.97e-07	1.89909	0.00183513	Receptor protein kinase-like protein
Solyc02g087890	3.34163	0.00201719	1.00028	0.997279	3.0725	0.00636671	-0.269127	0.999545	Unknown Protein
Solyc09g074480	-3.50232	0.0241059	-3.78118	0.0839758	3.0719	7.99e-10	6.57422	2.66e-11	Unknown Protein
Solyc07g065650	2.78601	2.19e-57	0.202766	0.943418	3.07086	4.05e-77	0.284849	0.0409518	Transmembrane emp24 domain-containing protein 3
Solyc10g074880	3.30654	6.72e-24	0.193557	0.999988	3.06988	2.23e-19	-0.236664	0.643891	Unknown Protein
Solyc06g061170	3.93785	8.09e-57	-0.428848	0.905609	3.0697	2e-26	-0.868153	8.81e-08	Solute carrier family 25 (Mitochondrial carrier ornithine transporter) member 15
Solyc06g072650	3.2769	4.81e-19	-1.06239	0.520492	3.06659	7.47e-16	-0.210313	0.807312	Unknown Protein
Solyc03g093310	3.16843	0.00266928	0.0210534	0.999988	3.06493	0.00413671	-0.1035	0.999545	Unknown Protein
Solyc02g080020	3.64799	3.27e-05	0.797499	0.999988	3.05485	0.00162627	-0.593141	0.68719	Receptor-like protein kinase
Solyc12g062510	4.0529	0.000271232	1.2943	0.947252	3.04884	0.0192814	-1.00406	0.436372	ATPase
Solyc12g005140	3.10328	5.97e-16	-0.184456	0.999988	3.04721	2.9e-15	-0.056078	0.999545	Folate/biopterin transporter family protein
Solyc02g064980	3.0059	0.0263196	-3.01829	0.91832	3.04528	0.0233268	0.039382	0.999545	Protein serine/threonine kinase
Solyc03g082920	2.756	7.47e-46	0.205148	0.974679	3.04363	7.92e-62	0.28763	0.0767607	Heat shock protein
Solyc06g006000	1.76584	3.06e-06	0.95421	0.106323	3.0427	1.73e-24	1.27685	1.8e-07	Unknown Protein
Solyc11g072480	2.09011	4.15e-07	1.94865	1.05e-05	3.04234	1.2e-18	0.952232	0.00094187	Senescence-associated protein
Solyc07g065090	2.8214	7.97e-21	0.201895	0.999988	3.04158	5.3e-26	0.220182	0.637379	Polygalacturonase inhibitor protein
Solyc11g017270	2.75748	2.86e-15	0.44191	0.879049	3.04149	3.23e-20	0.284006	0.541877	Receptor protein kinase
Solyc04g014930	3.44976	1.58e-05	1.05099	0.862047	3.04015	0.000380148	-0.409618	0.859785	Unknown Protein
Solyc02g079280	2.55643	0.0336312	0.912448	0.999988	3.03878	0.00674731	0.482358	0.958274	MYB transcription factor
Solyc01g067720	2.4727	2.5e-14	-0.0157931	0.999988	3.03875	1.79e-25	0.566046	0.0235988	Vesicle-associated membrane protein-associated protein
Solyc10g079420	3.16059	0	0.0918234	0.493656	3.03763	0	-0.122957	1.33e-06	Calmodulin
Solyc12g006850	3.34601	3.73e-05	0.960867	0.913333	3.0369	0.000373629	-0.309105	0.967046	Potassium channel
Solyc10g085420	2.46397	1.23e-11	0.126808	0.999988	3.03387	1.39e-20	0.569901	0.0514131	Unknown Protein
Solyc11g012510	2.79485	5.3e-16	0.66202	0.545315	3.0324	2.96e-20	0.23755	0.683064	Unknown Protein
Solyc03g117980	4.05539	2.72e-89	0.143326	0.999988	3.0322	5.24e-36	-1.02319	1.7e-15	Respiratory burst oxidase-like protein
Solyc12g010690	3.06105	4.77e-14	0.141061	0.999988	3.0307	9.14e-14	-0.0303516	0.999545	Solute carrier family 2-2C facilitated glucose transporter member 1
Solyc09g098150	3.00047	2.61e-37	0.890934	0.0376727	3.03044	1.05e-38	0.0299667	0.999545	Metacaspase 7
Solyc09g075110	3.15295	5.6e-202	0.149392	0.883434	3.02939	4.31e-180	-0.123568	0.219041	Unknown Protein
Solyc09g083210	2.15263	8.39e-19	0.00315881	0.999988	3.02689	1.29e-48	0.87426	3.37e-08	Receptor-like protein kinase
Solyc09g075120	3.27976	3.42e-191	-0.178979	0.865812	3.02569	2.33e-150	-0.254072	0.00156395	Bifunctional polymyxin resistance protein ArnA
Solyc03g116900	2.93572	3.83e-83	-0.444355	0.358875	3.02257	2.16e-91	0.0868545	0.81852	Manganese transporter MntH
Solyc07g055130	3.82182	2.06e-23	-0.00290143	0.999988	3.02175	7.74e-12	-0.800076	0.00435049	Kinase family protein
Solyc02g083460	3.39961	5.18e-62	0.118684	0.999988	3.01901	1.5e-43	-0.380601	0.0154243	Aspartyl protease family protein
Solyc04g016430	1.28866	0.282067	0.0640694	0.999988	3.01725	0.00736803	1.7286	0.242629	Cytokinin oxidase/dehydrogenase 1
Solyc06g068600	1.07279	0.286024	-0.70778	0.999988	3.01566	0.00105405	1.94287	0.0657239	Phosphate import ATP-binding protein pstB 1
Solyc02g092590	2.36531	8.72e-06	-1.03672	0.715422	3.01448	1.51e-10	0.649173	0.18235	Unknown Protein
Solyc07g008520	3.36486	0.00858538	-0.0561242	0.999988	3.01241	0.0248681	-0.352452	0.999545	Peptide transporter
Solyc00g090870	2.316	0.00100911	0.686936	0.937741	3.01224	1.23e-06	0.696232	0.359237	5-AMP-activated protein kinase subunit beta-1
Solyc07g006480	1.74402	0.0422707	-0.623887	0.999988	3.0098	1.97e-05	1.26577	0.0849097	LRR receptor-like serine/threonine-protein kinase FEI 1
Solyc09g098030	2.55406	1.83e-07	1.48878	0.04462	3.00939	1.98e-11	0.455327	0.418429	Cytochrome P450
Solyc01g096050	3.26853	4.83e-37	-0.378434	0.919812	3.00781	3.74e-29	-0.260722	0.353014	Transcription factor
Solyc12g099340	3.4889	3.46e-06	-0.355877	0.999988	3.00519	0.000230615	-0.483712	0.730538	Calmodulin-binding transcription activator 5
Solyc06g005520	3.76831	5.15e-14	0.291884	0.999988	3.0044	1.58e-07	-0.76391	0.0638948	ATP binding / serine-threonine kinase
Solyc08g062680	3.29038	3.74e-117	-0.362827	0.543421	3.00312	2.8e-89	-0.287264	0.00764386	MIP02663p (Fragment)
Solyc05g054140	1.69131	0.100743	0.190711	0.999988	3.00153	0.000558337	1.31022	0.198066	Nucleic acid-binding OB-fold
Solyc09g061620	2.56591	1.06e-49	-0.157211	0.999988	3.00135	5.85e-79	0.435444	0.00035653	Vesicle-associated membrane protein 7B
Solyc04g015970	3.65979	7.55e-15	0.234223	0.999988	2.99872	1.44e-08	-0.661075	0.102397	ATP-binding cassette 1
Solyc06g060760	2.79534	1.88e-170	-0.618066	0.00327113	2.99606	3.14e-211	0.200717	0.00828975	Aquaporin
Solyc02g094030	3.08965	4.93e-48	0.0834875	0.999988	2.99574	3.8e-44	-0.0939009	0.931299	Unknown Protein
Solyc04g080080	2.95692	1.82e-34	-0.233119	0.999988	2.99226	5.94e-36	0.0353406	0.999545	Glycosyltransferase family 77 protein
Solyc11g006550	2.24824	1.24e-13	0.591127	0.448129	2.9901	8.42e-30	0.741858	0.000485514	Uricase
Solyc12g100350	2.22766	1.22e-19	2.50481	1.95e-28	2.98931	1.03e-44	0.761652	3.97e-06	Unknown Protein
Solyc05g010760	3.27094	4.65e-56	0.297171	0.879049	2.98824	4.99e-43	-0.282696	0.126162	Unknown Protein
Solyc08g080960	3.14883	0.00280943	0.403242	0.999988	2.98577	0.00561497	-0.163066	0.999545	AT-hook motif nuclear localized protein 1
Solyc02g081970	2.54908	1.92e-13	0.779275	0.329663	2.98538	7.44e-21	0.436294	0.169823	Vacuolar sorting receptor 7
Solyc08g082110	2.74657	0.000110981	0.408874	0.999988	2.98217	1.12e-05	0.235602	0.99552	WRKY transcription factor-30
Solyc06g051410	2.62796	3.28e-21	0.435636	0.732865	2.98154	1.6e-30	0.353581	0.166367	N-(5-26apos-phosphoribosyl)anthranilate isomerase
Solyc01g106470	0.00314962	0.523477	1.1835	0.115448	2.98139	6.33e-14	2.97824	3.08e-12	Unknown Protein
Solyc06g069040	3.12026	1.18e-22	-0.337937	0.999988	2.9806	5.25e-20	-0.139661	0.933391	Glutathione S-transferase
Solyc07g066020	1.42862	0.306896	1.99447	0.644091	2.98007	0.0327765	1.55145	0.524723	Amino acid permease
Solyc09g075420	2.7363	2.23e-146	-0.450917	0.0648674	2.97974	5.99e-190	0.24344	0.00165185	Ethylene responsive transcription factor 2b
Solyc02g078110	-2.37043	0.00028833	1.57347	4.11e-06	2.97922	5.79e-32	5.34965	2.39e-41	Unknown Protein
Solyc05g006640	3.50725	7.98e-15	0.363174	0.999988	2.97822	1.83e-09	-0.52903	0.224799	Phospholipid-transporting ATPase
Solyc08g062690	3.33982	4.45e-109	0.0137557	0.999988	2.97772	2.16e-77	-0.362107	0.000822871	Unknown Protein
Solyc06g008600	3.65292	1.47e-08	0.877278	0.879418	2.97475	4.15e-05	-0.678171	0.311805	Polycomb group ring finger 1
Solyc01g066760	4.01442	6.03e-52	-0.278983	0.999988	2.97461	8.42e-21	-1.03981	2.2e-09	Unknown Protein
Solyc01g107780	2.74948	2.94e-15	-0.157797	0.999988	2.97427	4.14e-19	0.224788	0.738751	UDP-glucosyltransferase family 1 protein
Solyc11g072550	3.18123	1.3e-241	0.0241608	0.999988	2.97403	3.51e-198	-0.207204	0.00363971	Extradiol ring-cleavage dioxygenase class III protein subunit B
Solyc07g005200	2.548	2.83e-26	0.409468	0.656994	2.97339	4.7e-41	0.425383	0.0240723	Synaptobrevin homolog YKT6
Solyc08g067550	3.68111	4.89e-33	0.205168	0.999988	2.97044	1.48e-17	-0.710666	0.00135114	Non-specific lipid-transfer protein
Solyc02g088620	2.80767	6.07e-82	0.228433	0.792238	2.969	2.11e-97	0.161328	0.289388	Unknown Protein
Solyc11g021300	1.96169	0.0590803	-0.0878414	0.999988	2.9662	0.00100435	1.00451	0.419781	Unknown Protein
Solyc05g052880	3.99186	0.00202317	0.549953	0.999988	2.96599	0.0476137	-1.02587	0.565717	Unknown Protein
Solyc02g082070	2.80071	0.0276984	-0.389878	0.999988	2.96476	0.0168454	0.164048	0.999545	Cytochrome P450
Solyc05g006340	0.947724	0.02493	0.423225	0.840906	2.96164	2.33e-23	2.01392	1.11e-13	WD-40 repeat family protein
Solyc12g044940	2.65424	2.55e-148	0.189429	0.643107	2.96097	2.16e-206	0.306736	1.36e-05	Short-chain dehydrogenase/reductase SDR
Solyc11g007400	1.26492	0.0119723	-0.0128884	0.999988	2.95755	2.2e-15	1.69263	3.99e-07	Unknown Protein
Solyc06g084410	2.25738	2.76e-08	-0.0498535	0.999988	2.95618	9.66e-17	0.698799	0.0282677	Histidine phosphotransfer protein
Solyc08g005650	2.6258	0.0381587	-1.47456	0.999988	2.95386	0.0145772	0.328065	0.999545	Cytochrome P450
Solyc10g006700	2.06937	4.91e-48	-0.420296	0.206042	2.95363	7.5e-132	0.884263	7.48e-23	Calcium-binding EF hand family protein (Fragment)
Solyc08g078390	3.40308	2.71e-135	0.500246	0.116827	2.95362	2.82e-88	-0.449464	1.53e-06	Acyl-coenzyme A oxidase
Solyc09g074890	2.91304	1.76e-08	-0.388746	0.999988	2.9532	7.58e-09	0.0401646	0.999545	Rapid alkalinization factor 1
Solyc03g114000	2.94513	6.52e-38	-0.0314553	0.999988	2.95133	1.97e-38	0.00619401	0.999545	LIM domain protein
Solyc06g075530	2.8405	7.5e-22	-1.59874	0.0511077	2.9504	1.59e-24	0.109902	0.978964	Unknown Protein
Solyc10g007900	1.82507	2.56e-05	0.271197	0.999988	2.94883	4.77e-17	1.12376	0.000173728	Cytochrome P450
Solyc02g070040	2.32294	0.13389	-0.576536	0.999988	2.94782	0.0443965	0.624875	0.975654	Unknown Protein
Solyc07g065970	1.7761	1.45e-15	1.43259	2e-09	2.94713	6.79e-61	1.17103	1.06e-16	Chaperone protein dnaJ 11
Solyc03g113580	2.51006	0.0130964	0.43113	0.999988	2.94601	0.00176689	0.435951	0.936473	Germin-like protein
Solyc05g006390	2.73178	1.33e-74	-0.82144	0.0140899	2.94339	1.33e-93	0.211604	0.10998	Unknown Protein
Solyc03g118820	2.24742	0.000153828	-0.376408	0.999988	2.94054	1.78e-08	0.693121	0.224389	Ras-related protein Rab-25
Solyc03g006500	2.04777	0.0131775	0.500951	0.999988	2.94053	3.57e-05	0.89276	0.297782	Receptor-like protein kinase At3g21340
Solyc12g057090	1.28298	0.232535	2.85035	0.0132526	2.93929	0.00210825	1.65631	0.150283	Purine permease family protein
Solyc09g009260	3.9037	6.25e-227	0.042819	0.999988	2.93782	2.57e-93	-0.965882	1.49e-36	Fructose-bisphosphate aldolase
Solyc06g074990	3.94515	0.00010108	-0.129192	0.999988	2.93731	0.0137972	-1.00784	0.366142	Nitrate transporter
Solyc08g014120	1.31521	0.302897	2.3239	0.333026	2.93694	0.0196453	1.62173	0.401257	BHLH transcription factor
Solyc09g011920	2.77185	3.24e-86	-0.0685543	0.999988	2.93551	7.02e-103	0.163661	0.24907	Mitochondrial uncoupling protein
Solyc12g098910	3.12786	6.89e-07	-0.711042	0.999988	2.93348	6.41e-06	-0.194387	0.999545	CBL-interacting protein kinase 1
Solyc01g106390	3.47152	6.18e-18	0.0311725	0.999988	2.93324	3.23e-11	-0.53828	0.137687	Glutamyl-tRNA reductase
Solyc12g017530	3.03619	2.83e-117	-0.326736	0.517444	2.93237	2.02e-106	-0.103823	0.600524	Unknown Protein
Solyc08g062180	2.56199	0.00962718	1.31419	0.728139	2.93099	0.00163088	0.368998	0.97708	Unknown Protein
Solyc05g009790	2.80675	1.53e-131	-0.133852	0.967029	2.92704	4.13e-150	0.120288	0.3434	Transcription factor
Solyc01g080720	2.3953	0.0978796	0.018086	0.999988	2.92489	0.0323567	0.529585	0.990557	Unknown Protein
Solyc05g046290	2.28887	0.0029538	-0.16857	0.999988	2.92484	2.14e-05	0.635966	0.53831	Xyloglucan endotransglucosylase/hydrolase 2
Solyc09g005080	2.82634	2.36e-05	0.151361	0.999988	2.92061	8.24e-06	0.0942779	0.999545	LRR receptor-like serine/threonine-protein kinase FEI 1
Solyc09g074560	1.98671	0.00218855	1.39188	0.185468	2.91995	1.01e-07	0.933244	0.0920987	CONSTANS-like zinc finger protein
Solyc08g060970	2.72701	1.1e-05	0.36625	0.999988	2.9193	1e-06	0.192298	0.999545	Polygalacturonase
Solyc09g090080	-0.592899	0.4371	1.72837	0.39302	2.91919	0.00138134	3.51209	0.00455063	Inorganic phosphate transporter
Solyc04g064530	2.2837	4.12e-55	1.22284	4.53e-12	2.91618	1.67e-111	0.632478	4.33e-11	Unknown Protein
Solyc05g007220	3.812	3.03e-41	0.0635618	0.999988	2.91608	1.54e-18	-0.895926	3.88e-06	Unknown Protein
Solyc01g009690	2.00465	0.0243015	-0.320913	0.999988	2.91455	0.000153576	0.9099	0.358159	Leucine-rich repeat receptor protein kinase EXS
Solyc05g054170	3.41707	4.26e-17	0.764726	0.645385	2.91421	5.15e-11	-0.502859	0.192879	Unknown Protein
Solyc02g092290	1.7562	0.112827	1.15463	0.856839	2.91109	0.00259217	1.15488	0.388742	F-box/LRR-repeat protein At5g02910
Solyc02g091800	2.60695	0.0816916	-0.0224565	0.999988	2.90771	0.0446512	0.300762	0.999545	BHLH transcription factor
Solyc12g013700	3.25167	1.09e-05	-2.9502	0.5093	2.90465	0.000208178	-0.347027	0.911576	Unknown Protein
Solyc01g058020	2.94771	0.00131109	1.55393	0.532018	2.90193	0.00162973	-0.0457893	0.999545	Unknown Protein
Solyc01g097470	2.55017	0.000719846	-0.667305	0.999988	2.89891	4.16e-05	0.348744	0.916996	Unknown Protein
Solyc02g090340	3.68367	4.84e-07	-0.818625	0.999988	2.89626	0.000548229	-0.787406	0.302343	Cytochrome P450
Solyc08g062330	1.81546	0.0421376	0.955814	0.841708	2.89583	0.000133232	1.08037	0.223492	Ankyrin repeat protein
Solyc08g079930	2.57319	2.27e-21	0.402003	0.771825	2.89366	6.55e-30	0.320467	0.232751	Subtilisin-like protease
Solyc03g042560	3.31921	1.6e-07	-0.414233	0.999988	2.89303	2.17e-05	-0.426181	0.714245	Phenylalanine ammonia-lyase
Solyc02g093740	2.99966	2.01e-05	-0.366883	0.999988	2.8916	5.21e-05	-0.108055	0.999545	MYB transcription factor
Solyc03g097020	2.99883	4.79e-12	-0.636924	0.916763	2.8886	5.7e-11	-0.110234	0.999545	26s protease regulatory subunit
Solyc03g119660	3.54479	2.69e-13	0.170882	0.999988	2.87758	1.34e-07	-0.667209	0.125126	Unknown Protein
Solyc10g007360	2.62418	0.0714952	-0.342621	0.999988	2.87481	0.0420712	0.250634	0.999545	Multidrug resistance protein mdtK
Solyc01g009700	1.71799	0.181921	0.0944008	0.999988	2.87429	0.0144843	1.15629	0.578065	Leucine-rich repeat receptor-like protein kinase PEPR2
Solyc01g103650	3.55702	3.05e-110	-0.410496	0.57945	2.87269	1.03e-57	-0.684334	1.12e-10	Hydrolase alpha/beta fold family
Solyc03g078360	2.30709	0.00974356	-0.361807	0.999988	2.87092	0.000407959	0.563832	0.763162	Receptor-like protein kinase
Solyc03g093120	1.46174	0.30068	-0.341235	0.999988	2.86971	0.0433775	1.40797	0.624977	Xyloglucan endotransglucosylase/hydrolase 9
Solyc01g103350	3.31429	0.00160086	1.02516	0.979162	2.8692	0.010623	-0.445092	0.943473	Cell division protein kinase 13
Solyc02g087740	2.01805	0.0213743	-1.37296	0.867263	2.86841	0.000176863	0.850362	0.412192	Cupin RmlC-type
Solyc02g089020	2.85654	4.81e-12	0.344701	0.999988	2.86728	2.97e-12	0.010742	0.999545	Unknown Protein
Solyc12g009790	2.39863	7.86e-10	-0.34487	0.999988	2.86582	9.16e-16	0.46719	0.219283	Unknown Protein
Solyc03g083200	1.05966	0.297729	0.141063	0.999988	2.86566	0.00323853	1.806	0.132574	Unknown Protein
Solyc06g007220	1.4949	3.67e-17	-0.0450756	0.999988	2.86565	4.14e-96	1.37075	1.3e-34	Unknown Protein
Solyc04g078860	2.99001	0.0120095	0.206141	0.999988	2.86291	0.0178229	-0.127097	0.999545	Glutamate-gated kainate-type ion channel receptor subunit GluR5
Solyc03g122190	3.24597	8.48e-167	-0.373135	0.325618	2.86183	1.06e-114	-0.384139	2.68e-06	Jasmonate ZIM domain 2
Solyc07g047620	2.34958	0.0381081	0.827917	0.999988	2.86138	0.00659643	0.511791	0.933391	Pentatricopeptide repeat-containing protein
Solyc08g074290	2.95062	3.2e-51	0.373152	0.631166	2.85908	4.8e-47	-0.0915432	0.923059	Unknown Protein
Solyc02g072130	3.35906	0	0.0234299	0.999988	2.85888	2.77e-207	-0.500184	2.7e-19	Protein transport protein SEC61 alpha subunit
Solyc02g088130	2.16917	5.01e-104	0.583297	4.25e-05	2.85849	1e-229	0.68932	8.47e-27	Unknown Protein
Solyc01g109570	3.25155	0	0.207394	0.493097	2.85141	1.32e-211	-0.400143	2.45e-12	Glucan endo-1 3-beta-glucosidase 7
Solyc02g088800	2.66796	7.62e-14	0.842736	0.291699	2.84996	1.12e-16	0.182003	0.883123	Exocyst complex component 7
Solyc07g043310	3.55091	2.39e-58	-0.351975	0.905642	2.84748	3.15e-30	-0.703434	4.41e-06	Aminotransferase
Solyc07g062100	0.21786	0.497066	1.2175	0.878513	2.84684	0.00847841	2.62898	0.0708252	Bromodomain and PHD finger containing 1
Solyc11g013490	2.83161	8.2e-19	0.0424779	0.999988	2.84499	3.38e-19	0.0133727	0.999545	Beta-1 3-galactosyltransferase 6
Solyc05g007150	2.62933	1.3e-13	0.0460355	0.999988	2.84431	5.86e-17	0.214984	0.793696	UDP-galactose transporter 3
Solyc10g081570	2.22731	1.02e-08	-0.632494	0.783851	2.84352	1.93e-16	0.616209	0.0581569	Unknown Protein
Solyc09g008350	3.04492	8.37e-36	0.682611	0.230528	2.84283	1.52e-29	-0.202093	0.561447	Amino acid binding protein
Solyc02g091740	2.99761	2.54e-07	1.07848	0.534211	2.84019	1.89e-06	-0.157422	0.999545	Unknown Protein
Solyc02g083400	2.83782	3.06e-11	0.241318	0.999988	2.83956	2.43e-11	0.00174493	0.999545	RING finger protein 38
Solyc07g008570	4.67792	3.9e-10	1.23556	0.83716	2.83291	0.005854	-1.84501	0.000618445	Purple acid phosphatase
Solyc03g114890	2.32271	9.09e-06	-0.0183149	0.999988	2.83274	2.49e-09	0.510031	0.401964	Unknown Protein
Solyc09g008830	-0.276527	0.429864	-0.28953	0.999988	2.83226	2.02e-11	3.10879	8.25e-11	Unknown Protein
Solyc07g006140	1.25222	0.100787	0.672104	0.930974	2.82931	4.1e-06	1.57708	0.0112892	Cytochrome P450
Solyc11g007020	3.55208	1.44e-34	1.21855	0.0224285	2.82715	8.53e-18	-0.724927	0.000608941	Diphosphomevalonate decarboxylase-like protein
Solyc09g011660	1.99446	7.84e-16	-0.570509	0.439878	2.82392	1.58e-40	0.829461	9.63e-07	Universal stress protein 1
Solyc10g082020	2.18954	0.054837	0.699657	0.999988	2.82253	0.00706998	0.632987	0.855811	Cytokinin riboside 5-26apos-3B-monophosphate phosphoribohydrolase LOG
Solyc05g005150	3.54692	6.84e-66	0.626314	0.25	2.8221	2.62e-33	-0.724818	3.55e-07	F-box/Kelch repeat-containing F-box family protein
Solyc08g077110	1.67992	0.0252895	1.17352	0.477103	2.82107	6.09e-06	1.14115	0.081825	NAC domain protein IPR003441
Solyc04g081410	2.28405	5.93e-52	0.599628	0.0136353	2.81717	8.57e-95	0.533117	2.53e-07	AP-2 complex subunit sigma-1
Solyc08g068330	3.25139	2.39e-28	-0.186764	0.999988	2.81641	7.09e-19	-0.434982	0.0956193	Aspartate aminotransferase
Solyc02g081490	1.74016	0.000811365	-0.515176	0.972824	2.81548	4.05e-11	1.07532	0.00608404	Unknown Protein
Solyc06g074030	3.02557	5.32e-26	-0.633878	0.659928	2.81488	2.54e-21	-0.210688	0.665333	CCR4-NOT transcription complex subunit 7
Solyc01g098730	3.47315	2.88e-202	0.535867	0.0235925	2.81374	5.91e-107	-0.65941	1.68e-18	Unknown Protein
Solyc09g010660	2.87102	5.53e-08	0.263374	0.999988	2.81332	1.23e-07	-0.0576984	0.999545	Beta-1-3-galactosyl-o-glycosyl-glycoprotein
Solyc05g056020	1.98475	3.76e-28	1.05618	1.97e-06	2.81052	1.11e-73	0.825769	5.01e-12	V-type proton ATPase subunit G 2
Solyc08g078070	3.29341	5.23e-194	-0.230735	0.699807	2.81052	7.79e-121	-0.482889	9.95e-11	Ras-related protein Rab-1A
Solyc04g008820	0.690423	0.329416	0.991134	0.738199	2.80891	4.39e-05	2.11849	0.00451378	HMG transcription factor (Fragment)
Solyc00g174330	2.25674	1.2e-237	-0.402561	0.00106364	2.8065	0	0.549762	1.75e-35	Pathogenesis related protein PR-1
Solyc11g068430	2.57285	0	-0.640399	9.43e-08	2.80583	0	0.232979	3.46e-07	Ferredoxin
Solyc03g083010	4.31083	1.15e-88	-0.357187	0.947899	2.80541	2.28e-23	-1.50542	5.03e-27	Unknown Protein
Solyc09g091270	2.23682	9.57e-07	0.189429	0.999988	2.80539	7.35e-12	0.568576	0.194437	Unknown Protein
Solyc03g117490	3.03807	2.81e-57	0.331759	0.7251	2.80318	1.51e-45	-0.234888	0.21719	Glycerol kinase
Solyc01g010940	2.2857	7.04e-20	-0.0421637	0.999988	2.80119	5.75e-35	0.515496	0.00758767	Transmembrane emp24 domain-containing protein 10
Solyc01g059980	2.82831	0	-0.0151397	0.999988	2.79906	0	-0.0292491	0.714556	Beta-glucanase
Solyc10g045610	2.15667	7.56e-19	0.198841	0.999988	2.79836	1.52e-38	0.641688	0.000253278	Receptor-like kinase
Solyc03g113420	0.386449	0.44131	1.08152	0.723915	2.79458	0.000193268	2.40814	0.00511472	Peptide transporter
Solyc07g005520	3.19023	1.81e-21	-0.19104	0.999988	2.79425	6.98e-15	-0.395988	0.247894	Potassium channel tetramerization domain-containing protein
Solyc12g040800	2.74933	2.52e-05	0.668421	0.949411	2.79408	1.48e-05	0.0447561	0.999545	Unknown Protein
Solyc07g065990	1.89401	0.146306	0.0179259	0.999988	2.7935	0.0204137	0.899492	0.770755	Unknown Protein
Solyc07g008120	3.6543	4.46e-35	-1.79944	0.0761233	2.79304	5.02e-16	-0.861265	4.26e-05	Blue copper protein (Fragment)
Solyc06g051720	2.6352	3.93e-30	0.291937	0.886217	2.78936	1.16e-35	0.154162	0.741999	Isoamyl acetate-hydrolyzing esterase
Solyc08g076160	3.35457	6.08e-14	0.631354	0.85869	2.78902	1.61e-08	-0.565543	0.190932	Guanine nucleotide-binding protein alpha-1 subunit
Solyc06g034110	2.30633	9.01e-72	0.24398	0.556522	2.78846	4.44e-124	0.482131	4.88e-08	Acid phosphatase
Solyc03g118540	2.59606	6.84e-06	-0.00274559	0.999988	2.78811	5.16e-07	0.192047	0.99845	Protein TIFY 6B
Solyc11g005380	2.74748	3.07e-06	0.489303	0.999988	2.78538	1.75e-06	0.0379016	0.999545	GT-2 factor (Fragment)
Solyc11g013500	1.1234	0.0475495	0.244788	0.999988	2.78496	1.27e-10	1.66156	4.85e-05	Unknown Protein
Solyc07g056440	2.20528	1.14e-05	-0.157759	0.999988	2.78433	6.25e-10	0.579049	0.258396	Glutathione S-transferase-like protein
Solyc05g056090	2.28298	3.71e-10	0.312993	0.998802	2.78289	4.11e-17	0.499907	0.13462	Unknown Protein
Solyc09g008340	2.55946	3.39e-103	0.362691	0.148758	2.78159	2.69e-132	0.222128	0.0213848	Unknown Protein
Solyc08g014080	2.69188	1.07e-16	0.77431	0.299057	2.78059	2.19e-18	0.0887111	0.999545	E3 ubiquitin-protein ligase MARCH3
Solyc03g082690	2.5485	1.21e-07	0.676891	0.764992	2.78012	1.46e-09	0.231618	0.91152	U-box domain-containing protein
Solyc03g025200	3.1977	1.4e-34	-0.0913632	0.999988	2.77888	3.45e-23	-0.418821	0.0623502	Multidrug resistance protein mdtK
Solyc06g072030	2.32661	7.88e-57	-1.26778	1.35e-05	2.77699	1.49e-94	0.450383	1.43e-05	Unknown Protein
Solyc04g018110	2.50071	1.24e-175	0.637115	7.24e-07	2.77552	2.41e-239	0.27481	1.28e-05	Calmodulin-like protein 1
Solyc01g005560	2.75155	7.12e-213	0.520717	0.000304242	2.77542	5.77e-220	0.0238698	0.999545	Isocitrate dehydrogenase
Solyc03g082410	3.58885	7.23e-111	1.84624	1.02e-17	2.77325	6.39e-51	-0.815604	2.48e-14	Unknown Protein
Solyc02g093600	2.78555	0.000284024	-1.07986	0.947433	2.7683	0.000307235	-0.0172431	0.999545	class I heat shock protein
Solyc03g063420	2.72414	0.00371717	1.49506	0.56632	2.76807	0.00288569	0.0439228	0.999545	Proteasome subunit beta type
Solyc06g082020	3.09422	1.15e-07	0.366664	0.999988	2.76793	7.2e-06	-0.326285	0.841826	Unknown Protein
Solyc10g079710	2.82824	0.000113464	0.893015	0.859278	2.76687	0.000177364	-0.0613725	0.999545	Unknown Protein
Solyc01g060240	2.09802	1.41e-43	0.510459	0.0461409	2.76576	9.63e-95	0.667737	6.17e-11	Unknown Protein
Solyc12g019540	0.804269	0.362159	1.90963	0.290403	2.76449	0.00392566	1.96022	0.102523	Unknown Protein
Solyc10g011910	2.6278	0.00139613	0.0588152	0.999988	2.76428	0.000556478	0.136486	0.999545	WRKY transcription factor 23
Solyc07g019670	2.78265	7.37e-34	0.644232	0.197205	2.75894	2.72e-33	-0.0237026	0.999545	Fatty acid oxidation complex subunit alpha
Solyc11g005400	1.86185	0.049447	1.0565	0.813728	2.75742	0.000936212	0.895572	0.469585	DnaJ domain containing protein
Solyc12g009700	1.52684	0.165808	-0.326617	0.999988	2.75713	0.00519314	1.23029	0.387803	Unknown Protein
Solyc07g054600	1.90557	0.113077	0.644372	0.999988	2.75344	0.0122658	0.847872	0.744487	Unknown Protein
Solyc02g062460	2.63211	0.00270029	-0.668326	0.999988	2.75297	0.00131826	0.120856	0.999545	2-oxoglutarate-dependent dioxygenase
Solyc09g090560	2.15897	0.00026284	0.607972	0.911313	2.75186	2.09e-07	0.592892	0.386972	Unknown Protein
Solyc09g008060	2.59491	1.92e-06	0.0770102	0.999988	2.75115	1.85e-07	0.156246	0.999545	UDP-glucosyltransferase family 1 protein
Solyc05g010750	3.1439	8.87e-24	0.861199	0.230257	2.74665	2.35e-16	-0.397246	0.197155	Unknown Protein
Solyc04g081510	3.71048	2.24e-26	0.824466	0.475886	2.74622	3.46e-11	-0.964261	0.000137176	Os01g0873900 protein (Fragment)
Solyc07g054150	1.68586	7.31e-07	1.74319	4.45e-07	2.74565	6.68e-23	1.05979	7.79e-06	Unknown Protein
Solyc11g007420	1.12334	0.10223	-0.0996184	0.999988	2.74454	5.74e-07	1.62121	0.00314528	Unknown Protein
Solyc11g071830	1.69649	0.157006	0.867866	0.999988	2.74289	0.0121876	1.04641	0.606252	Chaperone protein dnaj
Solyc01g105280	3.46352	2.52e-79	-0.267288	0.932466	2.73702	2.07e-39	-0.726502	9.36e-09	Protein phosphatase 2C-like
Solyc03g098750	2.32156	3.94e-222	-0.753401	3.94e-09	2.73672	0	0.415165	1.41e-17	Unknown Protein
Solyc07g041010	3.17959	6.94e-53	-0.105107	0.999988	2.73658	2.71e-34	-0.443008	0.00638999	Unknown Protein
Solyc02g078820	2.87558	1.49e-18	0.0979151	0.999988	2.73624	2.7e-16	-0.139337	0.953327	Unknown Protein
Solyc05g008260	3.26478	3.38e-22	0.116359	0.999988	2.7338	1.43e-13	-0.530978	0.0716223	Unknown Protein
Solyc09g075520	2.90631	1.7e-104	0.988084	4.33e-07	2.73151	1.02e-87	-0.174805	0.186125	Unknown Protein
Solyc12g094450	2.97512	4.74e-28	-0.000148714	0.999988	2.73141	3.57e-22	-0.243713	0.504887	Peroxisomal multifunctional enzyme type 2
Solyc12g096340	2.20404	1.09e-09	0.286804	0.999988	2.72989	6.71e-17	0.525849	0.106183	Unknown Protein
Solyc12g057150	2.94993	5.18e-70	-0.668766	0.131118	2.72955	3.36e-56	-0.220378	0.176153	Unknown Protein
Solyc10g012430	3.33821	1.94e-09	0.887784	0.746433	2.72862	1.03e-05	-0.609593	0.313729	Signal peptide peptidase
Solyc11g007580	3.29357	2.17e-14	0.649727	0.811839	2.72721	1.03e-08	-0.566365	0.171707	HhH-GPD family protein
Solyc11g044560	2.76102	6.02e-18	1.14373	0.0293039	2.72694	1.78e-17	-0.0340883	0.999545	BZIP transcription factor
Solyc02g090390	2.21017	4.13e-07	1.87413	0.000159899	2.726	5.39e-12	0.515828	0.247803	Serine-threonine protein kinase
Solyc12g049310	2.11388	0.00499899	1.89939	0.0580856	2.72403	5.76e-05	0.610149	0.587496	Autophagy-related 12
Solyc10g081850	2.34276	2.47e-21	-0.286001	0.945979	2.72245	1.96e-32	0.379685	0.0831421	Syntaxin
Solyc01g096670	3.22808	1.31e-65	0.179334	0.999988	2.72196	6.37e-40	-0.506115	0.000280197	Cytochrome P450
Solyc04g015160	3.83248	1.74e-07	0.686151	0.999988	2.72144	0.00216708	-1.11104	0.0846607	Unknown Protein
Solyc05g006100	2.70824	4e-06	0.62663	0.93341	2.71953	3.21e-06	0.0112916	0.999545	Unknown Protein
Solyc09g064780	3.54802	8.12e-12	0.350473	0.999988	2.71622	6.3e-06	-0.831798	0.0635386	Unknown Protein
Solyc03g097180	2.46823	7.96e-09	-0.026406	0.999988	2.71585	2.52e-11	0.24762	0.828942	Unknown Protein
Solyc07g008110	2.97937	5.01e-71	-1.2219	0.0019853	2.71382	1.92e-54	-0.265551	0.0730389	Blue copper protein (Fragment)
Solyc08g081700	2.00113	2.3e-26	-1.35817	0.000225744	2.71362	7.2e-61	0.712487	4.29e-08	Unknown Protein
Solyc07g065160	2.37121	0.0585479	0.751902	0.999988	2.70942	0.0242234	0.338212	0.999545	Pirin
Solyc06g066290	2.65981	0.00674089	-0.499012	0.999988	2.70907	0.00526928	0.0492598	0.999545	Unknown Protein
Solyc05g013710	2.20363	0.0438719	-0.0823513	0.999988	2.70643	0.00800411	0.502794	0.93493	Cysteine desulfuration protein SufE
Solyc01g086850	2.95264	1.18e-22	-0.387565	0.950864	2.70599	6.86e-18	-0.246647	0.591651	Ras-related protein Rab-25
Solyc08g068870	1.04721	2.49e-11	1.10097	8.42e-13	2.70548	7.53e-122	1.65827	1e-61	Aspartic proteinase nepenthesin-1
Solyc11g065790	2.89414	0.0101898	1.3822	0.815889	2.70382	0.019123	-0.190319	0.999545	I2 (Fragment)
Solyc06g074630	1.7095	0.000305649	-0.0627924	0.999988	2.70374	6.48e-12	0.994236	0.00638999	Cellulose synthase-like C6 glycosyltransferase family 2
Solyc01g098010	2.50056	0.00157217	0.438299	0.999988	2.70258	0.000389166	0.202024	0.999545	Acetyltransferase GNAT family protein expressed
Solyc01g109170	3.27816	1.21e-292	-1.15721	6.63e-09	2.7025	1.34e-164	-0.575663	5.2e-22	Unknown Protein
Solyc02g069590	1.7816	1.26e-17	0.655236	0.040576	2.70157	1.77e-53	0.919973	6.73e-11	Coatomer protein epsilon subunit family protein
Solyc09g008050	1.94886	0.000528804	-0.400887	0.999988	2.69939	3.58e-08	0.750528	0.15735	UDP-glucose glucosyltransferase
Solyc01g097570	1.30868	5.12e-18	1.05225	3.12e-11	2.69699	1.64e-117	1.38831	5.88e-46	Unknown Protein
Solyc04g081740	2.35722	4.12e-15	-0.333018	0.964073	2.69683	8.08e-22	0.339609	0.296303	Prostaglandin E synthase 2-like
Solyc05g013750	3.34172	3.95e-49	0.0902835	0.999988	2.69645	2.32e-26	-0.645279	9.99e-05	Dual specificity phosphatase 4
Solyc04g074870	1.99665	2.72e-05	1.05363	0.207278	2.69612	1.02e-10	0.699474	0.100711	Purine permease family protein
Solyc04g080680	2.8714	1.28e-07	-0.963247	0.834406	2.69569	1.42e-06	-0.175704	0.999545	26S protease regulatory subunit 8 homolog
Solyc05g009230	1.92755	0.0134376	-1.00231	0.921061	2.69476	8.66e-05	0.767213	0.421782	MYB transcription factor
Solyc09g074320	3.4458	1.23e-49	0.303483	0.934518	2.69152	3.78e-24	-0.754275	5.68e-06	Serine/threonine-protein phosphatase
Solyc02g080010	3.22998	3.18e-14	0.210389	0.999988	2.69116	8.76e-09	-0.538823	0.203473	Receptor-like protein kinase
Solyc04g057830	2.79418	7.85e-07	-1.28951	0.68446	2.68925	2.85e-06	-0.104926	0.999545	Unknown Protein
Solyc01g107820	1.93337	4.5e-72	-0.530591	0.00625349	2.68911	8.56e-181	0.755734	2.29e-26	UDP-glucosyltransferase family 1 protein
Solyc03g044350	2.83781	5.82e-05	0.432032	0.999988	2.68751	0.000198604	-0.150301	0.999545	Chaperone dnaJ 3
Solyc04g009440	3.42188	1.35e-52	-1.4642	0.0234743	2.68688	5.71e-26	-0.734994	4.41e-06	NAC domain protein
Solyc06g076570	1.01321	0.140336	1.4664	0.126109	2.68611	1.54e-06	1.67289	0.00336489	Unknown Protein
Solyc05g008510	2.7671	1.06e-10	0.460939	0.948609	2.68295	6e-10	-0.0841439	0.999545	Multidrug resistance protein mdtK
Solyc06g071280	1.74357	3.72e-10	0.694312	0.13951	2.67935	1.46e-30	0.935786	1.54e-06	Enhanced disease susceptibility 1 (Fragment)
Solyc11g011180	1.90427	0.0051841	-0.589636	0.999988	2.67788	6.76e-06	0.77361	0.28944	Leucine-rich repeat receptor protein kinase EXS
Solyc09g005960	2.23827	8.73e-08	-0.394638	0.999988	2.67738	3.16e-12	0.43911	0.359733	Unknown Protein
Solyc01g107920	2.75301	0.0330359	0.945681	0.999988	2.67376	0.0398262	-0.0792424	0.999545	Unknown Protein
[truncated: 3,755 more rows]
