# Supplementary material for: RNA-seq analysis reveals the role of red light in resistance against Pseudomonas syringae pv. tomato DC3000 in tomato plants
Source: BMC Genomics. 2015 Feb 25;16(1):120. doi: 10.1186/s12864-015-1228-7 (PMC4349473; doi:10.1186/s12864-015-1228-7)
Supplement: Additional file 9: Table S6. — Transcription identified to be regulated more than 2.0log2 fold compared RL + DC3000 with DC3000. [file 12864_2015_1228_MOESM9_ESM.xls]

## Sheet: RL+DC3000 different DC3000
Additional file 9: Table S6. Transcription identified to be regulated more than 2.0log2 fold compared RL+DC3000 with DC3000
Gene ID	DC3000		RL		RL+DC3000		(RL+DC3000)-DC3000		Discription
	Log2FC	q-value	Log2FC	q-value	Log2FC	q-value	Log2FC	q-value
Solyc11g007150	n.d.	n.d.	n.d.	n.d.	8.67	4.89e-39	8.52	1.59e-36	Unknown Protein
Solyc08g028970	n.d.	n.d.	n.d.	n.d.	8.57	5.46e-37	8.42	1.5e-34	Unknown Protein
Solyc04g058010	n.d.	n.d.	n.d.	n.d.	8.5	1.82e-35	8.35	4.45e-33	Unknown Protein
Solyc05g008160	n.d.	n.d.	n.d.	n.d.	8.45	1.46e-34	8.3	3.33e-32	Unknown Protein
Solyc02g089740	-9.71	2.69e-76	0.289	0.00904	-1.57	1.44e-34	8.14	2.91e-29	Unknown Protein
Solyc12g099330	n.d.	n.d.	8.49	1.94e-37	8.22	2.72e-30	8.07	4.51e-28	Unknown Protein
Solyc08g077760	n.d.	n.d.	n.d.	n.d.	8.22	2.72e-30	8.07	4.51e-28	Unknown Protein
Solyc02g086330	n.d.	n.d.	n.d.	n.d.	8.17	1.89e-29	8.02	2.91e-27	Unknown Protein
Solyc03g120050	-6.48	3.86e-12	1.06	9.95e-05	1.38	8.64e-09	7.86	8.9e-25	Unknown Protein
Solyc06g059740	1.45	0.425	2.12	0.98	9.22	4.94e-23	7.77	2.22e-24	Alcohol dehydrogenase 2
Solyc01g068560	n.d.	n.d.	7	2.44e-15	7.91	2.14e-25	7.76	2.39e-23	Unknown Protein
Solyc07g041840	n.d.	n.d.	6.64	2.53e-12	7.58	4.66e-21	7.43	3.54e-19	Unknown Protein
Solyc02g055550	-7.59	4.1e-23	-7.86	9.06e-24	-0.242	0.2	7.34	3.5e-18	Unknown Protein
Solyc05g015740	-7.08	3.21e-17	-7.36	1.57e-17	-0.0835	0.442	6.99	1.11e-14	Unknown Protein
Solyc02g084480	-8.66	1.06e-42	-0.63	0.000265	-1.76	4.3e-20	6.9	6.93e-14	Unknown Protein
Solyc08g077070	n.d.	n.d.	8.42	7.14e-36	7.05	1.53e-15	6.9	6.93e-14	Unknown Protein
Solyc12g006680	n.d.	n.d.	n.d.	n.d.	7.93	1.17e-25	6.59	1.5e-25	Unknown Protein
Solyc05g026500	n.d.	n.d.	n.d.	n.d.	6.73	7.22e-13	6.58	2.48e-11	Unknown Protein
Solyc09g074480	-3.5	0.0241	-3.78	0.084	3.07	7.99e-10	6.57	2.66e-11	Unknown Protein
Solyc02g077240	3.91	0.085	3.54	0.491	10.4	3.96e-43	6.5	4.27e-60	Pyruvate decarboxylase
Solyc10g050990	n.d.	n.d.	n.d.	n.d.	6.64	3.49e-12	6.48	1.1e-10	Unknown Protein
Solyc01g016460	n.d.	n.d.	n.d.	n.d.	6.61	5.57e-12	6.46	1.69e-10	Unknown Protein
Solyc02g065390	-5.46	1.15e-06	-0.643	0.541	0.985	0.00698	6.44	2.08e-10	Unknown Protein
Solyc03g053060	n.d.	n.d.	n.d.	n.d.	6.56	1.22e-11	6.41	3.6e-10	Unknown Protein
Solyc03g031630	n.d.	n.d.	n.d.	n.d.	7.52	2.7e-20	6.3	1.66e-19	Calcium-binding EF-hand family protein-like
Solyc04g064580	-7.63	1.09e-23	-1.07	4.44e-05	-1.39	9.11e-08	6.24	3.78e-09	Unknown Protein
Solyc08g007740	n.d.	n.d.	n.d.	n.d.	6.19	2.16e-09	6.04	4.81e-08	Unknown Protein
Solyc08g066560	-6.47	4.88e-12	-6.75	4.87e-12	-0.429	0.153	6.04	4.81e-08	Unknown Protein
Solyc06g071340	n.d.	n.d.	n.d.	n.d.	6.19	2.16e-09	6.04	4.81e-08	Unknown Protein
Solyc01g057980	n.d.	n.d.	n.d.	n.d.	6.12	4.82e-09	5.97	1.02e-07	Unknown Protein
Solyc01g020230	n.d.	n.d.	n.d.	n.d.	6.07	8.7e-09	5.92	1.79e-07	Unknown Protein
Solyc11g065420	-4.96	5.17e-05	0.955	0.11	0.917	0.0338	5.88	2.97e-07	Unknown Protein
Solyc08g023600	n.d.	n.d.	3.77	0.0652	6.03	1.44e-08	5.88	2.87e-07	Unknown Protein
Solyc09g075840	n.d.	n.d.	n.d.	n.d.	5.97	2.76e-08	5.82	5.3e-07	Unknown Protein
Solyc02g089140	n.d.	n.d.	n.d.	n.d.	8.24	1.2e-30	5.79	2.82e-32	Unknown Protein
Solyc03g116250	n.d.	n.d.	n.d.	n.d.	5.88	7.3e-08	5.73	1.33e-06	Unknown Protein
Solyc01g081250	-0.303	0.494	3.03	0.0505	5.27	1.29e-10	5.58	3.24e-09	Unknown Protein
Solyc06g063400	-5.12	1.76e-05	-5.4	4.4e-05	0.369	0.294	5.49	1.22e-05	Unknown Protein
Solyc08g080230	-6.08	1.35e-09	-0.98	0.0706	-0.679	0.0722	5.4	2.44e-05	Unknown Protein
Solyc04g049680	-1.68	0.0184	4.36	9.75e-75	3.68	1.09e-39	5.36	3.07e-43	Unknown Protein
Solyc02g078110	-2.37	0.000288	1.57	4.11e-06	2.98	5.79e-32	5.35	2.39e-41	Unknown Protein
Solyc08g028880	-5.15	1.34e-05	-1.62	0.0445	0.132	0.457	5.29	5.99e-05	30S ribosomal protein S2
Solyc07g006630	-0.923	0.313	4.51	2.79e-22	4.34	7.05e-19	5.26	5e-18	CONSTANS-like protein
Solyc12g006560	n.d.	n.d.	n.d.	n.d.	5.39	5.99e-06	5.24	8.12e-05	Unknown Protein
Solyc02g068210	n.d.	n.d.	n.d.	n.d.	5.39	6.4e-06	5.24	8.64e-05	Indole-3-acetate beta-glucosyltransferase
Solyc08g014180	n.d.	n.d.	n.d.	n.d.	5.39	6.4e-06	5.24	8.64e-05	Unknown Protein
Solyc01g049910	n.d.	n.d.	n.d.	n.d.	5.36	7.8e-06	5.21	0.000103	Unknown Protein
Solyc10g008620	-5.34	3.07e-06	-0.0451	1	-0.133	0.454	5.21	0.000103	Unknown Protein
Solyc01g017160	-4.82	0.000125	-5.1	0.000348	0.369	0.318	5.19	0.00012	Unknown Protein
Solyc01g073760	-6.39	1.61e-11	0.492	0.296	-1.23	0.00158	5.16	0.000143	Unknown Protein
Solyc01g105120	0.629	0.478	6.44	9.26e-09	5.74	4.77e-06	5.11	7.26e-05	Unknown Protein
Solyc08g082140	n.d.	n.d.	n.d.	n.d.	5.25	1.79e-05	5.1	0.000223	Unknown Protein
Solyc08g045810	n.d.	n.d.	n.d.	n.d.	5.23	2.04e-05	5.08	0.000252	Unknown Protein
Solyc02g083060	n.d.	n.d.	n.d.	n.d.	5.2	2.54e-05	5.05	0.000308	Unknown Protein
Solyc08g048350	n.d.	n.d.	n.d.	n.d.	5.15	3.47e-05	5	0.000411	Unknown Protein
Solyc02g088960	-3.57	0.02	0.189	1	1.41	0.0281	4.99	0.000449	Unknown Protein
Solyc10g050980	n.d.	n.d.	n.d.	n.d.	5.1	4.91e-05	4.95	0.000566	Unknown Protein
Solyc12g056650	2.49	0.324	7.91	9.16e-09	7.44	4.71e-07	4.95	4.15e-06	Unknown Protein
Solyc02g030660	-6.27	1.04e-10	-0.0189	1	-1.32	0.00141	4.95	0.000557	Unknown Protein
Solyc02g093260	n.d.	n.d.	3.73	0.073	5.02	8.23e-05	4.87	0.000911	Unknown Protein
Solyc07g042780	-5.22	8.46e-06	-1.07	0.212	-0.364	0.32	4.85	0.000982	Unknown Protein
Solyc12g009300	0.912	0.342	-0.0308	1	5.74	2.47e-22	4.83	1.43e-19	Sucrose synthase
Solyc10g005030	-0.0923	0.518	4.63	0.00412	4.73	0.000683	4.82	0.00561	Pseudo-response regulator 9
Solyc03g071700	-5.98	4.73e-09	-6.26	7.16e-09	-1.25	0.00539	4.73	0.00185	Unknown Protein
Solyc05g047530	6.45	0.00799	4.25	0.633	11.2	4.48e-26	4.72	2.53e-39	Cytochrome P450 cinnamate 4-hydroxylase
Solyc08g066100	n.d.	n.d.	n.d.	n.d.	5.87	7.79e-08	4.7	2.46e-06	Phosphofructokinase family protein
Solyc01g096640	-3.37	0.0326	3.1	3.74e-09	1.31	0.0581	4.68	0.00242	Unknown Protein
Solyc02g076630	-5.92	9.68e-09	0.269	0.926	-1.29	0.00514	4.63	0.00312	Unknown Protein
Solyc09g005730	-3.02	0.043	2.76	2.06e-06	1.6	0.018	4.62	0.000683	Unknown Protein
Solyc07g026650	4.86	0.00501	0.718	1	9.4	6.2e-34	4.54	5.08e-39	1-aminocyclopropane-1-carboxylate oxidase
Solyc04g071990	1.02	0.328	4.66	1.47e-09	5.54	1.73e-17	4.53	8.34e-15	GIGANTEA (Fragment)
Solyc10g074960	-4.71	0.000231	1.5	0.00215	-0.192	0.442	4.52	0.00521	Unknown Protein
Solyc02g024060	-4.71	0.000231	-4.99	0.000666	-0.192	0.442	4.52	0.00521	Unknown Protein
Solyc02g063430	-0.735	0.42	0.366	1	3.74	4.33e-06	4.48	1.86e-05	BHLH transcription factor
Solyc02g092630	-6.72	5.33e-14	-1.17	0.00255	-2.3	3.35e-08	4.43	0.00765	Unknown Protein
Solyc04g049670	-0.836	0.317	4.38	5.93e-23	3.56	1.44e-11	4.4	2.1e-11	Pseudo response regulator
Solyc11g073100	n.d.	n.d.	n.d.	n.d.	4.53	0.0011	4.38	0.00965	Unknown Protein
Solyc07g005290	-5.14	1.47e-05	-1.47	0.0728	-0.812	0.119	4.33	0.0115	Unknown Protein
Solyc01g020500	n.d.	n.d.	5.48	7.62e-06	4.45	0.00155	4.3	0.0131	Unknown Protein
Solyc03g043630	n.d.	n.d.	n.d.	n.d.	4.44	0.00162	4.29	0.0137	Unknown Protein
Solyc03g033270	-6.81	1.09e-14	1.47	1.57e-12	-2.61	8.89e-10	4.2	0.0189	Unknown Protein
Solyc02g077790	n.d.	n.d.	n.d.	n.d.	4.28	0.00301	4.13	0.0238	Unknown Protein (AHRD V1)-3B contains Interpro domain(s) IPR016177 DNA-binding-2C integrase-type
Solyc12g077610	-5.38	2.25e-06	-0.92	0.268	-1.28	0.0199	4.1	0.0268	Unknown Protein
Solyc02g090120	3.73	2.08e-05	2.48	0.084	7.81	6.06e-77	4.08	2.58e-71	Unknown Protein
Solyc04g050410	n.d.	n.d.	n.d.	n.d.	4.23	0.00364	4.08	0.0282	60S ribosomal protein L12
Solyc02g089030	-5.47	1.02e-06	-0.848	0.304	-1.42	0.00972	4.05	0.0314	Unknown Protein
Solyc04g045570	n.d.	n.d.	n.d.	n.d.	4.18	0.00438	4.03	0.0331	Unknown Protein
Solyc07g054790	0.0938	0.513	-0.3	1	4.11	2.21e-06	4.02	3.6e-05	Unknown Protein
Solyc01g097990	-4.66	0.000312	0.0849	1	-0.644	0.232	4.01	0.0351	Unknown Protein
Solyc01g088330	-5.19	9.9e-06	-5.47	2.4e-05	-1.27	0.0297	3.93	0.0454	Unknown Protein
Solyc03g111080	n.d.	n.d.	n.d.	n.d.	4.08	0.00627	3.93	0.0454	3-oxoacyl
Solyc07g052990	n.d.	n.d.	0.665	0.967	1.11	0.168	3.92	0.0471	Unknown Protein
Solyc06g068620	-1.33	0.163	1.7	0.0247	2.45	7.04e-06	3.78	6.64e-07	Unknown Protein
Solyc01g105200	n.d.	n.d.	n.d.	n.d.	4.25	0.00344	3.76	0.0332	Unknown Protein
Solyc02g067440	3.02	0.235	1.06	1	6.73	2.2e-05	3.72	0.000817	Cupin RmlC-type
Solyc07g008240	-2.08	2.14e-12	-1.38	2.96e-07	1.64	1.08e-26	3.72	2.63e-60	Non-symbiotic hemoglobin protein
Solyc07g055690	3.75	0.0232	1.06	1	7.4	3.05e-17	3.65	9.62e-14	S-locus-specific glycoprotein S6
Solyc10g086000	0.143	0.499	3.38	1.08e-06	3.73	3.03e-09	3.59	1.12e-07	Pseudo-response regulator 7
Solyc08g005960	-4.32	2.58e-08	2.37	4.56e-24	-0.767	0.0584	3.55	0.000649	Cortical cell-delineating protein
Solyc09g090080	-0.593	0.437	1.73	0.393	2.92	0.00138	3.51	0.00455	Inorganic phosphate transporter
Solyc07g054760	0.151	0.505	0.0324	1	3.56	7.43e-05	3.41	0.001	Unknown Protein
Solyc03g113130	4.2	0.0755	1.52	1	7.52	5.35e-08	3.32	1.06e-05	Cupin RmlC-type
Solyc04g009050	0.797	0.432	4.43	0.000358	4.11	0.000656	3.32	0.0124	Unknown Protein
Solyc12g011150	-2.16	5.26e-06	1.05	0.000376	1.15	1.75e-05	3.31	5.25e-16	Unknown Protein
Solyc08g062970	-3.38	5.6e-05	1.05	0.027	-0.0976	0.477	3.28	0.00114	Glutaredoxin
Solyc01g096630	-1.62	0.0252	2.36	1.23e-10	1.63	9.77e-05	3.25	8.06e-08	Unknown Protein
Solyc07g005210	-2.06	0.000783	0.793	0.123	1.15	0.000983	3.21	2.87e-09	Outer membrane lipoprotein blc
Solyc06g050870	n.d.	n.d.	n.d.	n.d.	4.99	9.44e-05	3.16	0.00585	Unknown Protein
Solyc01g099620	n.d.	n.d.	n.d.	n.d.	6.05	1.1e-08	3.16	1.37e-05	Respiratory burst oxidase-like protein
Solyc06g007460	-0.835	0.397	0.835	0.983	2.29	0.0196	3.13	0.042	Unknown Protein
Solyc09g008830	-0.277	0.43	-0.29	1	2.83	2.02e-11	3.11	8.25e-11	Unknown Protein
Solyc07g054780	2.35	0.000228	-1.57	0.59	5.38	2.3e-48	3.03	4.43e-32	Unknown Protein
Solyc07g042190	-2.88	3.13e-15	1.54	1.09e-20	0.157	0.319	3.03	6.93e-16	Unknown Protein
Solyc09g014370	-4.03	2.81e-303	-1.05	1.08e-63	-1.02	9.7e-57	3.01	1.56e-112	Unknown Protein
Solyc03g005770	-4.9	9.64e-278	4.19	0	-1.91	1.96e-120	2.99	1.18e-50	Chlorophyll a-b binding protein 3C-like
Solyc01g106470	0.00315	0.523	1.18	0.115	2.98	6.33e-14	2.98	3.08e-12	Unknown Protein
Solyc01g009730	-1.23	6.92e-08	-0.21	0.705	1.69	2.73e-36	2.92	1.28e-64	Unknown Protein
Solyc02g014860	0.533	0.356	3.26	1.63e-09	3.45	2.85e-11	2.92	1.84e-08	Chaperone protein DnaJ
Solyc06g074290	-3.39	4.93e-15	-0.272	0.725	-0.517	0.0452	2.88	3.24e-08	Unknown Protein
Solyc05g011980	2.19	1.61e-21	0.723	0.0602	5.05	1.36e-295	2.86	3.11e-191	Unknown Protein
Solyc10g008050	-3.59	9.86e-07	-1.29	0.0346	-0.752	0.0786	2.84	0.00572	Unknown Protein
Solyc01g096620	-0.983	0.0375	2.48	2.64e-22	1.85	3.06e-10	2.83	1.94e-14	Unknown Protein
Solyc09g009420	-2.62	1.87e-13	2.89	2.95e-110	0.195	0.267	2.82	1.32e-14	Unknown Protein
Solyc07g007770	-1.15	0.278	-0.508	1	1.66	0.0388	2.81	0.0344	Unknown Protein
Solyc06g051680	0.9	0.305	4.33	1.02e-11	3.7	2.3e-07	2.8	6.49e-05	Unknown Protein
Solyc07g054770	0.581	0.394	1.28	0.602	3.37	2.63e-06	2.79	0.000207	Unknown Protein
Solyc12g027760	-1.4	0.0405	-1.47	0.138	1.38	0.00141	2.77	6.72e-06	Unknown Protein
Solyc01g100370	0.544	0.00147	-0.54	0.034	3.32	2.89e-229	2.77	2.31e-182	Universal stress protein
Solyc07g045530	1.2	0.104	0.0059	1	3.93	3.2e-16	2.73	1.19e-10	Unknown Protein
Solyc02g090890	-2.07	0.00702	3.16	3.59e-26	0.636	0.148	2.71	0.000883	Zeaxanthin epoxidase chloroplastic
Solyc03g005760	-4.56	1.78e-138	4.36	0	-1.9	2.32e-61	2.66	2.63e-23	Chlorophyll a-b binding protein 3C-like
Solyc08g082640	-1.18	0.221	3.02	5.11e-08	1.44	0.039	2.62	0.0205	Cellulose synthase
Solyc01g079140	4.74	0.000607	0.0799	1	7.28	8.65e-17	2.55	1.43e-09	Unknown Protein
Solyc07g005630	-0.18	0.48	1.24	0.269	2.36	5.64e-05	2.54	0.0003	Unknown Protein (AHRD V1)-3B contains Interpro domain(s) IPR003614 Knottin
Solyc12g097060	5.07	4.45e-06	1.01	1	7.59	3.03e-27	2.51	6.73e-16	Unknown Protein
Solyc08g062290	-2.75	1.4e-05	0.0413	1	-0.258	0.35	2.5	0.00155	Unknown Protein
Solyc10g080620	6.43	1.02e-10	8.44	2.59e-36	8.92	6.89e-45	2.49	4.21e-30	Unknown Protein
Solyc08g005210	-0.619	0.305	0.238	1	1.82	0.000518	2.44	0.000332	Dolichol phosphate-mannose biosynthesis regulatory protein
Solyc08g067360	6.58	1.49e-08	0.133	1	9	3.21e-33	2.43	1.17e-21	WRKY transcription factor 9
Solyc07g032740	1.04	0.00184	-0.0779	1	3.47	1.79e-59	2.43	6.57e-39	Aspartate aminotransferase
Solyc03g113420	0.386	0.441	1.08	0.724	2.79	0.000193	2.41	0.00511	Peptide transporter
Solyc06g069740	2	0.162	-1.81	1	4.39	2.82e-05	2.39	0.0102	Calmodulin-like protein
Solyc12g006460	-0.638	0.224	2.37	6.99e-11	1.71	2.96e-05	2.35	4.41e-06	Cytochrome P450
Solyc12g013830	-0.126	0.153	-1.32	4.54e-31	2.22	6.24e-274	2.34	2.86e-276	Unknown Protein
Solyc08g067320	-6.17	1.75e-125	2.19	0	-3.85	4.13e-110	2.33	8.21e-05	Chlorophyll a/b binding protein
Solyc08g075320	n.d.	n.d.	n.d.	n.d.	5.43	4.61e-06	2.32	0.00675	Cytochrome P450
Solyc11g006790	-0.517	0.319	0.0248	1	1.78	0.000199	2.29	0.000136	Unknown Protein
Solyc02g076980	-2.18	0.0042	0.717	0.382	0.0996	0.48	2.28	0.017	Cathepsin B-like cysteine proteinase
Solyc01g005300	1.45	0.17	3.34	0.000288	3.74	2.45e-06	2.28	0.00206	Flavin-binding kelch domain F box protein
Solyc02g068250	n.d.	n.d.	n.d.	n.d.	4.9	0.000165	2.26	0.0393	Unknown Protein
Solyc05g056060	-0.365	0.185	1.37	3.09e-09	1.88	1.12e-19	2.25	4.42e-22	Unknown Protein
Solyc06g005090	2.59	0.0489	0.666	1	4.82	1.44e-07	2.23	0.00144	LOB domain protein 1
Solyc01g066260	0.0924	0.508	0.87	0.86	2.33	0.00261	2.23	0.0237	Unknown Protein
Solyc07g066010	3.28	0.000796	2.56	0.0792	5.5	4.74e-17	2.22	6.54e-08	Amino acid permease
Solyc03g115930	3.65	3.04e-15	0.175	1	5.87	4.54e-80	2.22	6.46e-38	Calmodulin-like protein
Solyc07g063640	5.68	4.25e-12	2.12	0.495	7.91	6.4e-47	2.22	1.21e-24	Unknown Protein
Solyc08g083050	1.72	8.6e-06	-0.327	1	3.93	5.56e-53	2.22	2.54e-28	Unknown Protein
Solyc10g052750	-1.73	0.00241	-0.324	0.946	0.474	0.172	2.2	0.000294	Unknown Protein
Solyc03g120420	-2.99	6.57e-08	0.648	0.105	-0.79	0.0328	2.2	0.00463	Unknown Protein
Solyc12g097000	-0.204	0.48	1.28	0.357	1.99	0.00464	2.19	0.0194	Tir-nbs-lrr resistance protein (Fragment)
Solyc08g067340	6.01	3.98e-11	0.713	1	8.17	2.77e-40	2.17	5.32e-21	WRKY transcription factor
Solyc09g015100	-3.72	4.65e-26	0.568	0.00304	-1.57	1.28e-10	2.15	5.53e-05	Unknown Protein
Solyc01g100230	3.08	0.0391	4.44	0.000773	5.22	6.07e-07	2.15	0.00434	Chaperone protein dnaJ
Solyc02g071730	2.77	0.068	-1.81	1	4.92	5.74e-06	2.15	0.0108	MADS-box transcription factor AGAMOUS
Solyc04g008820	0.69	0.329	0.991	0.738	2.81	4.39e-05	2.12	0.00451	HMG transcription factor (Fragment)
Solyc06g072550	1.94	0.129	1.18	0.931	4.05	2.4e-05	2.1	0.0158	Unknown Protein
Solyc08g068860	-1.08	0.068	1.1	0.0354	1.02	0.0157	2.1	0.000486	Aspartic proteinase nepenthesin-1
Solyc05g007900	1.71	0.198	1.78	0.639	3.8	0.000329	2.09	0.0494	Unknown Protein
Solyc03g117840	-1	0.165	0.953	0.315	1.07	0.0489	2.07	0.0141	Unknown Protein
Solyc03g033410	-2.52	8.7e-08	1.78	3.88e-16	-0.466	0.127	2.06	0.000608	Ubiquitin-conjugating enzyme E2 10
Solyc10g075090	1.9	3.45e-31	0.285	0.557	3.95	5.68e-267	2.05	6.96e-131	Non-specific lipid-transfer protein
Solyc10g078440	1.2	0.192	2.55	0.00871	3.25	9.9e-06	2.05	0.00527	Unknown Protein
Solyc05g006860	4.07	4.33e-33	-0.106	1	6.12	1.21e-149	2.05	7.81e-65	Thioredoxin H
Solyc03g097600	-0.235	0.439	0.283	1	1.8	0.000141	2.04	0.000399	MtN3-like protein
Solyc05g056070	-5.04	3.07e-122	3.33	0	-3	1.08e-88	2.04	4.9e-07	Chlorophyll a-b binding protein 6A-2C chloroplastic
Solyc08g077540	-0.184	0.384	-1.05	0.0388	1.85	2.49e-14	2.04	2.88e-14	Unknown Protein
Solyc04g016460	2.45	2.14e-63	-0.0668	1	4.48	0	2.03	9.42e-194	Unknown Protein
Solyc05g006340	0.948	0.0249	0.423	0.841	2.96	2.33e-23	2.01	1.11e-13	WD-40 repeat family protein
Solyc03g025720	-0.821	1.62e-28	-2.81	5.62e-177	-2.82	1.01e-163	-2	3.12e-58	Long-chain-fatty-acid--CoA ligase
Solyc03g119480	2.63	4.7e-10	-0.677	0.841	0.624	0.221	-2	2.09e-06	Unknown Protein
Solyc10g084430	-3.46	3.16e-90	-1.39	1.06e-32	-5.47	5.55e-113	-2.01	0.000103	RING finger protein 44
Solyc12g036340	-1.58	2.16e-06	-0.532	0.193	-3.58	1.31e-14	-2.01	0.00925	Unknown Protein
Solyc09g050090	-0.769	0.0284	-0.294	0.845	-2.79	2.86e-08	-2.02	0.00406	Unknown Protein
Solyc02g065550	3.3	1.76e-60	-1.11	0.0455	1.29	9.31e-06	-2.02	5.25e-33	Unknown Protein
Solyc03g121540	-1.15	5.77e-14	-0.793	6.93e-08	-3.18	7.76e-50	-2.03	7.72e-13	Beta-galactosidase
Solyc06g016800	1.82	0.0077	-0.683	0.985	-0.238	0.467	-2.06	0.027	CTP synthase
Solyc03g117560	-2.56	6.69e-15	0.518	0.0299	-4.63	3.31e-23	-2.07	0.0339	Blue copper-like protein
Solyc12g094580	-0.369	0.000863	-2.51	7.54e-62	-2.45	3.09e-56	-2.08	3.6e-33	Unknown Protein
Solyc12g094570	-0.378	0.00117	-2.38	6.83e-53	-2.45	2.84e-51	-2.08	7.13e-30	Unknown Protein
Solyc02g082890	7.71	8.34e-10	0.886	1	5.63	0.00184	-2.09	0.000137	RING finger protein
Solyc09g098510	-0.795	9.37e-155	-1.01	2.61e-251	-2.88	0	-2.09	0	Unknown Protein (AHRD V1)-3B contains Interpro domain(s) IPR006706 Extensin-like region
Solyc08g075660	0.33	6.96e-05	-1.72	1.74e-53	-1.76	1.49e-51	-2.09	1.72e-75	Unknown Protein
Solyc03g117590	2.45	1.07e-180	-1.3	2.03e-15	0.353	0.00477	-2.09	9.66e-142	Chaperone protein dnaJ
Solyc10g080380	1.37	0.0015	-1.5	0.124	-0.736	0.179	-2.1	0.00019	Unknown Protein
Solyc05g052660	6.69	8.52e-18	3.34	0.0661	4.57	5.46e-05	-2.12	5.06e-08	Unknown Protein
Solyc09g062970	-1.79	3.65e-82	-1.4	2e-62	-3.92	3.78e-188	-2.13	3.63e-28	Unknown Protein
Solyc10g047660	-1.86	1.37e-17	-0.115	0.955	-4	1.67e-37	-2.14	1.61e-05	Unknown Protein
Solyc07g018240	-4.57	3.21e-84	0.167	0.365	-6.71	4.41e-87	-2.14	0.0355	Elongation of very long chain fatty acids protein 4
Solyc03g062730	-0.803	0.00538	0.272	0.675	-2.95	1.14e-12	-2.14	0.000101	Unknown Protein
Solyc01g009490	6.19	2.36e-09	n.d.	n.d.	4	0.00806	-2.19	0.000282	Unknown Protein
Solyc03g083690	3.97	1.94e-05	n.d.	n.d.	1.75	0.155	-2.21	0.00955	Unknown Protein
Solyc04g014290	3.71	0	-0.362	0.187	1.49	7.19e-29	-2.22	4.84e-211	Unknown Protein
Solyc04g071070	3.33	1.84e-166	-0.128	1	1.12	6.55e-10	-2.22	1.12e-102	Unknown Protein (AHRD V1)-3B contains Interpro domain(s) IPR006706 Extensin-like region
Solyc01g056850	1.82	1.85e-05	-0.82	0.614	-0.405	0.343	-2.23	1.39e-05	CTP synthase
Solyc01g087350	-0.211	0.287	0.553	0.0502	-2.48	2.95e-11	-2.27	1.07e-07	Unknown Protein
Solyc12g098760	-0.775	1.02e-11	-0.975	2.54e-17	-3.05	1.19e-75	-2.28	4.15e-30	Unknown Protein
Solyc07g007260	-1.16	2.8e-81	0.357	2.45e-14	-3.45	0	-2.28	4.95e-89	Metallocarboxypeptidase inhibitor
Solyc04g081550	3.43	3.7e-57	1.11	0.00278	1.14	0.000486	-2.29	1.81e-35	Unknown Protein
Solyc10g005080	-1.43	3.27e-15	-2.24	8.66e-29	-3.72	2.07e-44	-2.29	9.68e-10	Late elongated hypocotyl and circadian clock associated-1-like protein 1
Solyc04g014300	3.78	1.48e-166	0.0129	1	1.48	1.15e-12	-2.3	9.05e-98	Unknown Protein
Solyc04g050730	-4.56	3.93e-73	0.575	8.8e-08	-6.88	5.26e-75	-2.32	0.0406	GDSL esterase/lipase At5g33370
Solyc09g092720	-0.317	0.333	-1.41	0.0445	-2.63	0.000135	-2.32	0.0114	Unknown Protein
Solyc01g110000	-2.85	1.23e-19	-0.0472	1	-5.19	1.64e-28	-2.33	0.0204	Beta-galactosidase
Solyc01g014860	6.37	2.27e-10	6.44	8.29e-11	4.03	0.00742	-2.34	3.94e-05	Unknown Protein
Solyc01g006780	-3.49	1.4e-28	-0.294	0.354	-5.83	2.05e-35	-2.34	0.0478	Unknown Protein
Solyc10g007600	-2.58	7.33e-61	0.177	0.249	-4.92	1.53e-98	-2.34	7.38e-09	L-lactate dehydrogenase
Solyc03g114980	1.19	0.000138	-6.12	4.39e-08	-1.17	0.0113	-2.36	1.09e-08	Unknown Protein
Solyc10g039230	1.05	0.0727	0.0317	1	-1.31	0.125	-2.36	0.0156	Unknown Protein
Solyc02g032890	2.3	4.01e-05	-0.185	1	-0.0722	0.506	-2.38	0.000307	Unknown Protein
Solyc03g118410	-4.86	0	-0.649	1.5e-34	-7.25	0	-2.39	6.67e-08	Acyl carrier protein
Solyc03g120690	2.45	0.000188	-1.02	0.87	0.0531	0.512	-2.39	0.00203	Dynein light chain 1 cytoplasmic
Solyc06g036770	1.08	0.106	0.0317	1	-1.31	0.172	-2.39	0.0462	Unknown Protein
Solyc03g096760	-2.22	3.5e-125	-1.39	3.19e-71	-4.62	8.33e-237	-2.4	4.86e-28	Unknown Protein
Solyc02g089350	-5.55	0	-1.63	9.26e-170	-7.95	0	-2.4	1.33e-05	Unknown Protein
Solyc04g011810	0.285	0.367	-0.262	1	-2.12	0.00438	-2.41	0.00601	Glutaredoxin
Solyc09g009010	-1.66	4.54e-06	-0.522	0.266	-4.07	7.03e-14	-2.41	0.00825	Cellulose synthase-like C1-2 glycosyltransferase family 2 protein
Solyc02g067230	-0.925	1.84e-07	-3.53	1.25e-40	-3.36	8.89e-37	-2.43	4.57e-13	Dof zinc finger protein
Solyc12g044330	-1.63	9.49e-152	-1.51	1.04e-148	-4.1	0	-2.47	7.42e-80	Aquaporin
Solyc01g014200	5.69	5.51e-07	n.d.	n.d.	n.d.	n.d.	-2.49	0.00132	Unknown Protein
Solyc10g078770	5.3	1.3e-05	n.d.	n.d.	n.d.	n.d.	-2.49	0.00685	Seed maturation protein LEA 4
Solyc01g111880	-0.0647	0.482	-1.39	0.00369	-2.57	6.39e-07	-2.5	2.31e-05	Tyrosine-protein kinase transforming protein Src
Solyc04g011880	-2.85	2.95e-16	-0.0589	1	-5.39	1.17e-23	-2.53	0.0313	Glutaredoxin
Solyc02g036370	-0.485	8.29e-10	-1.8	1.36e-82	-3.04	3.27e-141	-2.55	3.46e-79	MYB transcription factor (Fragment)
Solyc10g079690	5.55	1.83e-06	n.d.	n.d.	n.d.	n.d.	-2.55	0.0021	Unknown Protein
Solyc01g099630	-3.15	1.71e-24	-0.35	0.235	-5.71	5.71e-33	-2.56	0.0169	Xyloglucan endotransglucosylase/hydrolase 5
Solyc08g007540	-1.01	0.00179	-3.4	1.67e-12	-3.58	7.15e-13	-2.57	0.000214	ACT domain containing protein expressed
Solyc06g049050	-5.18	0	-1.45	0	-7.78	0	-2.6	1.07e-21	Expansin
Solyc06g071830	3.42	2.12e-10	-3.56	0.177	0.804	0.249	-2.62	4.37e-07	BTB/POZ domain-containing protein
Solyc05g055460	-3.69	1.51e-221	-2.33	6.36e-155	-6.32	7.49e-263	-2.63	3.86e-12	Unknown Protein
Solyc02g073580	-1.8	6.62e-20	-2.88	1.84e-36	-4.48	2.09e-47	-2.68	1.04e-08	BZIP transcription factor
Solyc08g067180	-1.52	2.96e-25	0.0297	1	-4.21	2.15e-74	-2.69	6.79e-17	Zinc finger (Ran-binding) family protein
Solyc06g008990	2.22	2.88e-06	-2.85	0.0481	-0.474	0.35	-2.69	2.54e-06	Unknown Protein
Solyc10g018840	-0.417	0.28	-1.07	0.18	-3.11	6.76e-05	-2.69	0.0105	Photosystem II CP43 chlorophyll apoprotein
Solyc03g116060	-4.95	4.05e-170	-0.89	9.46e-25	-7.65	1.4e-160	-2.7	0.000873	Unknown Protein
Solyc01g086920	-4.26	1.33e-111	-0.285	0.0136	-6.99	2.14e-117	-2.73	0.000325	LRR receptor-like serine/threonine-protein kinase FEI 1
Solyc04g053110	-0.621	0.0838	-1.06	0.0354	-3.36	2.42e-08	-2.74	0.000519	Glutaredoxin
Solyc11g069880	2.19	0.0101	-2.78	0.503	-0.547	0.423	-2.74	0.025	Unknown Protein
Solyc10g050520	0.436	8.65e-08	-0.686	1.99e-12	-2.32	2.21e-73	-2.76	4.07e-112	Unknown Protein
Solyc04g082290	0.68	1.73e-07	-3.16	1.69e-39	-2.08	7.69e-24	-2.76	8.93e-48	Unknown Protein
Solyc04g011850	0.00222	0.523	0.191	1	-2.81	0.000165	-2.81	0.00156	Glutaredoxin
Solyc01g107500	2.43	0.000428	2.38	0.00227	-0.389	0.438	-2.82	0.00126	Unknown Protein
Solyc01g009370	6.98	0.00132	n.d.	n.d.	4.13	0.187	-2.85	0.0454	Cytochrome P450
Solyc06g005820	3.22	0	0.363	0.0105	0.321	0.0081	-2.9	0	Copper transporter
Solyc08g048510	1.65	0.0234	0.55	0.997	-1.27	0.221	-2.91	0.0114	Unknown Protein
Solyc02g076640	-2.14	8.39e-20	-2.81	3.35e-28	-5.08	2.39e-39	-2.94	4.05e-06	Unknown Protein
Solyc00g028960	-0.0792	0.464	0.18	0.996	-3.05	1.51e-09	-2.97	1.42e-07	Glutaredoxin family protein
Solyc01g022780	-1.26	8.63e-08	-2.42	4.25e-18	-4.24	6.81e-28	-2.98	2.25e-08	Unknown Protein (AHRD V1)-3B contains Interpro domain(s) IPR006706 Extensin-like region
Solyc12g009650	-5.12	0	-0.404	5.59e-93	-8.14	0	-3.02	4.61e-52	Proline rich protein (Fragment)
Solyc00g047200	-0.0536	0.504	-0.609	0.78	-3.11	0.000974	-3.05	0.0105	Cytochrome b
Solyc03g113810	7.57	9.89e-21	n.d.	n.d.	4.5	0.00121	-3.06	9.85e-15	Unknown Protein
Solyc02g078500	1.4	0.00019	-0.501	0.801	-1.69	0.00771	-3.1	1.35e-08	Unknown Protein
Solyc02g078150	-0.523	0.0568	-2.45	6.47e-10	-3.62	4.49e-14	-3.1	9.85e-08	Unknown Protein
Solyc02g067050	-3.23	0	-1.71	0	-6.34	0	-3.12	2.78e-116	Unknown Protein
Solyc08g080560	5.05	4.09e-10	n.d.	n.d.	1.92	0.135	-3.13	1.17e-06	Unknown Protein
Solyc02g076740	0.738	1.34e-06	0.0866	1	-2.41	1.4e-20	-3.15	2e-40	Unknown Protein
Solyc12g006730	-0.696	0.126	0.00948	1	-3.88	5.02e-06	-3.19	0.0075	Unknown Protein
Solyc02g089250	-3.84	5.22e-185	-0.77	8.56e-24	-7.04	1.96e-206	-3.2	7.27e-11	Unknown Protein
Solyc06g008550	4.45	0.00161	n.d.	n.d.	n.d.	n.d.	-3.2	0.0321	Unknown Protein
Solyc05g050890	4.6	0.000808	n.d.	n.d.	n.d.	n.d.	-3.21	0.0204	Peroxidase
Solyc04g011840	0.0906	0.466	-0.219	1	-3.15	4.59e-07	-3.25	2.35e-06	Glutaredoxin
Solyc04g011800	0.31	0.31	-0.283	0.995	-2.95	4.35e-05	-3.26	2.55e-05	Glutaredoxin
Solyc07g056640	0.452	3.63e-11	1.15	9.68e-90	-2.82	1.02e-126	-3.27	3.22e-187	Unknown Protein
Solyc12g055980	-3.82	1.87e-28	-0.769	0.000671	-7.12	1.35e-31	-3.3	0.0392	Endoglucanase 1
Solyc04g014280	3.75	1.01e-47	0.0777	1	0.418	0.266	-3.34	1.42e-40	Unknown Protein
Solyc09g059300	1.07	0.0543	-1.06	0.576	-2.31	0.0232	-3.38	0.000825	Unknown Protein
Solyc01g108700	-2.63	6e-188	-2.42	8.25e-187	-6.03	4.98e-305	-3.4	1.11e-36	Unknown Protein
Solyc06g030540	-1.75	1.99e-05	-0.131	1	-5.21	1.87e-12	-3.45	0.00546	Unknown Protein
Solyc02g093570	4.44	2.99e-05	0.483	1	0.963	0.393	-3.48	0.00107	Unknown Protein
Solyc02g092460	2.36	2.05e-08	0.061	1	-1.13	0.116	-3.49	2.19e-10	Speckle-type POZ protein
Solyc06g065970	-4.13	1.36e-225	-2.06	7.85e-126	-7.82	9.9e-227	-3.69	1.3e-11	Cortical cell-delineating protein
Solyc10g005070	-0.897	3.02e-05	-1.87	6.5e-14	-4.66	1e-30	-3.76	1.45e-13	MYB transcription factor (Fragment)
Solyc05g010430	2.68	1.17e-06	1.08	0.431	-1.14	0.214	-3.82	2.21e-07	Unknown Protein
Solyc01g108710	0.39	0.097	1.09	1.44e-06	-3.48	4.43e-13	-3.87	4.6e-16	Unknown Protein
Solyc02g062820	4.05	0.00715	n.d.	n.d.	n.d.	n.d.	-3.92	0.0489	Unknown Protein
Solyc01g099480	4.05	0.00715	n.d.	n.d.	n.d.	n.d.	-3.92	0.0489	Unknown Protein
Solyc08g028760	4.07	0.00655	n.d.	n.d.	n.d.	n.d.	-3.95	0.0454	Unknown Protein
Solyc01g105700	-2.02	0.000118	-0.0122	1	-5.96	6.74e-09	-3.95	0.0454	Unknown Protein
Solyc02g014690	4.08	0.00647	3.96	0.0378	n.d.	n.d.	-3.95	0.0449	Unknown Protein
Solyc10g081860	-0.849	0.146	-5.06	0.00045	-4.8	0.00015	-3.95	0.0449	Unknown Protein
Solyc09g065310	4.12	0.00566	n.d.	n.d.	n.d.	n.d.	-3.99	0.0399	Unknown Protein
Solyc05g006710	4.12	0.00565	n.d.	n.d.	n.d.	n.d.	-3.99	0.0398	Unknown Protein
Solyc01g110660	-2.16	1.41e-05	-0.791	0.156	-6.18	4.02e-10	-4.02	0.0358	Unknown Protein
Solyc01g017460	4.17	0.00466	n.d.	n.d.	n.d.	n.d.	-4.05	0.0336	DNA-directed RNA polymerase subunit beta-26apos-3B
Solyc09g009000	-0.77	0.166	-5.11	0.000331	-4.85	0.000111	-4.08	0.0301	Unknown Protein
Solyc03g121900	-3.55	0	-2.9	0	-7.64	0	-4.09	1.19e-37	PVR3-like protein
Solyc01g014280	-0.645	0.21	-1.65	0.0787	-4.77	9.23e-05	-4.12	0.0184	Unknown Protein
Solyc03g065050	4.27	0.00326	5.15	0.000107	n.d.	n.d.	-4.14	0.0244	30S ribosomal protein S12 chloroplastic
Solyc00g201060	4.27	0.00326	n.d.	n.d.	n.d.	n.d.	-4.14	0.0244	Unknown Protein
Solyc04g074890	5.57	9.75e-05	n.d.	n.d.	1.41	0.397	-4.16	0.00184	Unknown Protein
Solyc08g060820	4.31	0.00277	n.d.	n.d.	n.d.	n.d.	-4.19	0.0211	Unknown Protein
Solyc01g007620	0.151	0.475	0.0324	1	-4.09	0.00413	-4.24	0.0172	30S ribosomal protein S19 chloroplastic
Solyc03g062780	-0.227	0.435	-4.78	0.00216	-4.52	0.000664	-4.29	0.0143	30S ribosomal protein S7-2C chloroplastic
Solyc01g005770	0.9	0.185	-0.992	0.821	-3.4	0.0317	-4.3	0.0141	Unknown Protein
Solyc04g077750	4.43	0.00174	n.d.	n.d.	n.d.	n.d.	-4.3	0.0139	Unknown Protein
Solyc12g027820	4.46	0.00151	3.65	0.0918	n.d.	n.d.	-4.33	0.0122	Unknown Protein
Solyc01g014250	4.52	0.00119	n.d.	n.d.	n.d.	n.d.	-4.39	0.00991	Unknown Protein
Solyc04g010280	4.56	0.000973	n.d.	n.d.	n.d.	n.d.	-4.43	0.00818	Unknown Protein
Solyc04g051100	-1.18	0.0167	-0.995	0.141	-5.69	1.4e-07	-4.51	0.00591	Unknown Protein
Solyc08g007890	4.68	0.00055	4.61	0.00279	n.d.	n.d.	-4.55	0.0049	Mitochondrial aldehyde dehydrogenase
Solyc02g067240	4.69	0.000539	5.13	0.000126	n.d.	n.d.	-4.56	0.00481	Unknown Protein
Solyc05g010700	-3.25	2.62e-22	0.379	0.131	-7.83	1.94e-26	-4.58	0.00434	Unknown Protein
Solyc10g046860	1.03	0.118	-3.84	0.072	-3.58	0.0201	-4.61	0.00378	Unknown Protein
Solyc08g066290	4.75	0.000395	3.4	0.157	n.d.	n.d.	-4.62	0.00362	Malic enzyme
Solyc08g029360	4.81	0.000289	7.28	3.37e-18	n.d.	n.d.	-4.68	0.0027	Unknown Protein
Solyc04g011790	-0.218	0.426	0.00326	1	-4.9	8.18e-05	-4.68	0.00268	Glutaredoxin
Solyc02g090500	4.81	0.000289	5.3	3.61e-05	n.d.	n.d.	-4.68	0.0027	Unknown Protein
Solyc01g100300	-1.06	0.0242	-0.684	0.4	-5.74	8.1e-08	-4.68	0.0027	Unknown Protein
Solyc02g032840	-0.522	0.235	-1	0.261	-5.21	9.39e-06	-4.69	0.00254	Unknown Protein
Solyc05g017830	4.89	0.00018	n.d.	n.d.	n.d.	n.d.	-4.76	0.00174	Unknown Protein
Solyc05g052230	-0.248	0.401	-0.776	0.514	-5.08	2.43e-05	-4.83	0.0012	Unknown Protein
Solyc08g008440	5.01	8.93e-05	n.d.	n.d.	n.d.	n.d.	-4.88	0.000919	Unknown Protein
Solyc05g043370	1.68	0.0165	-3.5	0.157	-3.24	0.0444	-4.92	0.00074	Unknown Protein
Solyc09g066500	5.06	6.69e-05	5.5	6.48e-06	n.d.	n.d.	-4.93	0.000703	Unknown Protein
Solyc01g107110	5.07	6.07e-05	n.d.	n.d.	n.d.	n.d.	-4.95	0.000645	Unknown Protein
Solyc06g074580	5.08	5.69e-05	n.d.	n.d.	n.d.	n.d.	-4.96	0.000609	Unknown Protein
Solyc10g074510	5.1	5.09e-05	5.87	1.7e-07	n.d.	n.d.	-4.97	0.000549	SEC1 family transport protein SLY1
Solyc05g018890	-0.681	0.113	-2.38	0.00038	-5.66	1.8e-07	-4.98	0.000516	Unknown Protein
Solyc10g008650	-0.248	0.393	-1.23	0.131	-5.23	7.98e-06	-4.99	0.000508	Unknown Protein
Solyc11g020210	5.34	9.96e-06	4.78	0.00113	n.d.	n.d.	-5.21	0.00012	Unknown Protein
Solyc09g092660	0.197	0.422	0.968	0.0825	-5.09	2.29e-05	-5.29	6.89e-05	Unknown Protein
Solyc04g016040	-0.561	0.132	-0.93	0.114	-5.98	5.67e-09	-5.42	2.57e-05	Unknown Protein
Solyc05g042070	-1.05	0.00372	-1.77	5.1e-05	-6.53	2.17e-12	-5.47	1.63e-05	Unknown Protein
Solyc08g076560	1.24	0.0204	-4.49	0.00804	-4.24	0.00234	-5.48	1.57e-05	Phosphomannomutase
Solyc09g018900	-0.303	0.318	2.06	1.59e-14	-5.78	5.42e-08	-5.48	1.57e-05	Unknown Protein
Solyc12g011350	5.62	9.86e-07	7.37	3.13e-19	n.d.	n.d.	-5.49	1.37e-05	Unknown Protein
Solyc11g051190	2.71	6.87e-05	1.05	0.659	n.d.	n.d.	-5.55	8.54e-06	Unknown Protein
Solyc07g024040	0.804	0.0821	-0.3	1	-4.77	0.000179	-5.57	7.12e-06	Photosystem I reaction center subunit VIII
Solyc01g006420	5.71	4.51e-07	n.d.	n.d.	n.d.	n.d.	-5.58	6.67e-06	Unknown Protein
Solyc12g038650	5.75	2.94e-07	n.d.	n.d.	n.d.	n.d.	-5.62	4.46e-06	Unknown Protein
Solyc08g076950	6.03	1.71e-08	n.d.	n.d.	n.d.	n.d.	-5.9	2.99e-07	Unknown Protein
Solyc09g007740	-1.3	1.21e-05	-7.49	5.32e-19	-7.23	1.01e-18	-5.93	2.09e-07	Unknown Protein
Solyc09g059400	6.17	3.18e-09	n.d.	n.d.	n.d.	n.d.	-6.04	6.12e-08	Unknown Protein
Solyc02g014840	6.22	1.66e-09	n.d.	n.d.	n.d.	n.d.	-6.09	3.29e-08	Unknown Protein
Solyc06g051100	6.39	1.81e-10	n.d.	n.d.	n.d.	n.d.	-6.26	3.98e-09	Unknown Protein
Solyc09g009060	6.62	5.3e-12	n.d.	n.d.	n.d.	n.d.	-6.49	1.36e-10	Unknown Protein
Solyc11g018750	6.63	4.38e-12	n.d.	n.d.	n.d.	n.d.	-6.51	1.14e-10	Unknown Protein
Solyc08g042060	6.71	1.22e-12	n.d.	n.d.	n.d.	n.d.	-6.58	3.39e-11	Unknown Protein
Solyc04g077770	0.44	0.121	0.567	0.201	-6.29	8.94e-11	-6.73	2.88e-12	Unknown Protein
Solyc02g005140	7.49	8.33e-20	n.d.	n.d.	n.d.	n.d.	-7.36	4.39e-18	Unknown Protein
Solyc06g053240	-0.317	0.0971	-0.0822	1	-7.86	8.16e-27	-7.54	3.67e-20	AP2 transcription factor
Solyc05g005120	-1.96	5.47e-42	-9.85	1.12e-73	-9.6	5.41e-71	-7.63	2.37e-21	Unknown Protein
Solyc12g035230	7.84	2.86e-24	n.d.	n.d.	n.d.	n.d.	-7.71	2.13e-22	Unknown Protein
Solyc01g099640	0.588	0.00637	-0.154	0.994	-7.21	1.86e-18	-7.8	1.53e-23	Unknown Protein
Solyc06g069050	8	1.52e-26	n.d.	n.d.	n.d.	n.d.	-7.87	1.31e-24	Unknown Protein
