# Supplementary material for: RNA-seq analysis reveals the role of red light in resistance against Pseudomonas syringae pv. tomato DC3000 in tomato plants
Source: BMC Genomics. 2015 Feb 25;16(1):120. doi: 10.1186/s12864-015-1228-7 (PMC4349473; doi:10.1186/s12864-015-1228-7)
Supplement: Additional file 10: Table S7. — Whole genome gene expression and the annotation. The A stand for Mock, the B stand for DC3000, the C stand for RL, the D stand for RL + DC3000, B A_log2(Fold_change) indicated that the comparison between DC3000 and mock, C A_log2(Fold_change) indicated that the comparison between RL and mock, D A log2(Fold_change) indicated that the comparison between RL + DC3000 and mock, D B_log2(Fold_change) indicated that the comparison between RL + DC3000 and DC3000, D C_log2(Fold_change) indicated that the comparison between RL + DC3000 and RL. [file 12864_2015_1228_MOESM10_ESM.xlsx]

## Sheet: Additional file 9
Sample_ID	A1_FPKM	A2_FPKM	A3_FPKM	B1_FPKM	B2_FPKM	B3_FPKM	C1_FPKM	C2_FPKM	C3_FPKM	D1_FPKM	D2_FPKM	D3_FPKM	B_A_log2(Fold_change) normalized	B_A_Padj	C_A_log2(Fold_change) normalized	C_A_Padj	D_A_log2(Fold_change) normalized	D_A_Padj	D_B_log2(Fold_change) normalized	D_B_Padj	D_C_log2(Fold_change) normalized	D_C_Padj	GO_ID	KO_ID	GTF_annotation
gene:Solyc00g005000	0	0.161461	0	0	0	0	0.171028	0	0	0	0	0	n.d.	n.d.	-0.0450728	0.992811	n.d.	n.d.	n.d.	n.d.	n.d.	n.d.	GO:0003677;GO:0004190;GO:0006508;GO:0008233;GO:0016787	Unknown	Aspartic proteinase nepenthesin I
gene:Solyc00g005010	0	0	0	0	0	0	0	0	0	0	0	0	n.d.	n.d.	n.d.	n.d.	n.d.	n.d.	n.d.	n.d.	n.d.	n.d.	Unknown	Unknown	Unknown Protein
gene:Solyc00g005020	0	0	0	0	0	0	0	0	0	0	0	0	n.d.	n.d.	n.d.	n.d.	n.d.	n.d.	n.d.	n.d.	n.d.	n.d.	Unknown	Unknown	Unknown Protein
gene:Solyc00g005030	0	0	0	0	0	0	0	0	0	0	0	0	n.d.	n.d.	n.d.	n.d.	n.d.	n.d.	n.d.	n.d.	n.d.	n.d.	Unknown	Unknown	Mutator-like transposase
gene:Solyc00g005040	0	0.620603	0	0	1.33867	1.35941	2.62949	0	2.31883	1.00638	3.21452	1.03514	2.27093	0.205155	2.86708	0.0627228	3.21084	0.0343459	0.939915	0.371326	0.343764	0.703019	GO:0005216;GO:0005242;GO:0005244;GO:0005249;GO:0005267;GO:0005515;GO:0005886;GO:0006810;GO:0006811;GO:0006813;GO:0016020;GO:0016021;GO:0034765;GO:0042802;GO:0055085;GO:0071805	Unknown	Unknown Protein
gene:Solyc00g005050	12.1582	12.0277	12.8614	25.5905	30.5387	32.384	14.0675	19.3265	22.1583	42.0562	39.8026	28.4207	1.40726	1.76e-07	0.456359	0.131736	1.70233	2.49e-11	0.295072	0.15056	1.24597	6.18e-08	Unknown	Unknown	Unknown Protein
gene:Solyc00g005060	0	0	0	0	0	0	0	0	0	0	0	0	n.d.	n.d.	n.d.	n.d.	n.d.	n.d.	n.d.	n.d.	n.d.	n.d.	Unknown	Unknown	Unknown Protein
gene:Solyc00g005070	0	0	0	0	0	0	0	0	0	0	0	0	n.d.	n.d.	n.d.	n.d.	n.d.	n.d.	n.d.	n.d.	n.d.	n.d.	Unknown	Unknown	Unknown Protein
gene:Solyc00g005080	0	0	0	0	0	0	0	0	0	0	0	0	n.d.	n.d.	n.d.	n.d.	n.d.	n.d.	n.d.	n.d.	n.d.	n.d.	GO:0000166;GO:0005524;GO:0009507;GO:0009536;GO:0009570;GO:0017111	Unknown	Unknown Protein
gene:Solyc00g005090	0	0	0	0	0	0	0	0	0	0	0	0	n.d.	n.d.	n.d.	n.d.	n.d.	n.d.	n.d.	n.d.	n.d.	n.d.	Unknown	Unknown	Unknown Protein
gene:Solyc00g005100	0	0	0	0	0	0	0	0	0	0	0	0	n.d.	n.d.	n.d.	n.d.	n.d.	n.d.	n.d.	n.d.	n.d.	n.d.	Unknown	Unknown	Unknown Protein
gene:Solyc00g005110	0	0	0	0	0	0	0	0	0	0	0	0	n.d.	n.d.	n.d.	n.d.	n.d.	n.d.	n.d.	n.d.	n.d.	n.d.	Unknown	Unknown	Unknown Protein
gene:Solyc00g005120	0	0	0	0	0	0	0	0	0	0	0	0	n.d.	n.d.	n.d.	n.d.	n.d.	n.d.	n.d.	n.d.	n.d.	n.d.	Unknown	Unknown	Unknown Protein
gene:Solyc00g005130	0	0	0	0	0	0	0	0	0	0	0	0	n.d.	n.d.	n.d.	n.d.	n.d.	n.d.	n.d.	n.d.	n.d.	n.d.	Unknown	Unknown	Unknown Protein
gene:Solyc00g005140	0	0	0.371134	0	0	0	0.329345	0	0	0	0	0	n.d.	n.d.	-0.30046	0.930578	n.d.	n.d.	n.d.	n.d.	n.d.	n.d.	Unknown	Unknown	Unknown Protein
gene:Solyc00g005150	0	0	0	0.118025	0	0.1502	0	0	0	0.166791	0	0	n.d.	n.d.	n.d.	n.d.	n.d.	n.d.	-0.707531	0.873284	n.d.	n.d.	Unknown	Unknown	Unknown Protein
gene:Solyc00g005160	0	0	0	0	0	0	0	0	0	0	0	0	n.d.	n.d.	n.d.	n.d.	n.d.	n.d.	n.d.	n.d.	n.d.	n.d.	GO:0003676;GO:0003964;GO:0004190;GO:0004518;GO:0004519;GO:0006508;GO:0008233;GO:0008270;GO:0015074;GO:0016740;GO:0016779;GO:0016787;GO:0046872;GO:0090305	Unknown	Unknown Protein
gene:Solyc00g005170	0	0	0	0	0	0	0	0	0	0	0	0	n.d.	n.d.	n.d.	n.d.	n.d.	n.d.	n.d.	n.d.	n.d.	n.d.	Unknown	Unknown	Unknown Protein
gene:Solyc00g005180	0	0	0	0	0	0	0	0	0	0	0	0	n.d.	n.d.	n.d.	n.d.	n.d.	n.d.	n.d.	n.d.	n.d.	n.d.	Unknown	Unknown	Unknown Protein
gene:Solyc00g005280	0	0	0	0	0	0	0	0	0	0	0	0	n.d.	n.d.	n.d.	n.d.	n.d.	n.d.	n.d.	n.d.	n.d.	n.d.	Unknown	Unknown	Unknown Protein
gene:Solyc00g005380	0	0	0	0	0	0	0	0	0	0	0	0	n.d.	n.d.	n.d.	n.d.	n.d.	n.d.	n.d.	n.d.	n.d.	n.d.	GO:0003723;GO:0003964;GO:0004518;GO:0004519;GO:0006278;GO:0016740;GO:0016779;GO:0016787;GO:0046872;GO:0090305	Unknown	Reverse transcriptase like protein
gene:Solyc00g005390	0	0	0	0	0	0	0	0	0	0	0	0	n.d.	n.d.	n.d.	n.d.	n.d.	n.d.	n.d.	n.d.	n.d.	n.d.	Unknown	Unknown	Unknown Protein
gene:Solyc00g005400	0	0	0	0	0	0	0	0	0	0	0	0	n.d.	n.d.	n.d.	n.d.	n.d.	n.d.	n.d.	n.d.	n.d.	n.d.	GO:0003723;GO:0003964;GO:0006278	Unknown	Non-LTR reverse transcriptase
gene:Solyc00g005410	0	0	0	0	0	0	0	0	0	0	0	0	n.d.	n.d.	n.d.	n.d.	n.d.	n.d.	n.d.	n.d.	n.d.	n.d.	Unknown	Unknown	Unknown Protein
gene:Solyc00g005420	0	0	0	0	0	0	0	0	0	0	0	0	n.d.	n.d.	n.d.	n.d.	n.d.	n.d.	n.d.	n.d.	n.d.	n.d.	Unknown	Unknown	Unknown Protein
gene:Solyc00g005430	0	0	0	0	0	0	6.57531	0	0	0	5.35882	0	n.d.	n.d.	3.58894	0.0177976	3.55052	0.0259103	3.39979	0.0330104	-0.0384172	0.963337	Unknown	Unknown	Unknown Protein
gene:Solyc00g005440	2.70808	0.627894	1.12423	0.360249	4.06319	0.916921	0.997645	0.756689	1.95506	0.509101	1.35512	1.0473	0.410563	0.656425	-0.394046	0.696755	-0.48673	0.650485	-0.897293	0.382488	-0.0926841	0.934238	GO:0003723;GO:0003735;GO:0005622;GO:0005829;GO:0005840;GO:0006412;GO:0009506;GO:0015935;GO:0016020;GO:0019843;GO:0030529;GO:0005794	K02997;	40S ribosomal protein S9
gene:Solyc00g005450	0	0	0	0	0	0	0	0	0	0	0	0	n.d.	n.d.	n.d.	n.d.	n.d.	n.d.	n.d.	n.d.	n.d.	n.d.	Unknown	Unknown	Unknown Protein
gene:Solyc00g005460	0	0	0	0	0	0	0	0	0	0	0	0	n.d.	n.d.	n.d.	n.d.	n.d.	n.d.	n.d.	n.d.	n.d.	n.d.	GO:0003723;GO:0005840;GO:0030529	Unknown	Unknown Protein
gene:Solyc00g005470	0	0	0	0	0	0	0	0	0	0	0	0	n.d.	n.d.	n.d.	n.d.	n.d.	n.d.	n.d.	n.d.	n.d.	n.d.	GO:0003723;GO:0003735;GO:0005622;GO:0005829;GO:0005840;GO:0006412;GO:0009506;GO:0015935;GO:0016020;GO:0019843;GO:0030529;GO:0005794	K02997;	40S ribosomal protein S9
gene:Solyc00g005480	0	0	0	0	0	0	0	0	0	0	0	0	n.d.	n.d.	n.d.	n.d.	n.d.	n.d.	n.d.	n.d.	n.d.	n.d.	Unknown	Unknown	Ubiquitin carrier protein
gene:Solyc00g005490	0	0	0	0	0	0	0	0	0	0	0	0	n.d.	n.d.	n.d.	n.d.	n.d.	n.d.	n.d.	n.d.	n.d.	n.d.	Unknown	Unknown	Unknown Protein
gene:Solyc00g005500	0	0	0	0	0	0	0	0	0	0	0	0	n.d.	n.d.	n.d.	n.d.	n.d.	n.d.	n.d.	n.d.	n.d.	n.d.	Unknown	Unknown	Unknown Protein
gene:Solyc00g005510	0	0	0	0	0	0	0	0	0	0	0	0	n.d.	n.d.	n.d.	n.d.	n.d.	n.d.	n.d.	n.d.	n.d.	n.d.	Unknown	Unknown	Unknown Protein
gene:Solyc00g005520	0	0	0	0	0	0	0	0	0	0	0	0	n.d.	n.d.	n.d.	n.d.	n.d.	n.d.	n.d.	n.d.	n.d.	n.d.	Unknown	Unknown	Unknown Protein
gene:Solyc00g005530	0	0	0	0	0	0	0	0	0	0	0	0	n.d.	n.d.	n.d.	n.d.	n.d.	n.d.	n.d.	n.d.	n.d.	n.d.	GO:0003723;GO:0003964;GO:0006278;GO:0016740;GO:0016779;GO:0046872	Unknown	Reverse transcriptase-like protein
gene:Solyc00g005830	0	0	0	0	0	0	0	0	0	0	0	0	n.d.	n.d.	n.d.	n.d.	n.d.	n.d.	n.d.	n.d.	n.d.	n.d.	GO:0003723;GO:0003964;GO:0006278	Unknown	RNA-directed DNA polymerase (Reverse transcriptase)
gene:Solyc00g005840	57.5106	46.5242	41.1276	4.6908	7.13822	14.6398	91.7572	74.8348	74.916	15.4677	13.4438	15.4227	-2.30457	5.63e-19	0.606284	4.74e-05	-1.58257	3.63e-12	0.721998	0.0383398	-2.18885	7.86e-28	GO:0006662;GO:0009055;GO:0009507;GO:0009536;GO:0009570;GO:0015035;GO:0016671;GO:0022900;GO:0031969;GO:0045454	Unknown	Thioredoxin family protein
gene:Solyc00g005850	0	0	0	0	0	0	0	0	0	0	0	0	n.d.	n.d.	n.d.	n.d.	n.d.	n.d.	n.d.	n.d.	n.d.	n.d.	Unknown	Unknown	Unknown Protein
gene:Solyc00g005860	0	0	0	0	0	0	0	0	0	0	0	0	n.d.	n.d.	n.d.	n.d.	n.d.	n.d.	n.d.	n.d.	n.d.	n.d.	Unknown	Unknown	Unknown Protein
gene:Solyc00g005870	0	0	0	0	0	0	0	0	0	0	0	0	n.d.	n.d.	n.d.	n.d.	n.d.	n.d.	n.d.	n.d.	n.d.	n.d.	Unknown	Unknown	Mutator-like transposase
gene:Solyc00g005880	0	0	0	0	0	0	0	0	0	0	0	0	n.d.	n.d.	n.d.	n.d.	n.d.	n.d.	n.d.	n.d.	n.d.	n.d.	Unknown	Unknown	Unknown Protein
gene:Solyc00g005890	0	0	0	0	0	0	0	0	0	0	0	0	n.d.	n.d.	n.d.	n.d.	n.d.	n.d.	n.d.	n.d.	n.d.	n.d.	Unknown	Unknown	Unknown Protein
gene:Solyc00g005900	5.24454	0.972795	2.32236	0	0	0	0	3.51701	3.63478	0	0	0	-3.94345	0.00543147	-0.384	0.598607	-3.96558	0.0051844	n.d.	n.d.	-3.58158	0.0155743	GO:0005509;GO:0009507;GO:0009523;GO:0009535;GO:0009536;GO:0009579;GO:0009654;GO:0015979;GO:0016020;GO:0019898;GO:0042549	Unknown	Oxygen-evolving enhancer protein 1 2C chloroplastic
gene:Solyc00g005910	0	0	0	0	0	0	0	0	0	0	0	0	n.d.	n.d.	n.d.	n.d.	n.d.	n.d.	n.d.	n.d.	n.d.	n.d.	Unknown	Unknown	Unknown Protein
gene:Solyc00g005920	0	0	0	0	0	0	0	0	0	0	0	0	n.d.	n.d.	n.d.	n.d.	n.d.	n.d.	n.d.	n.d.	n.d.	n.d.	Unknown	Unknown	Unknown Protein
gene:Solyc00g005930	0	0	0	0	0	0	0	0	0	0	0	0	n.d.	n.d.	n.d.	n.d.	n.d.	n.d.	n.d.	n.d.	n.d.	n.d.	Unknown	Unknown	Unknown Protein
gene:Solyc00g005940	0	0	0	0	0	0	0	0	0	0	0	0	n.d.	n.d.	n.d.	n.d.	n.d.	n.d.	n.d.	n.d.	n.d.	n.d.	Unknown	Unknown	Unknown Protein
gene:Solyc00g005950	0	0	0	0	0	0	0	0	0	0	0	0	n.d.	n.d.	n.d.	n.d.	n.d.	n.d.	n.d.	n.d.	n.d.	n.d.	GO:0003723;GO:0003964;GO:0006278;GO:0016740;GO:0016779;GO:0046872	Unknown	Reverse transcriptase like protein
gene:Solyc00g005960	0	0	0	0	0	0	0	0	0	0	0	0	n.d.	n.d.	n.d.	n.d.	n.d.	n.d.	n.d.	n.d.	n.d.	n.d.	GO:0003723;GO:0003964;GO:0006278	Unknown	Unknown Protein
gene:Solyc00g005970	0	0	0	0	0	0	0	0	0	0	0	0	n.d.	n.d.	n.d.	n.d.	n.d.	n.d.	n.d.	n.d.	n.d.	n.d.	Unknown	Unknown	Unknown Protein
gene:Solyc00g005980	0	0	0	0	0	0	0	0	0	0	0	0	n.d.	n.d.	n.d.	n.d.	n.d.	n.d.	n.d.	n.d.	n.d.	n.d.	Unknown	Unknown	Unknown Protein
gene:Solyc00g005990	0	0	0	0	0	0	0	0	0	0	0	0	n.d.	n.d.	n.d.	n.d.	n.d.	n.d.	n.d.	n.d.	n.d.	n.d.	GO:0003723;GO:0003964;GO:0006278	Unknown	Reverse transcriptase-like protein
gene:Solyc00g006000	0	0	0	0	0	0	0	0	0	0	0	0	n.d.	n.d.	n.d.	n.d.	n.d.	n.d.	n.d.	n.d.	n.d.	n.d.	GO:0003723;GO:0003964;GO:0006278;GO:0016740;GO:0016779;GO:0046872	Unknown	Unknown Protein
gene:Solyc00g006010	0	0	0	0	0	0.187323	0	0	0	0	0	0	n.d.	n.d.	n.d.	n.d.	n.d.	n.d.	n.d.	n.d.	n.d.	n.d.	Unknown	Unknown	Unknown Protein
gene:Solyc00g006020	0	0	0	0	0	0	0	0	0	0	0	0	n.d.	n.d.	n.d.	n.d.	n.d.	n.d.	n.d.	n.d.	n.d.	n.d.	Unknown	Unknown	Unknown Protein
gene:Solyc00g006030	0	0	0	0	0	0	0	0	0	0	0	0	n.d.	n.d.	n.d.	n.d.	n.d.	n.d.	n.d.	n.d.	n.d.	n.d.	Unknown	Unknown	Unknown Protein
gene:Solyc00g006040	0	0	0	0	0	0	0	0	0	0	0	0	n.d.	n.d.	n.d.	n.d.	n.d.	n.d.	n.d.	n.d.	n.d.	n.d.	GO:0003723;GO:0003964;GO:0004518;GO:0004519;GO:0006278;GO:0016740;GO:0016779;GO:0016787;GO:0046872;GO:0090305	Unknown	RNA-directed DNA polymerase (Reverse transcriptase)
gene:Solyc00g006050	0	0	0	0	0	0	0	0	0	0	0	0	n.d.	n.d.	n.d.	n.d.	n.d.	n.d.	n.d.	n.d.	n.d.	n.d.	Unknown	Unknown	Unknown Protein (AHRD V1) 3B contains Interpro domain(s) IPR001457 NADH:ubiquinone/plastoquinone oxidoreductase 2C chain 6
gene:Solyc00g006060	0	0	0	0	0	0	0	0	0	0	0	0	n.d.	n.d.	n.d.	n.d.	n.d.	n.d.	n.d.	n.d.	n.d.	n.d.	Unknown	Unknown	Unknown Protein
gene:Solyc00g006070	0	0	0	0	0	0	0	0	0	0	0	0	n.d.	n.d.	n.d.	n.d.	n.d.	n.d.	n.d.	n.d.	n.d.	n.d.	GO:0003723;GO:0003964;GO:0004518;GO:0004519;GO:0006278;GO:0016740;GO:0016779;GO:0016787;GO:0046872;GO:0090305	Unknown	Reverse transcriptase-like protein
gene:Solyc00g006080	0	0	0	0	0	0	0	0	0	0	0	0	n.d.	n.d.	n.d.	n.d.	n.d.	n.d.	n.d.	n.d.	n.d.	n.d.	GO:0003676;GO:0004518;GO:0004519;GO:0004523;GO:0016787;GO:0046872;GO:0090305	Unknown	Unknown Protein
gene:Solyc00g006090	0	0	0	0	0	0	0	0	0	0	0	0	n.d.	n.d.	n.d.	n.d.	n.d.	n.d.	n.d.	n.d.	n.d.	n.d.	Unknown	Unknown	Unknown Protein
gene:Solyc00g006100	0	0	0	0	0	0	0	0	0	0	0	0	n.d.	n.d.	n.d.	n.d.	n.d.	n.d.	n.d.	n.d.	n.d.	n.d.	GO:0003723;GO:0003964;GO:0004518;GO:0004519;GO:0006278;GO:0016740;GO:0016779;GO:0016787;GO:0046872;GO:0090305	Unknown	Reverse transcriptase-like protein
gene:Solyc00g006110	0	0	0	0	0	0	0	0	0	0	0	0	n.d.	n.d.	n.d.	n.d.	n.d.	n.d.	n.d.	n.d.	n.d.	n.d.	GO:0003723;GO:0003964;GO:0004518;GO:0004519;GO:0006278;GO:0016740;GO:0016779;GO:0016787;GO:0046872;GO:0090305	Unknown	Reverse transcriptase-like protein
gene:Solyc00g006120	0	0	0	0	0	0	0	0	0	0	0	0	n.d.	n.d.	n.d.	n.d.	n.d.	n.d.	n.d.	n.d.	n.d.	n.d.	GO:0003723;GO:0003964;GO:0006278	Unknown	Reverse transcriptase like protein
gene:Solyc00g006130	0	0	0	0	0	0	0	0	0	0	0	0	n.d.	n.d.	n.d.	n.d.	n.d.	n.d.	n.d.	n.d.	n.d.	n.d.	GO:0003723;GO:0003964;GO:0006278	Unknown	Unknown Protein
gene:Solyc00g006140	0	0	0	0	0	0	0	0	0	0	0	0	n.d.	n.d.	n.d.	n.d.	n.d.	n.d.	n.d.	n.d.	n.d.	n.d.	GO:0003676;GO:0004518;GO:0004519;GO:0004523;GO:0016787;GO:0046872;GO:0090305	Unknown	Non-LTR retroelement reverse transcriptase-like protein
gene:Solyc00g006150	0	0	0	0	0.181489	0	0	0	0	0	0	0	n.d.	n.d.	n.d.	n.d.	n.d.	n.d.	n.d.	n.d.	n.d.	n.d.	GO:0003676;GO:0004518;GO:0004519;GO:0004523;GO:0016787;GO:0046872;GO:0090305	Unknown	Unknown Protein
gene:Solyc00g006160	0	0	0	0	0	0	0	0	0	0	0	0	n.d.	n.d.	n.d.	n.d.	n.d.	n.d.	n.d.	n.d.	n.d.	n.d.	GO:0003723;GO:0003964;GO:0006278	Unknown	Reverse transcriptase like protein
gene:Solyc00g006170	0	0	0	0	0	0	0	0	0	0	0	0	n.d.	n.d.	n.d.	n.d.	n.d.	n.d.	n.d.	n.d.	n.d.	n.d.	Unknown	Unknown	Unknown Protein
gene:Solyc00g006180	0	0	0	0	0	0	0	0	0	0	0	0	n.d.	n.d.	n.d.	n.d.	n.d.	n.d.	n.d.	n.d.	n.d.	n.d.	Unknown	Unknown	Unknown Protein
gene:Solyc00g006190	0	0	0	0	0	0	0	0	0	0	0	0	n.d.	n.d.	n.d.	n.d.	n.d.	n.d.	n.d.	n.d.	n.d.	n.d.	GO:0003676;GO:0004518;GO:0004519;GO:0004523;GO:0016787;GO:0046872;GO:0090305	Unknown	Reverse transcriptase-like protein
gene:Solyc00g006200	0	0	0	0	0	0	0	0	0	0	0	0	n.d.	n.d.	n.d.	n.d.	n.d.	n.d.	n.d.	n.d.	n.d.	n.d.	GO:0003723;GO:0003964;GO:0006278	Unknown	Non-LTR retroelement reverse transcriptase-like protein
gene:Solyc00g006210	0	0	0	0	0	0	0	0	0	0	0	0	n.d.	n.d.	n.d.	n.d.	n.d.	n.d.	n.d.	n.d.	n.d.	n.d.	GO:0003723;GO:0003964;GO:0006278	Unknown	Reverse transcriptase like protein
gene:Solyc00g006220	0	0	0	0	0	0	0	0	0	0	0	0	n.d.	n.d.	n.d.	n.d.	n.d.	n.d.	n.d.	n.d.	n.d.	n.d.	Unknown	Unknown	Unknown Protein
gene:Solyc00g006230	0	0	0	0	0	0	0	0	0	0	0	0	n.d.	n.d.	n.d.	n.d.	n.d.	n.d.	n.d.	n.d.	n.d.	n.d.	Unknown	Unknown	Unknown Protein
gene:Solyc00g006240	0	0	0	0	0	0	0	0	0	0	0	0	n.d.	n.d.	n.d.	n.d.	n.d.	n.d.	n.d.	n.d.	n.d.	n.d.	Unknown	Unknown	Unknown Protein
gene:Solyc00g006250	0	0	0	0	0	0	0	0	0	0	0	0	n.d.	n.d.	n.d.	n.d.	n.d.	n.d.	n.d.	n.d.	n.d.	n.d.	Unknown	Unknown	Unknown Protein
gene:Solyc00g006260	0	0	0	0	0	0	0	0	0	0	0	0	n.d.	n.d.	n.d.	n.d.	n.d.	n.d.	n.d.	n.d.	n.d.	n.d.	Unknown	Unknown	Unknown Protein
gene:Solyc00g006270	0	0	0	0	0	0	0	0	0	0	0	0	n.d.	n.d.	n.d.	n.d.	n.d.	n.d.	n.d.	n.d.	n.d.	n.d.	GO:0003676;GO:0004518;GO:0004519;GO:0004523;GO:0016787;GO:0046872;GO:0090305	Unknown	Unknown Protein
gene:Solyc00g006470	56.3529	13.47	10.9334	21.9484	57.2393	13.1792	16.2657	10.3892	16.7766	6.98982	7.90731	16.4012	0.344536	0.116315	-1.02295	0.00011322	-1.23888	1.65e-05	-1.58342	1.26e-08	-0.21593	0.519644	Unknown	Unknown	Unknown Protein
gene:Solyc00g006480	0	0	0	0	0	0	0	0	0	0	0	0	n.d.	n.d.	n.d.	n.d.	n.d.	n.d.	n.d.	n.d.	n.d.	n.d.	GO:0006612;GO:0008152;GO:0009863;GO:0009867;GO:0010363;GO:0015020;GO:0016740;GO:0016757;GO:0016758;GO:0030968;GO:0050403;GO:0050502	Unknown	Glucosyltransferase-12
gene:Solyc00g006490	5.4032	4.31285	3.77524	6.55144	5.27171	5.03849	5.17751	5.09852	3.32524	4.496	3.08493	4.65874	0.472452	0.368164	-0.116407	0.833595	-0.0118569	0.983371	-0.484309	0.368269	0.10455	0.853677	Unknown	Unknown	Unknown Protein
gene:Solyc00g006500	0	0	0	0	0	0	0	0	0	0	0	0	n.d.	n.d.	n.d.	n.d.	n.d.	n.d.	n.d.	n.d.	n.d.	n.d.	Unknown	Unknown	Unknown Protein
gene:Solyc00g006510	0	0	0	0	0	0	0	0	0	0	0	0	n.d.	n.d.	n.d.	n.d.	n.d.	n.d.	n.d.	n.d.	n.d.	n.d.	Unknown	Unknown	Unknown Protein
gene:Solyc00g006520	0	0	0	0	0	0	0	0	0	0	0	0	n.d.	n.d.	n.d.	n.d.	n.d.	n.d.	n.d.	n.d.	n.d.	n.d.	Unknown	Unknown	Unknown Protein
gene:Solyc00g006530	0	0	0	0	0	0	0	0	0	0	0	0	n.d.	n.d.	n.d.	n.d.	n.d.	n.d.	n.d.	n.d.	n.d.	n.d.	Unknown	Unknown	Unknown Protein
gene:Solyc00g006540	0.0845107	0	0	0	0	0	0	0	0	0	0	0	n.d.	n.d.	n.d.	n.d.	n.d.	n.d.	n.d.	n.d.	n.d.	n.d.	GO:0000166;GO:0003677;GO:0003909;GO:0003910;GO:0005515;GO:0005524;GO:0005634;GO:0006260;GO:0006266;GO:0006281;GO:0006302;GO:0006310;GO:0006974;GO:0009506;GO:0010165;GO:0016874;GO:0032807;GO:0046872;GO:0048046;GO:0051103;GO:0000723;GO:0015074	K10777;	Unknown Protein
gene:Solyc00g006550	0	0	0	0	0	0	0	0	0	0	0	0	n.d.	n.d.	n.d.	n.d.	n.d.	n.d.	n.d.	n.d.	n.d.	n.d.	GO:0005575;GO:0008152;GO:0015020;GO:0016740;GO:0016757;GO:0016758	Unknown	UDP-glucosyltransferase family 1 protein
gene:Solyc00g006560	0	0	0	0	0	0	0	0	0	0	0	0	n.d.	n.d.	n.d.	n.d.	n.d.	n.d.	n.d.	n.d.	n.d.	n.d.	GO:0006612;GO:0008152;GO:0009863;GO:0009867;GO:0010363;GO:0015020;GO:0016740;GO:0016757;GO:0016758;GO:0030968;GO:0050403;GO:0050502	Unknown	Glucosyltransferase-12
gene:Solyc00g006570	0	0	0	0	0	0	0	0	0	0	0	0	n.d.	n.d.	n.d.	n.d.	n.d.	n.d.	n.d.	n.d.	n.d.	n.d.	Unknown	Unknown	Unknown Protein
gene:Solyc00g006580	0	0	0	0	0	0	0	0	0	0	0	0	n.d.	n.d.	n.d.	n.d.	n.d.	n.d.	n.d.	n.d.	n.d.	n.d.	GO:0003700;GO:0006355;GO:0008270;GO:0043565;GO:0046872	Unknown	Unknown Protein
gene:Solyc00g006590	0	0	0	0	0	0	0	0	0	0	0	0	n.d.	n.d.	n.d.	n.d.	n.d.	n.d.	n.d.	n.d.	n.d.	n.d.	Unknown	Unknown	Unknown Protein
gene:Solyc00g006600	0	0	0	0.119164	0	0	0	0	0	0	0	0	n.d.	n.d.	n.d.	n.d.	n.d.	n.d.	n.d.	n.d.	n.d.	n.d.	Unknown	Unknown	Unknown Protein
gene:Solyc00g006610	0	0	0	0	0	0	0	0	0	0	0	0	n.d.	n.d.	n.d.	n.d.	n.d.	n.d.	n.d.	n.d.	n.d.	n.d.	Unknown	Unknown	Unknown Protein
gene:Solyc00g006620	0	0	0	0	0	0	0	0	0	0	0	0	n.d.	n.d.	n.d.	n.d.	n.d.	n.d.	n.d.	n.d.	n.d.	n.d.	GO:0003723;GO:0003964;GO:0004518;GO:0004519;GO:0006278;GO:0016740;GO:0016779;GO:0016787;GO:0046872;GO:0090305	Unknown	Retrovirus-related Pol polyprotein from type-1 retrotransposable element R2 (Fragment)
gene:Solyc00g006630	0	0	0	0	0	0	0	0	0	0	0	0	n.d.	n.d.	n.d.	n.d.	n.d.	n.d.	n.d.	n.d.	n.d.	n.d.	Unknown	Unknown	Unknown Protein
gene:Solyc00g006640	0	0	0	0	0	0	0	0	0	0	0	0	n.d.	n.d.	n.d.	n.d.	n.d.	n.d.	n.d.	n.d.	n.d.	n.d.	GO:0003723;GO:0003964;GO:0004190;GO:0004518;GO:0004519;GO:0006278;GO:0006508;GO:0008233;GO:0016740;GO:0016779;GO:0016787;GO:0090305	Unknown	Polyprotein
gene:Solyc00g006650	0	0	0	0	0	0	0	0	0	0	0	0	n.d.	n.d.	n.d.	n.d.	n.d.	n.d.	n.d.	n.d.	n.d.	n.d.	Unknown	Unknown	Unknown Protein
gene:Solyc00g006660	0	0	0	0	0	0	0	0	0	0	0	0	n.d.	n.d.	n.d.	n.d.	n.d.	n.d.	n.d.	n.d.	n.d.	n.d.	Unknown	Unknown	Unknown Protein
gene:Solyc00g006670	0	0	0	0	0	0	0	0	0	0	0	0	n.d.	n.d.	n.d.	n.d.	n.d.	n.d.	n.d.	n.d.	n.d.	n.d.	Unknown	Unknown	Unknown Protein
gene:Solyc00g006680	47.7556	6.32719	2.51749	9.68046	93.2616	3.07989	8.9361	7.62504	15.7607	17.1004	5.46213	10.5535	1.05622	5.13e-06	-0.93642	0.0026721	-0.644673	0.0375175	-1.70089	1.39e-10	0.291747	0.412489	Unknown	Unknown	Unknown Protein
gene:Solyc00g006690	12.5757	3.64474	2.61034	15.8927	18.8685	3.72572	3.08856	4.39236	4.53944	3.54622	8.81001	3.64756	1.18201	0.00262992	-0.775732	0.140083	-0.106072	0.828425	-1.28808	0.00165982	0.66966	0.220657	Unknown	Unknown	Unknown Protein
gene:Solyc00g006700	0	0	0	0	0	0	0	0	0	0	0	0	n.d.	n.d.	n.d.	n.d.	n.d.	n.d.	n.d.	n.d.	n.d.	n.d.	Unknown	Unknown	Unknown Protein
gene:Solyc00g006800	43.6425	39.8664	43.3267	330.011	308.019	131.243	31.072	30.0012	28.9459	161.549	143.074	221.917	2.75127	1.02e-125	-0.622776	0.00159478	2.18219	2.53e-66	-0.569081	1.96e-12	2.80497	7.6e-92	GO:0003824;GO:0004801;GO:0005737;GO:0005975;GO:0006098;GO:0016740	K00616;	Transaldolase
gene:Solyc00g006810	61.4772	55.1637	44.2251	4.48765	8.6579	10.9713	64.537	38.9448	73.8322	5.84122	3.90924	9.09805	-2.58701	1.32e-23	0.0123274	0.937382	-2.96473	3.91e-27	-0.37772	0.392638	-2.97706	1.04e-28	GO:0000413;GO:0003755;GO:0005528;GO:0006457;GO:0009507;GO:0009535;GO:0009536;GO:0009543;GO:0009579;GO:0016853;GO:0018208;GO:0031977	Unknown	Peptidyl-prolyl cis-trans isomerase
gene:Solyc00g006820	32.6192	39.3279	30.7926	0.568047	1.00849	2.6105	25.3445	25.7855	33.7736	0.40138	0.522323	0.41285	-4.46619	1.94e-23	-0.403216	0.0560207	-6.13573	7.07e-25	-1.66954	0.208175	-5.73251	3.99e-20	GO:0005215;GO:0006810;GO:0006857;GO:0016020;GO:0016021	Unknown	Peptide transporter-like protein
gene:Solyc00g006830	6.81995	7.51494	10.2784	14.6596	17.3583	11.2714	8.22554	7.24514	9.35967	11.6532	9.02842	13.318	0.965308	0.00683114	-0.115453	0.778332	0.594688	0.11677	-0.37062	0.260524	0.71014	0.0601253	Unknown	Unknown	Unknown Protein
gene:Solyc00g006840	0	0	0	0	0	0	0	0	0	0	0	0	n.d.	n.d.	n.d.	n.d.	n.d.	n.d.	n.d.	n.d.	n.d.	n.d.	Unknown	Unknown	Unknown Protein
gene:Solyc00g006850	0	0	0	0	0	0	0	0	0	0	0	0	n.d.	n.d.	n.d.	n.d.	n.d.	n.d.	n.d.	n.d.	n.d.	n.d.	Unknown	Unknown	Unknown Protein
gene:Solyc00g006860	0	0	0	0	0	0	0	0	0	0	0	0	n.d.	n.d.	n.d.	n.d.	n.d.	n.d.	n.d.	n.d.	n.d.	n.d.	Unknown	Unknown	Unknown Protein
gene:Solyc00g006870	0	0	0	0	0	0	0	0	0	0	0	0	n.d.	n.d.	n.d.	n.d.	n.d.	n.d.	n.d.	n.d.	n.d.	n.d.	Unknown	Unknown	Unknown Protein
gene:Solyc00g006880	0	0	0	0	0	0	0	0	0	0	0	0	n.d.	n.d.	n.d.	n.d.	n.d.	n.d.	n.d.	n.d.	n.d.	n.d.	Unknown	Unknown	Unknown Protein
gene:Solyc00g006890	0	0	0	0	0	0	0	0	0	0	0	0	n.d.	n.d.	n.d.	n.d.	n.d.	n.d.	n.d.	n.d.	n.d.	n.d.	Unknown	Unknown	Unknown Protein
gene:Solyc00g006900	4.40488	5.10656	2.84455	2.73453	1.10151	0.994289	3.96669	2.05134	4.66407	0.552058	1.76336	2.83917	-1.20428	0.100648	-0.338135	0.574105	-1.13267	0.116625	0.0716071	0.93751	-0.79454	0.287822	Unknown	Unknown	Unknown Protein
gene:Solyc00g007000	0	0	0	0	0	0	0	0	0	0	0	0	n.d.	n.d.	n.d.	n.d.	n.d.	n.d.	n.d.	n.d.	n.d.	n.d.	Unknown	Unknown	Unknown Protein
gene:Solyc00g007010	2.15908	2.44044	1.56856	6.39057	6.47894	5.71122	2.78388	2.63938	3.19537	6.44353	5.18592	7.04516	1.74165	0.00519109	0.354517	0.638771	1.72679	0.00553603	-0.0148576	0.974927	1.37227	0.0163774	Unknown	Unknown	Phosphatidylinositol phosphate (PtdInsP) phosphatase involved in hydrolysis of PtdIns
gene:Solyc00g007020	0	0	0	0	0	0	0	0	0	0	0	0	n.d.	n.d.	n.d.	n.d.	n.d.	n.d.	n.d.	n.d.	n.d.	n.d.	Unknown	Unknown	Unknown Protein
gene:Solyc00g007030	0	0	0	0	0	0.136376	0	0	0	0	0	0	n.d.	n.d.	n.d.	n.d.	n.d.	n.d.	n.d.	n.d.	n.d.	n.d.	GO:0009507;GO:0009570;GO:0010731;GO:0046686	Unknown	Unknown Protein
gene:Solyc00g007040	0	0	0	0	0	0	0	0	0	0	0	0	n.d.	n.d.	n.d.	n.d.	n.d.	n.d.	n.d.	n.d.	n.d.	n.d.	GO:0003674;GO:0004364;GO:0005737;GO:0005829;GO:0006950;GO:0009636;GO:0010731;GO:0016740	K00799;	Unknown Protein
gene:Solyc00g007050	0	0	0	0	0	0	0	0	0	0	0	0	n.d.	n.d.	n.d.	n.d.	n.d.	n.d.	n.d.	n.d.	n.d.	n.d.	Unknown	Unknown	Unknown Protein
gene:Solyc00g007060	13.27	17.3039	14.9113	36.5266	34.1318	30.0662	22.3479	24.1989	25.5854	38.7893	43.2168	46.4573	1.29768	1.64e-07	0.537127	0.0462131	1.62649	3.09e-12	0.328813	0.085633	1.08937	1.53e-07	GO:0000166;GO:0004672;GO:0004674;GO:0005524;GO:0005886;GO:0006468;GO:0009507;GO:0009536;GO:0016301;GO:0016310;GO:0016740;GO:0016772	K00924;	Serine/threonine kinase-like protein ABC1063
gene:Solyc00g007070	127.907	84.6859	102.06	103.729	105.414	115.566	92.1234	81.4096	103.036	105.311	80.9959	98.3867	0.196121	0.0854682	-0.314241	0.0081274	-0.0157445	0.89374	-0.211866	0.0701777	0.298497	0.0140629	GO:0000166;GO:0003676;GO:0003723;GO:0003727;GO:0005634;GO:0005654;GO:0005681;GO:0006397;GO:0008380;GO:0030529;GO:0043484	Unknown	Heterogeneous nuclear ribonucleoprotein H1
gene:Solyc00g007080	0.670499	0.310923	0	0.356779	0	0.227022	0	0.7494	0	0.252098	0	0.259302	-0.598662	0.79837	-0.517257	0.81429	-0.811815	0.737571	-0.213153	0.938444	-0.294557	0.909383	Unknown	Unknown	Unknown Protein
gene:Solyc00g007090	18.3154	10.411	7.84873	6.91638	6.20524	7.20158	7.54539	9.575	7.16579	6.21992	6.14942	4.34128	-0.697	0.0742633	-0.718847	0.0543027	-1.00149	0.0146122	-0.304491	0.521733	-0.282644	0.533276	Unknown	Unknown	Unknown Protein
gene:Solyc00g007100	5.83366	8.03099	8.17351	19.6919	21.4261	19.4434	4.56682	6.41826	5.89615	15.0109	15.9824	18.965	1.60913	1.84e-06	-0.512703	0.269519	1.30933	0.000216906	-0.299803	0.275791	1.82203	1.42e-06	GO:0000166;GO:0004672;GO:0004674;GO:0005524;GO:0005634;GO:0006468;GO:0016301;GO:0016310;GO:0016740;GO:0016772	Unknown	Serine/threonine protein kinase
gene:Solyc00g007110	2.65032	6.10263	4.85628	9.82318	11.7924	7.85966	5.38684	5.61796	6.12276	7.28463	4.31705	6.998	1.26565	0.00546807	0.203615	0.696436	0.579299	0.257176	-0.686354	0.103562	0.375685	0.435709	Unknown	Unknown	Epidermal growth factor receptor substrate 15
gene:Solyc00g007120	2.18847	2.59609	1.97199	5.1455	5.80352	3.27413	2.74991	2.73042	2.64548	2.33456	2.40414	2.91302	1.22462	0.0600314	0.138105	0.853742	0.308104	0.685382	-0.916514	0.146801	0.169999	0.814648	GO:0000147;GO:0005509;GO:0005737;GO:0005856;GO:0005938;GO:0006886;GO:0006897;GO:0006898;GO:0030479	Unknown	Calcium-binding EF hand family protein
gene:Solyc00g007130	0.490436	1.00067	0.86869	0.417545	0.294339	0.464954	1.15632	1.75407	1.35961	0.66383	1.41358	0.606933	-0.853011	0.589141	0.727454	0.525064	0.314514	0.806706	1.16752	0.445519	-0.412941	0.709043	GO:0006810;GO:0006865;GO:0015293;GO:0016020;GO:0016021	K14209;	Amino acid transporter family protein
gene:Solyc00g007140	3.35964	0.778964	2.78944	0	0.84013	1.70629	7.42606	1.87749	3.88072	2.52636	0.672463	2.59855	-1.29324	0.193623	0.800178	0.225111	-0.128442	0.874015	1.1648	0.263109	-0.92862	0.177519	Unknown	Unknown	Unknown Protein
gene:Solyc00g007150	16.7263	20.6835	6.17223	0	5.57691	3.77554	10.9545	24.9262	6.44019	4.19258	0	4.31239	-2.06958	5.09e-06	-0.170483	0.583785	-2.22875	1.62e-06	-0.159167	0.815777	-2.05827	1.07e-05	Unknown	Unknown	Unknown Protein
gene:Solyc00g007160	0	0	0	0	0	0	0	0	0	0	0	0	n.d.	n.d.	n.d.	n.d.	n.d.	n.d.	n.d.	n.d.	n.d.	n.d.	Unknown	Unknown	Unknown Protein
gene:Solyc00g007170	0	0	0	0	0	0	0	0	0	0	0	0	n.d.	n.d.	n.d.	n.d.	n.d.	n.d.	n.d.	n.d.	n.d.	n.d.	Unknown	Unknown	Unknown Protein
gene:Solyc00g007180	0	0	0	0	0	0	0	0	0	0	0	0	n.d.	n.d.	n.d.	n.d.	n.d.	n.d.	n.d.	n.d.	n.d.	n.d.	GO:0005506;GO:0005737;GO:0008134;GO:0009639;GO:0009686;GO:0009739;GO:0009740;GO:0010114;GO:0016491;GO:0016702;GO:0016706;GO:0016707;GO:0046872;GO:0055114	K04124;	Gibberellin 3-beta-hydroxylase (Fragment)
gene:Solyc00g007190	0.107811	0.0999875	0	0.114734	0	0.219019	0	0.361492	0.124532	0.0810705	0.172634	0.250162	0.834331	0.83367	1.09772	0.761544	1.40646	0.694819	0.572132	0.857485	0.30874	0.915058	GO:0003824;GO:0004721;GO:0004722;GO:0006470;GO:0016787;GO:0046872	K14803;	Serine/threonine phosphatase family protein
gene:Solyc00g007200	2.63973	2.18351	2.92228	1.21481	1.78407	2.07743	2.45306	1.83401	2.22505	2.1996	1.71362	1.04846	-0.458847	0.573068	-0.378354	0.620993	-0.513927	0.530347	-0.05508	0.951774	-0.135572	0.873876	GO:0005516;GO:0006952;GO:0008219;GO:0009607;GO:0016020;GO:0016021	K08472;	MLO-like protein 3
gene:Solyc00g007210	0	0	0	0	0	0	0	0	0	0	0	0	n.d.	n.d.	n.d.	n.d.	n.d.	n.d.	n.d.	n.d.	n.d.	n.d.	Unknown	Unknown	Unknown Protein
gene:Solyc00g007220	2.97939	4.14479	2.96847	1.90243	1.49009	2.01756	3.80499	2.33099	3.09734	1.34425	0.715623	1.61311	-0.748848	0.318087	-0.256503	0.695942	-1.32967	0.107639	-0.580826	0.547799	-1.07317	0.20343	GO:0008270;GO:0009744;GO:0009750;GO:0009855;GO:0009944;GO:0010014;GO:0010075;GO:0016020;GO:0016021;GO:0016567;GO:0046872	Unknown	Ring finger protein
gene:Solyc00g007230	0	0	0	0	0	0.159442	0	0	0	0	0	0	n.d.	n.d.	n.d.	n.d.	n.d.	n.d.	n.d.	n.d.	n.d.	n.d.	GO:0003723;GO:0003964;GO:0003968;GO:0005739;GO:0006278;GO:0016740;GO:0016779	Unknown	Pol polyprotein
gene:Solyc00g007240	0	0	0	0	0	0	0	0	0	0	0	0	n.d.	n.d.	n.d.	n.d.	n.d.	n.d.	n.d.	n.d.	n.d.	n.d.	GO:0003676;GO:0003964;GO:0004190;GO:0004518;GO:0004519;GO:0006508;GO:0008233;GO:0008270;GO:0015074;GO:0016740;GO:0016779;GO:0016787;GO:0046872;GO:0090305	Unknown	Unknown Protein
gene:Solyc00g007250	0	0	0	0	0	0	0	0	0	0	0	0	n.d.	n.d.	n.d.	n.d.	n.d.	n.d.	n.d.	n.d.	n.d.	n.d.	GO:0003676;GO:0003964;GO:0004190;GO:0004518;GO:0004519;GO:0006508;GO:0008233;GO:0008270;GO:0015074;GO:0016740;GO:0016779;GO:0016787;GO:0046872;GO:0090305	Unknown	Pol polyprotein
gene:Solyc00g007260	3.26982	3.68823	2.73932	2.16312	1.94472	2.27408	3.03859	2.07423	1.73536	3.25626	2.90095	2.0506	-0.452868	0.533292	-0.629993	0.377833	-0.111989	0.869707	0.340878	0.653085	0.518003	0.486085	Unknown	Unknown	Sentrin-specific protease 7
gene:Solyc00g007270	206.505	168.415	296.266	243.38	270.026	190.978	154.876	167.938	200.54	283.935	298.882	308.759	0.220385	0.00458895	-0.487045	6.07e-09	0.538252	2.11e-13	0.317867	1.15e-05	1.0253	1.47e-39	GO:0003743;GO:0005634;GO:0005730;GO:0005737;GO:0005829;GO:0006412;GO:0006413;GO:0009793;GO:0042254;GO:0042256;GO:0043022;GO:0071215	K03264;	Translation initiation factor
gene:Solyc00g007280	0	0	0	0	0	0	0	0	0	0	0	0	n.d.	n.d.	n.d.	n.d.	n.d.	n.d.	n.d.	n.d.	n.d.	n.d.	Unknown	Unknown	Mutator-like transposase
gene:Solyc00g007290	0	0	0	0	0	0	0	0	0	0	0	0	n.d.	n.d.	n.d.	n.d.	n.d.	n.d.	n.d.	n.d.	n.d.	n.d.	Unknown	Unknown	Ulp1 protease family C-terminal catalytic domain containing protein
gene:Solyc00g007300	4.65597	7.86284	3.69266	0.739548	1.45972	2.30585	4.16436	4.03882	3.13054	1.14963	1.55786	0.96749	-1.69664	0.0149888	-0.644513	0.244584	-2.0126	0.0061083	-0.315957	0.754751	-1.36809	0.0878541	GO:0005575;GO:0008150	Unknown	Leucine-rich repeat family protein
gene:Solyc00g007310	0	0	0	0	0	0	0	0	0	0	0	0	n.d.	n.d.	n.d.	n.d.	n.d.	n.d.	n.d.	n.d.	n.d.	n.d.	Unknown	Unknown	Unknown Protein
gene:Solyc00g007320	0	0	0	0	0	0	0	0	0	0	0	0	n.d.	n.d.	n.d.	n.d.	n.d.	n.d.	n.d.	n.d.	n.d.	n.d.	Unknown	Unknown	Unknown Protein
gene:Solyc00g007330	0	0	0	0	0	0	0	0	0	0	0	0	n.d.	n.d.	n.d.	n.d.	n.d.	n.d.	n.d.	n.d.	n.d.	n.d.	Unknown	Unknown	Unknown Protein
gene:Solyc00g007340	0	0	0	0	0	0	0	0	0	0	0	0	n.d.	n.d.	n.d.	n.d.	n.d.	n.d.	n.d.	n.d.	n.d.	n.d.	Unknown	Unknown	Unknown Protein
gene:Solyc00g007350	0	0	0	0	0	0	0	0	0	0	0	0	n.d.	n.d.	n.d.	n.d.	n.d.	n.d.	n.d.	n.d.	n.d.	n.d.	Unknown	Unknown	Unknown Protein
gene:Solyc00g007450	0	0	0	0	0	0	0	0	0	0	0	0	n.d.	n.d.	n.d.	n.d.	n.d.	n.d.	n.d.	n.d.	n.d.	n.d.	Unknown	Unknown	Zinc finger CCCH domain-containing protein 30
gene:Solyc00g007550	0	0	0	0	0	0	0	0	0	0	0	0	n.d.	n.d.	n.d.	n.d.	n.d.	n.d.	n.d.	n.d.	n.d.	n.d.	Unknown	Unknown	Unknown Protein
gene:Solyc00g007560	0	0	0	0	0	0.0974616	0	0	0	0	0	0.11132	n.d.	n.d.	n.d.	n.d.	n.d.	n.d.	0.169678	0.978587	n.d.	n.d.	GO:0004721;GO:0016787;GO:0046872	Unknown	Unknown Protein
gene:Solyc00g007570	0	0	0	0	0	1.47773	0	2.439	2.52066	1.64096	1.74715	5.06355	n.d.	n.d.	n.d.	n.d.	4.20784	0.00309195	2.49372	0.021577	1.02572	0.199938	GO:0004650;GO:0005576;GO:0005618;GO:0005975;GO:0007047;GO:0008152;GO:0016787;GO:0016798	Unknown	Polygalacturonase
gene:Solyc00g007580	0	0	0	0	0	0	0	0	0	0	0	0	n.d.	n.d.	n.d.	n.d.	n.d.	n.d.	n.d.	n.d.	n.d.	n.d.	Unknown	Unknown	Unknown Protein
gene:Solyc00g007590	0	0	0	0	0	0	0	0	0	0	0	0	n.d.	n.d.	n.d.	n.d.	n.d.	n.d.	n.d.	n.d.	n.d.	n.d.	Unknown	Unknown	Unknown Protein
gene:Solyc00g007600	0	0	0	0	0	0.23612	0	0	0	0	0.27917	0.269694	n.d.	n.d.	n.d.	n.d.	n.d.	n.d.	1.1948	0.725313	n.d.	n.d.	Unknown	Unknown	Unknown Protein
gene:Solyc00g007610	0	0	0	0	0	0	0	0	0	0	0	0	n.d.	n.d.	n.d.	n.d.	n.d.	n.d.	n.d.	n.d.	n.d.	n.d.	Unknown	Unknown	Unknown Protein
gene:Solyc00g007910	0	0	0	0	0	0	0	0	0	0	0	0	n.d.	n.d.	n.d.	n.d.	n.d.	n.d.	n.d.	n.d.	n.d.	n.d.	Unknown	Unknown	Unknown Protein
gene:Solyc00g007920	0	0	0	0	0	0	0	0	0	0	0	0	n.d.	n.d.	n.d.	n.d.	n.d.	n.d.	n.d.	n.d.	n.d.	n.d.	Unknown	Unknown	Unknown Protein
gene:Solyc00g007930	0	0	0	0	0	0	0	0	0	0	0	0	n.d.	n.d.	n.d.	n.d.	n.d.	n.d.	n.d.	n.d.	n.d.	n.d.	Unknown	Unknown	Unknown Protein
gene:Solyc00g007940	0	0	0	0	0	0	0	0	0	0	0	0	n.d.	n.d.	n.d.	n.d.	n.d.	n.d.	n.d.	n.d.	n.d.	n.d.	Unknown	Unknown	Unknown Protein
gene:Solyc00g007950	0	0	0	0	0	0	0	0	0	0	0	0	n.d.	n.d.	n.d.	n.d.	n.d.	n.d.	n.d.	n.d.	n.d.	n.d.	Unknown	Unknown	Unknown Protein
gene:Solyc00g007960	0	0	0	0	0	0	0	0	0	0	0	0	n.d.	n.d.	n.d.	n.d.	n.d.	n.d.	n.d.	n.d.	n.d.	n.d.	Unknown	Unknown	Unknown Protein
gene:Solyc00g007970	0	0	0	0	0	0	0	0	0	0	0	0	n.d.	n.d.	n.d.	n.d.	n.d.	n.d.	n.d.	n.d.	n.d.	n.d.	Unknown	Unknown	Unknown Protein
gene:Solyc00g007980	0	0	0	0	0	0	0	0	0	0	0	0	n.d.	n.d.	n.d.	n.d.	n.d.	n.d.	n.d.	n.d.	n.d.	n.d.	Unknown	Unknown	Unknown Protein
gene:Solyc00g007990	0	0	0	0	0	0	0	0	0	0	0	0	n.d.	n.d.	n.d.	n.d.	n.d.	n.d.	n.d.	n.d.	n.d.	n.d.	Unknown	Unknown	Unknown Protein
gene:Solyc00g008000	0	0	0	0	0	0	0	0	0	0	0	0	n.d.	n.d.	n.d.	n.d.	n.d.	n.d.	n.d.	n.d.	n.d.	n.d.	Unknown	Unknown	Unknown Protein
gene:Solyc00g008010	0	0	0	0	0	0	0	0	0	0	0	0	n.d.	n.d.	n.d.	n.d.	n.d.	n.d.	n.d.	n.d.	n.d.	n.d.	Unknown	Unknown	Unknown Protein
gene:Solyc00g008020	0	0	0	0	0	0	0	0	0	0	0	0	n.d.	n.d.	n.d.	n.d.	n.d.	n.d.	n.d.	n.d.	n.d.	n.d.	Unknown	Unknown	Unknown Protein
gene:Solyc00g008030	0	0	0	0	0	0	0	0	0	0	0	0	n.d.	n.d.	n.d.	n.d.	n.d.	n.d.	n.d.	n.d.	n.d.	n.d.	Unknown	Unknown	Unknown Protein
gene:Solyc00g008040	0	0	0	0	0	0	0	0	0	0	0	0	n.d.	n.d.	n.d.	n.d.	n.d.	n.d.	n.d.	n.d.	n.d.	n.d.	Unknown	Unknown	Unknown Protein
gene:Solyc00g008050	0	0	0	0	0	0	0	0	0	0	0	0	n.d.	n.d.	n.d.	n.d.	n.d.	n.d.	n.d.	n.d.	n.d.	n.d.	Unknown	Unknown	Unknown Protein
gene:Solyc00g008060	0	0	0	0	0	0	0	0	0	0	0	0	n.d.	n.d.	n.d.	n.d.	n.d.	n.d.	n.d.	n.d.	n.d.	n.d.	Unknown	Unknown	Unknown Protein
gene:Solyc00g008070	0	0	0	0	0	0	0	0	0	0	0	0	n.d.	n.d.	n.d.	n.d.	n.d.	n.d.	n.d.	n.d.	n.d.	n.d.	Unknown	Unknown	Unknown Protein
gene:Solyc00g008080	0	0	0	0	0	0	0	0	0	0	0	0	n.d.	n.d.	n.d.	n.d.	n.d.	n.d.	n.d.	n.d.	n.d.	n.d.	Unknown	Unknown	Unknown Protein
gene:Solyc00g008090	0	0	0	0	0	0	0	0	0	0	0	0	n.d.	n.d.	n.d.	n.d.	n.d.	n.d.	n.d.	n.d.	n.d.	n.d.	Unknown	Unknown	Unknown Protein
gene:Solyc00g008100	0	0	0	0	0	0	0	0	0	0	0	0	n.d.	n.d.	n.d.	n.d.	n.d.	n.d.	n.d.	n.d.	n.d.	n.d.	Unknown	Unknown	Unknown Protein
gene:Solyc00g008110	0	0	0	0	0	0	0	0	0	0	0	0	n.d.	n.d.	n.d.	n.d.	n.d.	n.d.	n.d.	n.d.	n.d.	n.d.	Unknown	Unknown	Unknown Protein
gene:Solyc00g008120	0	0	0	0	0	0	0	0	0	0	0	0	n.d.	n.d.	n.d.	n.d.	n.d.	n.d.	n.d.	n.d.	n.d.	n.d.	Unknown	Unknown	Unknown Protein (AHRD V1)
gene:Solyc00g008130	0	0	0	0	0	0	0	0	0	0	0	0	n.d.	n.d.	n.d.	n.d.	n.d.	n.d.	n.d.	n.d.	n.d.	n.d.	Unknown	Unknown	Unknown Protein
gene:Solyc00g008140	0	0	0	0	0	0	0	0	0	0	0	0	n.d.	n.d.	n.d.	n.d.	n.d.	n.d.	n.d.	n.d.	n.d.	n.d.	Unknown	Unknown	Unknown Protein
gene:Solyc00g008150	0	0	0	0	0	0	0	0	0	0	0	0	n.d.	n.d.	n.d.	n.d.	n.d.	n.d.	n.d.	n.d.	n.d.	n.d.	Unknown	Unknown	Unknown Protein
gene:Solyc00g008160	0	0	0	0	0	0	0	0	0	0	0	0	n.d.	n.d.	n.d.	n.d.	n.d.	n.d.	n.d.	n.d.	n.d.	n.d.	Unknown	Unknown	Unknown Protein
gene:Solyc00g008260	0	0	0	0	0	0	0	0	0	0	0	0	n.d.	n.d.	n.d.	n.d.	n.d.	n.d.	n.d.	n.d.	n.d.	n.d.	Unknown	Unknown	Unknown Protein
gene:Solyc00g008270	0	0	0	0	0	0	0	0	0	0	0	0	n.d.	n.d.	n.d.	n.d.	n.d.	n.d.	n.d.	n.d.	n.d.	n.d.	Unknown	Unknown	Unknown Protein
gene:Solyc00g008570	0	0	0	0	0	0	0	0	0	0	0	0	n.d.	n.d.	n.d.	n.d.	n.d.	n.d.	n.d.	n.d.	n.d.	n.d.	Unknown	Unknown	Unknown Protein
gene:Solyc00g008580	826.47	348.67	402.433	340.576	1277.32	401.863	836.332	340.32	782.386	303.732	398.016	603.195	0.507212	7.57e-26	0.184319	0.000150429	-0.145113	0.00702064	-0.652325	5.46e-38	-0.329432	9.79e-11	Unknown	Unknown	Unknown Protein
gene:Solyc00g008680	58.3901	75.5262	63.2068	123.729	115.645	105.996	61.9405	61.3542	62.9599	126.758	102.724	109.051	0.959781	2.87e-14	-0.20994	0.154133	0.908806	7.89e-13	-0.0509749	0.644066	1.11875	3.14e-18	Unknown	Unknown	Calcium binding protein-like
gene:Solyc00g008690	0	0	0	0	0	0	0	0	0	0	0	0	n.d.	n.d.	n.d.	n.d.	n.d.	n.d.	n.d.	n.d.	n.d.	n.d.	Unknown	Unknown	Unknown Protein
gene:Solyc00g008700	0	0	0	0	0	0	0	0	0	0	0	0	n.d.	n.d.	n.d.	n.d.	n.d.	n.d.	n.d.	n.d.	n.d.	n.d.	Unknown	Unknown	Unknown Protein
gene:Solyc00g008800	0	0	0	0	0	0	0	0	0	0	0	0	n.d.	n.d.	n.d.	n.d.	n.d.	n.d.	n.d.	n.d.	n.d.	n.d.	Unknown	Unknown	Unknown Protein
gene:Solyc00g008900	0	0	0	0	0	0	0	0	0	0	0	0	n.d.	n.d.	n.d.	n.d.	n.d.	n.d.	n.d.	n.d.	n.d.	n.d.	Unknown	Unknown	Unknown Protein
gene:Solyc00g008910	0	0	0	0	0	0	0	0	0	0	0	0	n.d.	n.d.	n.d.	n.d.	n.d.	n.d.	n.d.	n.d.	n.d.	n.d.	Unknown	Unknown	Unknown Protein
gene:Solyc00g008920	0	0	0	0	0	0	0	0	0	0	0	0	n.d.	n.d.	n.d.	n.d.	n.d.	n.d.	n.d.	n.d.	n.d.	n.d.	Unknown	Unknown	Unknown Protein
gene:Solyc00g009020	153.612	211.495	134.773	255.328	217.014	307.911	178.716	194.477	204.419	383.899	360.088	377.875	0.793095	2.44e-22	0.0803993	0.360739	1.29485	1.23e-67	0.501753	5.35e-14	1.21445	3.04e-64	GO:0005507;GO:0005730;GO:0005739;GO:0005743;GO:0005753;GO:0006511;GO:0006810;GO:0006811;GO:0008270;GO:0009507;GO:0009555;GO:0009853;GO:0015992;GO:0016020;GO:0045263;GO:0050897;GO:0051788;GO:0080129	Unknown	Mitochondrial ATP synthase
gene:Solyc00g009030	0	0.0978653	0	0.224598	0	0.214371	0.103664	0.11794	0.487555	0.0793499	0	0.244852	2.31599	0.605059	2.72912	0.492149	1.85663	0.700794	-0.459355	0.890015	-0.87249	0.766695	GO:0005215;GO:0006810;GO:0008643;GO:0015293;GO:0016020;GO:0016021;GO:0022857;GO:0022891;GO:0055085	Unknown	Solute carrier family 2 2C facilitated glucose transporter member 12
gene:Solyc00g009040	0.238859	0.221527	0.132213	0	0.179191	0.242623	0.234652	0.200225	0.413859	0.0898076	0.0956196	0.0923741	-0.339714	0.906216	0.39014	0.872005	-0.964396	0.763235	-0.624682	0.857829	-1.35454	0.642978	GO:0000166;GO:0003676;GO:0003723;GO:0006397	K13126;	Polyadenylate-binding protein 2
gene:Solyc00g009050	0	0.108381	0	0	0.116891	0.079135	0	0	0	0.0878761	0	0	1.00567	0.850632	n.d.	n.d.	-0.173962	0.978739	-1.17963	0.834086	n.d.	n.d.	Unknown	Unknown	Unknown Protein
gene:Solyc00g009060	52.4091	37.4267	51.9269	26.493	28.0462	20.2293	53.2881	42.4679	67.1969	27.5871	32.5195	26.9567	-0.77224	0.000121479	0.0728574	0.659601	-0.574735	0.00297192	0.197506	0.384553	-0.647592	0.000518592	GO:0000166;GO:0000287;GO:0004422;GO:0005737;GO:0005829;GO:0006166;GO:0006168;GO:0006178;GO:0009116;GO:0016740;GO:0016757;GO:0032263;GO:0032264;GO:0044351;GO:0046100;GO:0046872;GO:0052657	K00760;	Hypoxanthine phosphoribosyltransferase
gene:Solyc00g009070	0	0	0	0	0	0.380963	0	0	0	0	0	0	n.d.	n.d.	n.d.	n.d.	n.d.	n.d.	n.d.	n.d.	n.d.	n.d.	Unknown	Unknown	Unknown Protein
gene:Solyc00g009080	48.2181	55.2003	60.8857	24.0537	25.6226	42.8557	72.5336	75.7859	57.4372	66.8519	82.036	56.525	-0.677609	0.000223876	0.196451	0.191456	0.450765	0.0027347	1.12837	8.36e-11	0.254314	0.0733277	Unknown	Unknown	Unknown Protein
gene:Solyc00g009090	0.953666	1.20035	1.84755	0	0.0681369	0.0691926	2.20834	3.34994	2.32118	0	0	0	-4.71412	0.0465141	0.849412	0.323634	n.d.	n.d.	n.d.	n.d.	-3.72137	0.0100307	GO:0000166;GO:0004672;GO:0004674;GO:0005524;GO:0006468;GO:0016020;GO:0016021;GO:0016301;GO:0016310;GO:0016740;GO:0016772	Unknown	Receptor protein kinase
gene:Solyc00g009100	34.9729	52.2286	23.5402	6.29985	5.29795	9.81066	56.3179	56.0644	42.7364	11.07	10.3521	7.71141	-2.22021	3e-14	0.358054	0.0444179	-1.79784	3.04e-11	0.42237	0.300874	-2.15589	3.93e-18	Unknown	Unknown	30S ribosomal protein S1-like
gene:Solyc00g009110	17.4662	28.7612	21.5719	28.1347	27.9889	47.6727	23.5785	26.228	16.6068	31.9418	58.8854	20.0804	0.765148	0.000587707	-0.157918	0.525853	0.838623	0.000128397	0.0734746	0.709125	0.996541	5.79e-06	GO:0004445;GO:0009738;GO:0016787;GO:0032957;GO:0046030;GO:0046854;GO:0046855;GO:0052658;GO:0052659	Unknown	Inositol-1 4 5-trisphosphate 5-Phosphatase-like protein
gene:Solyc00g009120	24.2516	24.4572	22.4164	27.3125	50.8711	70.3141	29.8385	20.5265	23.1176	38.7748	65.0367	30.0487	1.21274	1.64e-09	-0.0810778	0.735325	1.0409	4.61e-07	-0.171842	0.317259	1.12198	4.08e-08	GO:0000166;GO:0008152;GO:0016491;GO:0055114	K11168;	Short-chain dehydrogenase/reductase family protein
gene:Solyc00g009130	28.7391	33.3171	57.6653	63.081	26.95	98.5232	28.233	42.1588	33.1965	39.17	48.8954	43.0679	0.806032	1.26e-06	-0.336941	0.081224	0.259959	0.153595	-0.546074	0.000789869	0.596899	0.00155248	Unknown	Unknown	Dehydrogenase/reductase SDR family member 12
gene:Solyc00g009140	32.257	34.5021	33.3639	33.3262	65.002	94.3899	31.6889	28.9476	46.5071	53.4703	58.2503	41.8861	1.09545	2.41e-10	-0.0303474	0.879619	0.746074	4.62e-05	-0.349379	0.0246886	0.776422	1.57e-05	GO:0000166;GO:0008152;GO:0016491;GO:0055114	K11168;	Short-chain dehydrogenase/reductase SDR
gene:Solyc00g009240	0	0	0	0	0	0	0	0	0	0	0	0	n.d.	n.d.	n.d.	n.d.	n.d.	n.d.	n.d.	n.d.	n.d.	n.d.	Unknown	Unknown	Unknown Protein
gene:Solyc00g009440	0	0	0	0	0	0	0	0	0	0	0	0	n.d.	n.d.	n.d.	n.d.	n.d.	n.d.	n.d.	n.d.	n.d.	n.d.	Unknown	Unknown	Unknown Protein
gene:Solyc00g009540	0	0	0	0	0	0	0	0	0	0	0	0	n.d.	n.d.	n.d.	n.d.	n.d.	n.d.	n.d.	n.d.	n.d.	n.d.	GO:0000166;GO:0003677;GO:0004386;GO:0005524;GO:0005634;GO:0016787;GO:0017111	K15255;	Unknown Protein
gene:Solyc00g009550	0	0	0	0	0	0	0	0	0	0	0	0	n.d.	n.d.	n.d.	n.d.	n.d.	n.d.	n.d.	n.d.	n.d.	n.d.	Unknown	Unknown	Unknown Protein
gene:Solyc00g009650	0	0	0	0	0	0	0	0	0	0	0	0	n.d.	n.d.	n.d.	n.d.	n.d.	n.d.	n.d.	n.d.	n.d.	n.d.	Unknown	Unknown	Unknown Protein
gene:Solyc00g009660	0	0	0	0	0	0	0	0	0	0	0	0	n.d.	n.d.	n.d.	n.d.	n.d.	n.d.	n.d.	n.d.	n.d.	n.d.	Unknown	Unknown	Unknown Protein
gene:Solyc00g009760	112.306	29.1955	30.6109	57.4957	79.5712	28.231	43.0448	32.3314	35.8709	24.6316	33.0375	41.1291	0.0924526	0.555917	-0.757703	1.24e-05	-0.672188	0.000167138	-0.76464	2.27e-05	0.0855153	0.66719	Unknown	Unknown	Unknown Protein
gene:Solyc00g009770	0	0	0	4.28704	0	0	0	0	0	0	0	0	n.d.	n.d.	n.d.	n.d.	n.d.	n.d.	n.d.	n.d.	n.d.	n.d.	Unknown	Unknown	Unknown Protein
gene:Solyc00g009780	0	4.79702	2.86299	5.5045	0	0	0	0	0	0	0	0	-0.325999	0.683687	-4.06547	0.00528855	-3.80874	0.00898021	-3.48274	0.0279014	n.d.	n.d.	Unknown	Unknown	Unknown Protein
gene:Solyc00g009790	0	0	0	0	0	0	0	0	0	0	0	0	n.d.	n.d.	n.d.	n.d.	n.d.	n.d.	n.d.	n.d.	n.d.	n.d.	Unknown	Unknown	Unknown Protein
gene:Solyc00g009800	2.58617	2.39851	8.58897	0	5.1737	0	5.08125	0	0	1.94473	0	2.0003	-1.24081	0.0781178	-1.54567	0.0289413	-1.65409	0.0282221	-0.413289	0.666788	-0.108421	0.910297	Unknown	Unknown	Unknown Protein
gene:Solyc00g010100	0	0	0	0	0	0	0	0	0	0	0	0	n.d.	n.d.	n.d.	n.d.	n.d.	n.d.	n.d.	n.d.	n.d.	n.d.	Unknown	Unknown	Unknown Protein
gene:Solyc00g010110	0	0	0	0	0	0	0	0	0	0	0	0	n.d.	n.d.	n.d.	n.d.	n.d.	n.d.	n.d.	n.d.	n.d.	n.d.	Unknown	Unknown	Unknown Protein
gene:Solyc00g010210	0	0	0	0	0	0	0	0	0	0	0	0	n.d.	n.d.	n.d.	n.d.	n.d.	n.d.	n.d.	n.d.	n.d.	n.d.	GO:0005739	Unknown	Unknown Protein
gene:Solyc00g010410	0	0	0	0	0	0	0	0	0	0	0	0	n.d.	n.d.	n.d.	n.d.	n.d.	n.d.	n.d.	n.d.	n.d.	n.d.	Unknown	Unknown	Unknown Protein
gene:Solyc00g010420	0	0	0	0	0	0	0	0	0	0	0	0	n.d.	n.d.	n.d.	n.d.	n.d.	n.d.	n.d.	n.d.	n.d.	n.d.	Unknown	Unknown	Unknown Protein
gene:Solyc00g010520	0	0	0	0	0	0	0	0	0	0	0	0	n.d.	n.d.	n.d.	n.d.	n.d.	n.d.	n.d.	n.d.	n.d.	n.d.	Unknown	Unknown	Unknown Protein
gene:Solyc00g010530	5.25855	4.87697	0	0	10.5199	3.56095	5.16594	0	0	0	0	8.13457	0.62505	0.289328	-1.10044	0.14662	-0.188675	0.780401	-0.813725	0.191969	0.911762	0.254268	Unknown	Unknown	Unknown Protein
gene:Solyc00g010540	0	0	0	0	0	0	0	0	0	0	0	0	n.d.	n.d.	n.d.	n.d.	n.d.	n.d.	n.d.	n.d.	n.d.	n.d.	GO:0003676;GO:0003723;GO:0003964;GO:0004190;GO:0004518;GO:0004519;GO:0006278;GO:0006508;GO:0008233;GO:0015074;GO:0016740;GO:0016779;GO:0016787;GO:0090305	Unknown	Pol polyprotein
gene:Solyc00g010550	0	0	0	0	0	0	0	0	0	0	0	0	n.d.	n.d.	n.d.	n.d.	n.d.	n.d.	n.d.	n.d.	n.d.	n.d.	GO:0003674;GO:0005739;GO:0043457	Unknown	Unknown Protein
gene:Solyc00g010750	0	0	0	0.239243	0	0	0	0	0	0	0.179988	0	n.d.	n.d.	n.d.	n.d.	n.d.	n.d.	-0.432705	0.923035	n.d.	n.d.	Unknown	Unknown	Guanylate binding protein 2
gene:Solyc00g010760	0	0	0	0	0	0	0	0	0	0	0	0	n.d.	n.d.	n.d.	n.d.	n.d.	n.d.	n.d.	n.d.	n.d.	n.d.	GO:0000166;GO:0000287;GO:0000784;GO:0003677;GO:0004386;GO:0005524;GO:0005634;GO:0016787;GO:0017116;GO:0032204;GO:0033682;GO:0042162;GO:0043141;GO:0051974	K15255;	Unknown Protein
gene:Solyc00g010770	0	0	0	0	0	0	0	0	0	0	0	0	n.d.	n.d.	n.d.	n.d.	n.d.	n.d.	n.d.	n.d.	n.d.	n.d.	Unknown	Unknown	Unknown Protein
gene:Solyc00g010780	0	0	0	0	0	0	0	0	0	0	0	0	n.d.	n.d.	n.d.	n.d.	n.d.	n.d.	n.d.	n.d.	n.d.	n.d.	Unknown	Unknown	Unknown Protein
gene:Solyc00g010790	0	0	0	0	0	0	0	0	0	0	0	0	n.d.	n.d.	n.d.	n.d.	n.d.	n.d.	n.d.	n.d.	n.d.	n.d.	Unknown	Unknown	Unknown Protein
gene:Solyc00g010800	0	0	0	0	0	0	0	0	0	0	0	0	n.d.	n.d.	n.d.	n.d.	n.d.	n.d.	n.d.	n.d.	n.d.	n.d.	GO:0003723;GO:0003964;GO:0004518;GO:0004519;GO:0006278;GO:0016740;GO:0016779;GO:0016787;GO:0046872;GO:0090305	Unknown	Reverse transcriptase like protein
gene:Solyc00g010810	0	0	0	0	0	0	0	0	0	0	0	0	n.d.	n.d.	n.d.	n.d.	n.d.	n.d.	n.d.	n.d.	n.d.	n.d.	Unknown	Unknown	Unknown Protein
gene:Solyc00g010820	0	0	0	0	0	0	0	0	0	0	0	0	n.d.	n.d.	n.d.	n.d.	n.d.	n.d.	n.d.	n.d.	n.d.	n.d.	Unknown	Unknown	Unknown Protein
gene:Solyc00g010830	0	0	0	0	0	0	0	0	0	0	0	0	n.d.	n.d.	n.d.	n.d.	n.d.	n.d.	n.d.	n.d.	n.d.	n.d.	GO:0003723;GO:0003964;GO:0006278;GO:0016740;GO:0016779;GO:0046872	Unknown	Reverse transcriptase-like protein
gene:Solyc00g010930	0	0	0	0	0	0	0	0	0	0	0	0	n.d.	n.d.	n.d.	n.d.	n.d.	n.d.	n.d.	n.d.	n.d.	n.d.	Unknown	Unknown	Unknown Protein
gene:Solyc00g011130	0	0	0	0	0	0	0	0	0	0	0	0	n.d.	n.d.	n.d.	n.d.	n.d.	n.d.	n.d.	n.d.	n.d.	n.d.	Unknown	Unknown	Unknown Protein
gene:Solyc00g011140	0	0	0	0	0	0	0	0	0	0	0	0	n.d.	n.d.	n.d.	n.d.	n.d.	n.d.	n.d.	n.d.	n.d.	n.d.	Unknown	Unknown	Unknown Protein
gene:Solyc00g011150	1227.28	515.801	447.148	591.874	257.951	180.944	354.068	309.066	333.77	249.995	181.595	346.056	-0.936625	5.93e-71	-1.26367	1.89e-125	-1.36529	2.85e-129	-0.428664	3.23e-10	-0.101615	0.138634	Unknown	Unknown	Unknown Protein
gene:Solyc00g011160	8194.24	2853.62	3728.93	4032.78	10237.4	4123.31	3881.78	1484.18	5985.87	3653.26	3760.03	4884.96	0.466598	1.77e-190	-0.508528	1.26e-177	-0.136273	7.82e-15	-0.602871	1.48e-288	0.372255	4.34e-88	Unknown	Unknown	Unknown Protein
gene:Solyc00g011170	2.58617	0	0	0	0	0	0	0	0	0	0	0	n.d.	n.d.	n.d.	n.d.	n.d.	n.d.	n.d.	n.d.	n.d.	n.d.	Unknown	Unknown	Unknown Protein
gene:Solyc00g011180	0	0	0	0	0	0	0	0	0	0	0	0	n.d.	n.d.	n.d.	n.d.	n.d.	n.d.	n.d.	n.d.	n.d.	n.d.	Unknown	Unknown	Unknown Protein (AHRD V1)
gene:Solyc00g011280	0	0	0	0	0	0	0	0	0	0	0	0	n.d.	n.d.	n.d.	n.d.	n.d.	n.d.	n.d.	n.d.	n.d.	n.d.	Unknown	Unknown	Unknown Protein
gene:Solyc00g011290	0	0	0	0	0	0	0	0	0	0	0	0	n.d.	n.d.	n.d.	n.d.	n.d.	n.d.	n.d.	n.d.	n.d.	n.d.	GO:0003700;GO:0006355;GO:0008270;GO:0043565;GO:0046872	Unknown	Unknown Protein
gene:Solyc00g011300	0	0	0	0	0	0	0	0	0	0	0	0	n.d.	n.d.	n.d.	n.d.	n.d.	n.d.	n.d.	n.d.	n.d.	n.d.	GO:0003700;GO:0006355;GO:0008270;GO:0043565;GO:0046872	Unknown	Unknown Protein
gene:Solyc00g011310	0	0	0	0	0	0	0	0	0	0	0	0	n.d.	n.d.	n.d.	n.d.	n.d.	n.d.	n.d.	n.d.	n.d.	n.d.	Unknown	Unknown	Unknown Protein
gene:Solyc00g011320	0	0	0	0	0	0	0	0	0	0	0	0	n.d.	n.d.	n.d.	n.d.	n.d.	n.d.	n.d.	n.d.	n.d.	n.d.	Unknown	Unknown	Unknown Protein
gene:Solyc00g011330	0	0	0	0	0	0	0	0	0	0	0	0	n.d.	n.d.	n.d.	n.d.	n.d.	n.d.	n.d.	n.d.	n.d.	n.d.	Unknown	Unknown	Unknown Protein
gene:Solyc00g011340	0	0	0	0	0	0	0	0	0	0	0	0	n.d.	n.d.	n.d.	n.d.	n.d.	n.d.	n.d.	n.d.	n.d.	n.d.	Unknown	Unknown	Unknown Protein
gene:Solyc00g011350	0	0	0	0	0	0	0	0	0	0	0	0	n.d.	n.d.	n.d.	n.d.	n.d.	n.d.	n.d.	n.d.	n.d.	n.d.	GO:0000166;GO:0004672;GO:0004674;GO:0005524;GO:0006468;GO:0016301;GO:0016310;GO:0016740;GO:0016772	Unknown	Unknown Protein
gene:Solyc00g011550	0	0	0	0	0	0	0	0	0	0	0	0	n.d.	n.d.	n.d.	n.d.	n.d.	n.d.	n.d.	n.d.	n.d.	n.d.	GO:0003677;GO:0005634;GO:0005654;GO:0006351;GO:0006355;GO:0009909;GO:0010048	Unknown	B3 domain-containing protein At1g49475
gene:Solyc00g011560	0	0	0	0	0	0	0	0	0	0	0	0	n.d.	n.d.	n.d.	n.d.	n.d.	n.d.	n.d.	n.d.	n.d.	n.d.	GO:0004842;GO:0005622;GO:0005634;GO:0006511;GO:0007275;GO:0008270;GO:0016567;GO:0016874;GO:0046872	Unknown	E3 ubiquitin-protein ligase SINA-like 10
gene:Solyc00g011660	0	0	0	0	0.142781	0	0	0	0	0	0	0	n.d.	n.d.	n.d.	n.d.	n.d.	n.d.	n.d.	n.d.	n.d.	n.d.	GO:0003677;GO:0005634;GO:0005654;GO:0006351;GO:0006355;GO:0009909;GO:0010048	Unknown	B3 domain-containing protein At1g49475
gene:Solyc00g011670	0	0	0	0	0	0	0	0	0	0	0	0	n.d.	n.d.	n.d.	n.d.	n.d.	n.d.	n.d.	n.d.	n.d.	n.d.	Unknown	Unknown	Unknown Protein
gene:Solyc00g011870	0	0	0	0	0	0	0	0	0	0.467896	0	0	n.d.	n.d.	n.d.	n.d.	n.d.	n.d.	n.d.	n.d.	n.d.	n.d.	GO:0003824;GO:0004721;GO:0004722;GO:0005886;GO:0006470;GO:0009610;GO:0016036;GO:0016787;GO:0019375;GO:0042631;GO:0046872	Unknown	Phosphatase 1G
gene:Solyc00g011880	17.8254	12.9381	11.5827	7.8355	9.30266	8.65957	13.324	17.7575	16.5616	13.4042	14.582	11.6892	-0.564253	0.1116	0.0419151	0.890436	0.034619	0.913451	0.598872	0.0968605	-0.00729616	0.981151	Unknown	Unknown	Unknown Protein
gene:Solyc00g011890	7.21303	5.12539	8.22347	19.668	15.8298	13.8515	6.13415	4.49216	6.30064	12.5481	7.87242	12.6013	1.41379	9.09e-05	-0.40877	0.386602	0.812053	0.0420806	-0.601739	0.0609437	1.22082	0.00355464	GO:0000166;GO:0005524;GO:0005737;GO:0005829;GO:0005975;GO:0008152;GO:0009506;GO:0009702;GO:0016020;GO:0016021;GO:0016301;GO:0016310;GO:0016740;GO:0016773	K12446;	Galactokinase like protein
gene:Solyc00g012090	0	0	0	0	0	0	0	0	0	0	0	0	n.d.	n.d.	n.d.	n.d.	n.d.	n.d.	n.d.	n.d.	n.d.	n.d.	Unknown	Unknown	Unknown Protein
gene:Solyc00g012290	0	0	0	0	0	0	0	0	0	0	0	0	n.d.	n.d.	n.d.	n.d.	n.d.	n.d.	n.d.	n.d.	n.d.	n.d.	Unknown	Unknown	Unknown Protein
gene:Solyc00g012300	0	0	0	0	0	0	0	0	0	0	0	0	n.d.	n.d.	n.d.	n.d.	n.d.	n.d.	n.d.	n.d.	n.d.	n.d.	GO:0003676;GO:0004518;GO:0004519;GO:0004523;GO:0016787;GO:0046872;GO:0090305	Unknown	Unknown Protein
gene:Solyc00g012310	0	0	0	0	0	0	0	0	0	0	0	0	n.d.	n.d.	n.d.	n.d.	n.d.	n.d.	n.d.	n.d.	n.d.	n.d.	GO:0003723;GO:0003964;GO:0006278	Unknown	Retrovirus-related Pol polyprotein from type-1 retrotransposable element R2 (Fragment)
gene:Solyc00g012320	0	0	0	0	0	0	0	0	0	0	0	0	n.d.	n.d.	n.d.	n.d.	n.d.	n.d.	n.d.	n.d.	n.d.	n.d.	Unknown	Unknown	Unknown Protein
gene:Solyc00g012330	0	0	0	0	0	0	0	0	0	0	0	0	n.d.	n.d.	n.d.	n.d.	n.d.	n.d.	n.d.	n.d.	n.d.	n.d.	Unknown	Unknown	Unknown Protein
gene:Solyc00g012430	1446.1	326.757	488.999	705.128	510.213	338.29	511.428	399.66	492.006	217.486	349.446	431.132	-0.391128	9.77e-17	-0.817015	3.61e-64	-1.0517	6.24e-89	-0.660568	3.07e-30	-0.234681	7.33e-05	Unknown	Unknown	Unknown Protein
gene:Solyc00g012440	19.7606	4.31217	2.57362	8.65926	5.81347	3.54213	7.99342	3.89752	4.69936	3.0593	3.25728	4.94485	-0.414017	0.341868	-0.81172	0.0679745	-1.11394	0.0229951	-0.699926	0.195417	-0.302224	0.58319	Unknown	Unknown	Unknown Protein
gene:Solyc00g012540	0	0	0	0	0	0	0	0	0	0	0	0	n.d.	n.d.	n.d.	n.d.	n.d.	n.d.	n.d.	n.d.	n.d.	n.d.	Unknown	Unknown	Unknown Protein
gene:Solyc00g012640	0	0	0	0	0	0	0	0	0	0	0	0	n.d.	n.d.	n.d.	n.d.	n.d.	n.d.	n.d.	n.d.	n.d.	n.d.	GO:0003677;GO:0003886;GO:0005515;GO:0005634;GO:0005654;GO:0006306;GO:0008168;GO:0016458;GO:0016740;GO:0032259;GO:0050832;GO:0051567;GO:0090116	Unknown	DNA (cytosine-5)-methyltransferase DRM2
gene:Solyc00g012650	0	0	0	0	0	0	0	0	0	0	0	0	n.d.	n.d.	n.d.	n.d.	n.d.	n.d.	n.d.	n.d.	n.d.	n.d.	Unknown	Unknown	Unknown Protein
gene:Solyc00g012660	0	0	0	0	0	0	0	0	0	0	0	0	n.d.	n.d.	n.d.	n.d.	n.d.	n.d.	n.d.	n.d.	n.d.	n.d.	Unknown	Unknown	Unknown Protein
gene:Solyc00g012670	0	0	0	0	0	0	0	0	0	0	0	0	n.d.	n.d.	n.d.	n.d.	n.d.	n.d.	n.d.	n.d.	n.d.	n.d.	Unknown	Unknown	Unknown Protein
gene:Solyc00g012680	0	0	0	0	0	0	0	0	0	0	0	0	n.d.	n.d.	n.d.	n.d.	n.d.	n.d.	n.d.	n.d.	n.d.	n.d.	Unknown	Unknown	Unknown Protein
gene:Solyc00g012690	0	0	0	0	0	0	0	0	0	0	0	0	n.d.	n.d.	n.d.	n.d.	n.d.	n.d.	n.d.	n.d.	n.d.	n.d.	Unknown	Unknown	Unknown Protein
gene:Solyc00g012700	0	0	0	0	0	0	0	0	0	0	0	0	n.d.	n.d.	n.d.	n.d.	n.d.	n.d.	n.d.	n.d.	n.d.	n.d.	Unknown	Unknown	Unknown Protein
gene:Solyc00g012800	0	0	0	0	0	0	0	0	0	0	0	0	n.d.	n.d.	n.d.	n.d.	n.d.	n.d.	n.d.	n.d.	n.d.	n.d.	Unknown	Unknown	Unknown Protein
gene:Solyc00g012900	0	0	0	0	0	0	0	0	0	0	0	0	n.d.	n.d.	n.d.	n.d.	n.d.	n.d.	n.d.	n.d.	n.d.	n.d.	Unknown	Unknown	Unknown Protein
gene:Solyc00g013000	0	0	0	0	0	0	0	0	0	0	0	0	n.d.	n.d.	n.d.	n.d.	n.d.	n.d.	n.d.	n.d.	n.d.	n.d.	Unknown	Unknown	Unknown Protein
gene:Solyc00g013100	0	0	0	2.14352	0	0	0	0	0	0	0	0	n.d.	n.d.	n.d.	n.d.	n.d.	n.d.	n.d.	n.d.	n.d.	n.d.	GO:0000166;GO:0005524;GO:0005886;GO:0006200;GO:0006810;GO:0009555;GO:0010152;GO:0010584;GO:0016020;GO:0016021;GO:0016887;GO:0017111	Unknown	Unknown Protein
gene:Solyc00g013110	0	0	0	0	0	0	0	0	0	0	0	0	n.d.	n.d.	n.d.	n.d.	n.d.	n.d.	n.d.	n.d.	n.d.	n.d.	Unknown	Unknown	Unknown Protein
gene:Solyc00g013120	9.08118	3.5462	4.23293	4.06921	3.82466	2.91294	4.22585	0.534201	4.96879	2.15646	1.91335	4.43617	-0.490955	0.376325	-0.921411	0.105878	-0.858475	0.14517	-0.36752	0.577003	0.0629359	0.925728	GO:0005739	K03879;	Unknown Protein
gene:Solyc00g013130	0.446546	0.414143	1.31825	1.10885	3.42442	0.907167	1.02359	0.166365	0.859675	0.55965	1.19174	0.575643	1.47083	0.180712	-0.216382	0.877412	0.223473	0.869383	-1.24736	0.248814	0.439855	0.749556	GO:0005739;GO:0005743;GO:0008137;GO:0016020;GO:0016021;GO:0016491;GO:0022900;GO:0042773;GO:0055114;GO:0070469	Unknown	NADH-quinone oxidoreductase subunit N
gene:Solyc00g013140	1.93929	2.20733	1.9517	1.7824	3.35056	2.74586	1.55875	1.47784	2.03643	1.72344	2.0467	2.11359	0.520303	0.50167	-0.393687	0.648896	0.0769259	0.926441	-0.443377	0.570682	0.470613	0.589052	GO:0005739;GO:0005743;GO:0008137;GO:0016020;GO:0016021;GO:0016491;GO:0022900;GO:0042773;GO:0055114;GO:0070469	Unknown	NADH dehydrogenase subunit 5 (Fragment)
gene:Solyc00g013150	0	0	2.38605	0	0	0.729772	0	0	0	0	0	2.50062	-1.55837	0.379944	n.d.	n.d.	0.196268	0.880433	1.75464	0.317518	n.d.	n.d.	GO:0005739;GO:0005743;GO:0008137;GO:0016020;GO:0016021;GO:0016491;GO:0022900;GO:0042773;GO:0055114;GO:0070469	Unknown	Unknown Protein
gene:Solyc00g013160	1.67625	1.86554	1.48454	2.49745	4.35938	2.95129	0.988035	1.4988	2.71072	2.01679	1.07365	3.11163	1.11521	0.147242	-0.0797919	0.929511	0.431851	0.616802	-0.683355	0.349585	0.511643	0.549363	Unknown	Unknown	Unknown Protein
gene:Solyc00g013170	2.96375	2.74869	0	6.30816	11.8581	6.02092	0	6.62503	3.42343	2.22866	9.49155	2.29235	2.2328	0.000173649	0.686676	0.354007	1.42315	0.0368495	-0.809651	0.088622	0.736472	0.212804	Unknown	Unknown	Unknown Protein
gene:Solyc00g013180	0.316932	0.587868	0.350855	0	0.317015	0.214618	0	0	0	0	0.507494	0	-1.0892	0.629184	n.d.	n.d.	-1.17837	0.60566	-0.0891685	0.974872	n.d.	n.d.	GO:0005739;GO:0008137;GO:0016020;GO:0016021;GO:0016491;GO:0022900;GO:0031966;GO:0042773;GO:0055114;GO:0070469	Unknown	NADH-ubiquinone oxidoreductase chain 4
gene:Solyc00g013190	0.970008	0	0	1.0323	0	0	0.952924	0	0	0	0	0.750263	0.240529	0.90606	-0.153755	0.941067	-0.241994	0.912723	-0.482523	0.824419	-0.0882384	0.968215	Unknown	Unknown	Unknown Protein
gene:Solyc00g013290	0	0	0	0	0	0	0	0	0	0	0	0	n.d.	n.d.	n.d.	n.d.	n.d.	n.d.	n.d.	n.d.	n.d.	n.d.	Unknown	Unknown	Unknown Protein
gene:Solyc00g013300	0	0	0	0	0	0	0	0	0	0	0	0	n.d.	n.d.	n.d.	n.d.	n.d.	n.d.	n.d.	n.d.	n.d.	n.d.	Unknown	Unknown	Unknown Protein
gene:Solyc00g013310	0	0	0	0	0	0	0	0	0	0	0	0	n.d.	n.d.	n.d.	n.d.	n.d.	n.d.	n.d.	n.d.	n.d.	n.d.	GO:0003700;GO:0006355;GO:0008270;GO:0043565;GO:0046872	Unknown	Unknown Protein
gene:Solyc00g013320	0	0	0	0	0	0	0	0	0	0	0	0	n.d.	n.d.	n.d.	n.d.	n.d.	n.d.	n.d.	n.d.	n.d.	n.d.	Unknown	Unknown	Unknown Protein
gene:Solyc00g013330	0	0	0	0	0	0	0	0	0	0	0	0	n.d.	n.d.	n.d.	n.d.	n.d.	n.d.	n.d.	n.d.	n.d.	n.d.	Unknown	Unknown	Unknown Protein
gene:Solyc00g013730	0	0	0	0	0	0	0	0	0	0	0	0	n.d.	n.d.	n.d.	n.d.	n.d.	n.d.	n.d.	n.d.	n.d.	n.d.	GO:0003723;GO:0003964;GO:0006278;GO:0016740;GO:0016779;GO:0046872	Unknown	Reverse transcriptase like protein
gene:Solyc00g013740	0	0	0	0	0	0	0	0	0	0	0	0	n.d.	n.d.	n.d.	n.d.	n.d.	n.d.	n.d.	n.d.	n.d.	n.d.	Unknown	Unknown	Unknown Protein
gene:Solyc00g013750	0	0	0	0	0	0	0	0	0	0	0	0	n.d.	n.d.	n.d.	n.d.	n.d.	n.d.	n.d.	n.d.	n.d.	n.d.	GO:0003723;GO:0003964;GO:0006278	Unknown	Reverse transcriptase-like protein
gene:Solyc00g013760	0	0	0	0	0	0	0	0	0	0	0	0	n.d.	n.d.	n.d.	n.d.	n.d.	n.d.	n.d.	n.d.	n.d.	n.d.	Unknown	Unknown	Unknown Protein
gene:Solyc00g013770	0	0	0	0	0	0	0	0	0	0	0	0	n.d.	n.d.	n.d.	n.d.	n.d.	n.d.	n.d.	n.d.	n.d.	n.d.	Unknown	Unknown	Unknown Protein
gene:Solyc00g014170	0	0	0	0	0	0	0	0	0	0	0	0	n.d.	n.d.	n.d.	n.d.	n.d.	n.d.	n.d.	n.d.	n.d.	n.d.	Unknown	Unknown	Unknown Protein
gene:Solyc00g014180	0	0	0	0	0	0	0	0	0	0	0	0	n.d.	n.d.	n.d.	n.d.	n.d.	n.d.	n.d.	n.d.	n.d.	n.d.	Unknown	Unknown	Unknown Protein
gene:Solyc00g014190	0	0	0	0	0	0	0	0	0	0	0	0	n.d.	n.d.	n.d.	n.d.	n.d.	n.d.	n.d.	n.d.	n.d.	n.d.	Unknown	Unknown	Unknown Protein
gene:Solyc00g014290	0	0	0	0	0	0	0	0	0	0	0	0	n.d.	n.d.	n.d.	n.d.	n.d.	n.d.	n.d.	n.d.	n.d.	n.d.	Unknown	Unknown	Unknown Protein
gene:Solyc00g014390	0	0	0	0	0	0	0	0	0	0	0	0	n.d.	n.d.	n.d.	n.d.	n.d.	n.d.	n.d.	n.d.	n.d.	n.d.	GO:0008150	Unknown	Unknown Protein
gene:Solyc00g014790	0	0	0	0	0	0	0	0	0.97018	0	1.34493	0	n.d.	n.d.	n.d.	n.d.	n.d.	n.d.	n.d.	n.d.	0.727933	0.702406	Unknown	Unknown	Unknown Protein
gene:Solyc00g014800	0	0	0	0	0	0	0	0	0.415247	0.270327	0	0	n.d.	n.d.	n.d.	n.d.	n.d.	n.d.	n.d.	n.d.	-0.362538	0.917919	GO:0003700;GO:0005622;GO:0005634;GO:0006351;GO:0006355;GO:0007275;GO:0008270;GO:0009908;GO:0009909;GO:0010582;GO:0030154;GO:0046872	Unknown	Zinc-finger protein 1
gene:Solyc00g014810	0	0	0	0	0	0	0	0	0	0	0	0	n.d.	n.d.	n.d.	n.d.	n.d.	n.d.	n.d.	n.d.	n.d.	n.d.	Unknown	Unknown	Unknown Protein
gene:Solyc00g014820	0	0	0	0	0	0	0	0	0	0.749079	0	0	n.d.	n.d.	n.d.	n.d.	n.d.	n.d.	n.d.	n.d.	n.d.	n.d.	Unknown	Unknown	Unknown Protein
gene:Solyc00g014830	0.530831	0.787699	0.23506	0.451936	0.955746	0.215679	0.312889	0.237319	0.49053	0.718506	0.0850005	0.328462	0.214113	0.894716	-0.706119	0.6962	-0.328165	0.852982	-0.542279	0.756973	0.377953	0.846665	GO:0003954;GO:0005739;GO:0008137;GO:0016491;GO:0016651;GO:0022900;GO:0048038;GO:0051287;GO:0055114;GO:0070469	Unknown	NADH-quinone oxidoreductase subunit D
gene:Solyc00g014840	0.738033	0	0.817031	0	0	0.999553	0.725035	0	0	0.554981	0.590897	0	-0.486884	0.789749	-1.22897	0.534598	-0.311914	0.859729	0.17497	0.929305	0.917057	0.667216	Unknown	Unknown	Unknown Protein
gene:Solyc00g014850	1.84583	0.855944	0	0	3.69262	1.24994	0.906659	0	0	1.38801	0	0	1.02209	0.337919	-1.70339	0.296027	-0.832282	0.570071	-1.85437	0.141303	0.871112	0.650471	Unknown	Unknown	Unknown Protein
gene:Solyc00g014860	0	0	0	0	0	0	0	0	0	0	0	0	n.d.	n.d.	n.d.	n.d.	n.d.	n.d.	n.d.	n.d.	n.d.	n.d.	Unknown	Unknown	Unknown Protein
gene:Solyc00g014960	0	0	0	0	0	0	0	0	0	0	0	0	n.d.	n.d.	n.d.	n.d.	n.d.	n.d.	n.d.	n.d.	n.d.	n.d.	GO:0005634;GO:0008150	Unknown	Unknown Protein
gene:Solyc00g014970	0	0	0	0	0	0	0	0	0	0	0	0	n.d.	n.d.	n.d.	n.d.	n.d.	n.d.	n.d.	n.d.	n.d.	n.d.	GO:0000166;GO:0000287;GO:0000784;GO:0003677;GO:0004386;GO:0005524;GO:0005634;GO:0016787;GO:0017116;GO:0032204;GO:0033682;GO:0042162;GO:0043141;GO:0051974	K15255;	Unknown Protein
gene:Solyc00g014980	0	0	0	0	0	0	0	0	0	0	0	0	n.d.	n.d.	n.d.	n.d.	n.d.	n.d.	n.d.	n.d.	n.d.	n.d.	GO:0005515;GO:0005634;GO:0005737;GO:0006952;GO:0009626;GO:0016567;GO:0031348;GO:0042177	Unknown	Dihydroflavonol-4-reductase (Fragment)
gene:Solyc00g014990	0	0	0	0	0	0	0	0	0	0	0	0	n.d.	n.d.	n.d.	n.d.	n.d.	n.d.	n.d.	n.d.	n.d.	n.d.	GO:0005777;GO:0016020;GO:0016021	Unknown	Unknown Protein
gene:Solyc00g015000	0	0	0	0	0	0	0	0	0	0	0	0	n.d.	n.d.	n.d.	n.d.	n.d.	n.d.	n.d.	n.d.	n.d.	n.d.	GO:0003677;GO:0003886;GO:0005515;GO:0005634;GO:0005654;GO:0006306;GO:0008168;GO:0016458;GO:0016740;GO:0032259;GO:0050832;GO:0051567;GO:0090116	Unknown	Unknown Protein
gene:Solyc00g015600	65.0193	22.613	53.9842	8.64935	16.2591	33.022	31.9371	18.1676	46.9399	24.4464	39.0426	6.28624	-1.13886	1.06e-07	-0.673389	0.000349776	-0.892596	1.28e-05	0.246265	0.335828	-0.219206	0.328792	Unknown	Unknown	Unknown Protein
gene:Solyc00g015610	0	0	0	0	0	0	0	0	0	0	0	0	n.d.	n.d.	n.d.	n.d.	n.d.	n.d.	n.d.	n.d.	n.d.	n.d.	GO:0000166;GO:0004672;GO:0004674;GO:0005524;GO:0006468;GO:0016301;GO:0016310;GO:0016740;GO:0016772	Unknown	Unknown Protein
gene:Solyc00g015620	0	0	0	0	0	0	0	0	0	0	0	0	n.d.	n.d.	n.d.	n.d.	n.d.	n.d.	n.d.	n.d.	n.d.	n.d.	Unknown	Unknown	Unknown Protein
gene:Solyc00g015720	0	0	0	0	0	0	0	0	0	0	0	0	n.d.	n.d.	n.d.	n.d.	n.d.	n.d.	n.d.	n.d.	n.d.	n.d.	Unknown	Unknown	Glycosyltransferase-like protein
gene:Solyc00g015730	0	0	0	0	0	0	0	0	0	0	0	0	n.d.	n.d.	n.d.	n.d.	n.d.	n.d.	n.d.	n.d.	n.d.	n.d.	GO:0003676;GO:0003700;GO:0005622;GO:0005634;GO:0006351;GO:0006355;GO:0007275;GO:0008270;GO:0009409;GO:0009908;GO:0030154;GO:0046872;GO:0048441;GO:0048446	Unknown	RAMOSA1 C2H2 zinc-finger transcription factor
gene:Solyc00g015740	0	0	0	0	0	0	0	0	0	0	0	0	n.d.	n.d.	n.d.	n.d.	n.d.	n.d.	n.d.	n.d.	n.d.	n.d.	GO:0004033;GO:0005829;GO:0006950;GO:0009409;GO:0009414;GO:0009636;GO:0009651;GO:0016229;GO:0016491;GO:0046482;GO:0046686;GO:0055114;GO:0070401	Unknown	Reductase 2
gene:Solyc00g015750	0	0	0	0	0	0	0	0	0	0	0	0	n.d.	n.d.	n.d.	n.d.	n.d.	n.d.	n.d.	n.d.	n.d.	n.d.	GO:0004033;GO:0006950;GO:0008106;GO:0009409;GO:0009414;GO:0009507;GO:0009636;GO:0009651;GO:0016229;GO:0016491;GO:0055114;GO:0070401	Unknown	Reductase 2
gene:Solyc00g015760	0	0	0	0	0	0	0	0	0	0	0	0	n.d.	n.d.	n.d.	n.d.	n.d.	n.d.	n.d.	n.d.	n.d.	n.d.	GO:0009860;GO:0010183;GO:0016491;GO:0045454;GO:0046686;GO:0047134;GO:0055114	Unknown	Unknown Protein
gene:Solyc00g015770	0	0	0	0	0	0	0	0	0	0	0	0	n.d.	n.d.	n.d.	n.d.	n.d.	n.d.	n.d.	n.d.	n.d.	n.d.	GO:0005634;GO:0005829;GO:0016491;GO:0055114	K00011;	Aldo-keto reductase
gene:Solyc00g016470	0	0	0	0	0	0	0	0	0	0	0	0	n.d.	n.d.	n.d.	n.d.	n.d.	n.d.	n.d.	n.d.	n.d.	n.d.	Unknown	Unknown	Unknown Protein
gene:Solyc00g016480	0	0	0	0	0	0	0	0	0	0	0	0	n.d.	n.d.	n.d.	n.d.	n.d.	n.d.	n.d.	n.d.	n.d.	n.d.	Unknown	Unknown	Unknown Protein
gene:Solyc00g016490	0	0	0	0	0	0	0	0	0	0	0	0	n.d.	n.d.	n.d.	n.d.	n.d.	n.d.	n.d.	n.d.	n.d.	n.d.	GO:0005634;GO:0008150	Unknown	Unknown Protein
gene:Solyc00g016590	0	0	0	0	0	0	0	0	0	0	0	0	n.d.	n.d.	n.d.	n.d.	n.d.	n.d.	n.d.	n.d.	n.d.	n.d.	Unknown	Unknown	Unknown Protein
gene:Solyc00g016690	0	0	0	0	0	0	0	0	0	0	0	0	n.d.	n.d.	n.d.	n.d.	n.d.	n.d.	n.d.	n.d.	n.d.	n.d.	GO:0003723;GO:0003964;GO:0006278	Unknown	Reverse transcriptase like protein
gene:Solyc00g016790	0	0	0	0	0	0	0	0	0	0	0	0	n.d.	n.d.	n.d.	n.d.	n.d.	n.d.	n.d.	n.d.	n.d.	n.d.	Unknown	Unknown	Unknown Protein
gene:Solyc00g016890	0	0	0	0	0	0	0	0	0	0	0	0	n.d.	n.d.	n.d.	n.d.	n.d.	n.d.	n.d.	n.d.	n.d.	n.d.	Unknown	Unknown	Unknown Protein
gene:Solyc00g016900	0	0	0	0	0	0	0	0	0	0	0	0	n.d.	n.d.	n.d.	n.d.	n.d.	n.d.	n.d.	n.d.	n.d.	n.d.	Unknown	Unknown	Unknown Protein
gene:Solyc00g016910	0	0	0	0	0	0	0	0	0	0	0	0	n.d.	n.d.	n.d.	n.d.	n.d.	n.d.	n.d.	n.d.	n.d.	n.d.	Unknown	Unknown	Unknown Protein
gene:Solyc00g017210	2.87845	1.46396	2.26143	1.48224	2.69345	0.754533	0.912179	1.5567	1.39431	0.977523	0.966442	1.65182	-0.270917	0.750939	-0.901633	0.320386	-0.748392	0.417867	-0.477475	0.631077	0.153241	0.884484	GO:0000166;GO:0005524;GO:0005737;GO:0005856	Unknown	Actin
gene:Solyc00g017220	0	0	0	0	0	0	0	0	0	0	0	0	n.d.	n.d.	n.d.	n.d.	n.d.	n.d.	n.d.	n.d.	n.d.	n.d.	GO:0000793;GO:0003677;GO:0003682;GO:0003700;GO:0005515;GO:0005634;GO:0005730;GO:0006351;GO:0006355;GO:0008356;GO:0009615;GO:0009651;GO:0009733;GO:0009739;GO:0009751;GO:0009753;GO:0009944;GO:0009965;GO:0010338;GO:0042742;GO:0042803;GO:0045088;GO:0045892;GO:0046686;GO:0050832	K09422;	Phantastica transcription factor (Fragment)
gene:Solyc00g017230	0.177735	0	0	0	0	0	0	0	0	0	0	0	n.d.	n.d.	n.d.	n.d.	n.d.	n.d.	n.d.	n.d.	n.d.	n.d.	GO:0005576;GO:0005618;GO:0006949;GO:0007047;GO:0009664;GO:0009739;GO:0010114;GO:0016020	Unknown	Expansin
gene:Solyc00g017530	0	0	0	0	0	0	0	0	0	0	0	0	n.d.	n.d.	n.d.	n.d.	n.d.	n.d.	n.d.	n.d.	n.d.	n.d.	GO:0003676;GO:0003964;GO:0004190;GO:0004518;GO:0004519;GO:0006508;GO:0008233;GO:0008270;GO:0015074;GO:0016740;GO:0016779;GO:0016787;GO:0046872;GO:0090305	Unknown	Unknown Protein
gene:Solyc00g017540	0	0	0	0	0	0	0	0	0	0	0	0	n.d.	n.d.	n.d.	n.d.	n.d.	n.d.	n.d.	n.d.	n.d.	n.d.	Unknown	Unknown	Unknown Protein
gene:Solyc00g017550	0	0	0	0	0	0	0.977617	0	0	0	0	0	n.d.	n.d.	n.d.	n.d.	n.d.	n.d.	n.d.	n.d.	n.d.	n.d.	Unknown	Unknown	Unknown Protein
gene:Solyc00g017750	0	0	0	0	0	0	0	0	0	0	0	0	n.d.	n.d.	n.d.	n.d.	n.d.	n.d.	n.d.	n.d.	n.d.	n.d.	Unknown	Unknown	Unknown Protein
gene:Solyc00g017760	0	0	0	0	0	0	0	0	0	0	0	0	n.d.	n.d.	n.d.	n.d.	n.d.	n.d.	n.d.	n.d.	n.d.	n.d.	Unknown	Unknown	Unknown Protein
gene:Solyc00g017860	0	0	0	0	0	0	0	0	0	0	0	0	n.d.	n.d.	n.d.	n.d.	n.d.	n.d.	n.d.	n.d.	n.d.	n.d.	GO:0055114	K07007;	Unknown Protein
gene:Solyc00g017870	0	0	0	0	0	0	0	0	0	0	0	0	n.d.	n.d.	n.d.	n.d.	n.d.	n.d.	n.d.	n.d.	n.d.	n.d.	Unknown	Unknown	Unknown Protein
gene:Solyc00g017880	0	0	0	0	0	0	0	0	0	0	0	0	n.d.	n.d.	n.d.	n.d.	n.d.	n.d.	n.d.	n.d.	n.d.	n.d.	GO:0000166;GO:0003677;GO:0005524;GO:0006281;GO:0006298;GO:0006974;GO:0030983	K03555;	DNA mismatch repair protein mutS
gene:Solyc00g017890	0	0	0	0	0	0	0	0	0	0	0	0	n.d.	n.d.	n.d.	n.d.	n.d.	n.d.	n.d.	n.d.	n.d.	n.d.	GO:0005886;GO:0016020;GO:0016021	K08994;	Unknown Protein
gene:Solyc00g017900	0	0	0	0	0	0	0	0	0	0	0	0	n.d.	n.d.	n.d.	n.d.	n.d.	n.d.	n.d.	n.d.	n.d.	n.d.	GO:0001510;GO:0003723;GO:0005737;GO:0006364;GO:0006396;GO:0008168;GO:0008173;GO:0016740;GO:0032259	K03218;	tRNA/rRNA methyltransferase
gene:Solyc00g017910	0	0	0	0	0	0	0	0	0	0	0	0	n.d.	n.d.	n.d.	n.d.	n.d.	n.d.	n.d.	n.d.	n.d.	n.d.	GO:0000166;GO:0003951;GO:0005524;GO:0005737;GO:0006741;GO:0008152;GO:0016301;GO:0016310;GO:0016740;GO:0019674	K00858;	ATP-NAD/AcoX kinase
gene:Solyc00g017920	0	0	0	0	0	0	0	0	0	0	0	0	n.d.	n.d.	n.d.	n.d.	n.d.	n.d.	n.d.	n.d.	n.d.	n.d.	GO:0003824;GO:0004332;GO:0005975;GO:0006096;GO:0008270;GO:0016829;GO:0016832;GO:0046872	K01624;	Fructose-bisphosphate aldolase
gene:Solyc00g017930	0	0	0	0	0	0	0	0	0	0	0	0	n.d.	n.d.	n.d.	n.d.	n.d.	n.d.	n.d.	n.d.	n.d.	n.d.	GO:0000166;GO:0003989;GO:0005524;GO:0005737;GO:0006629;GO:0006631;GO:0006633;GO:0009317;GO:0016874;GO:2001295	K01963;	Acetyl-coenzyme A carboxylase carboxyl transferase subunit beta
gene:Solyc00g018230	0	0	0	0	0	0	0	0	0	0	0	0	n.d.	n.d.	n.d.	n.d.	n.d.	n.d.	n.d.	n.d.	n.d.	n.d.	GO:0003723;GO:0003964;GO:0004518;GO:0004519;GO:0006278;GO:0016740;GO:0016779;GO:0016787;GO:0046872;GO:0090305	Unknown	Reverse transcriptase-like protein
gene:Solyc00g018240	0	0	0	0	0	0	0	0	0	0	0	0	n.d.	n.d.	n.d.	n.d.	n.d.	n.d.	n.d.	n.d.	n.d.	n.d.	Unknown	Unknown	LINE-type retrotransposon LIb DNA complete sequence Insertion at the S10 site
gene:Solyc00g018440	0	0	0	0	0	0	0	0	0	0	0	0	n.d.	n.d.	n.d.	n.d.	n.d.	n.d.	n.d.	n.d.	n.d.	n.d.	GO:0003723;GO:0003964;GO:0006278	Unknown	Reverse transcriptase-like protein
gene:Solyc00g018450	0	0	0	0	0	0	0	0	0	0	0	0	n.d.	n.d.	n.d.	n.d.	n.d.	n.d.	n.d.	n.d.	n.d.	n.d.	GO:0003723;GO:0003964;GO:0006278	Unknown	Unknown Protein
gene:Solyc00g018460	0	0	0	0	0	0	0	0	0	0	0	0	n.d.	n.d.	n.d.	n.d.	n.d.	n.d.	n.d.	n.d.	n.d.	n.d.	GO:0003723;GO:0003964;GO:0006278;GO:0016740;GO:0016779;GO:0046872	Unknown	Reverse transcriptase-like protein
gene:Solyc00g018760	0	0	0	0	0	0	0	0	0	0	0	0	n.d.	n.d.	n.d.	n.d.	n.d.	n.d.	n.d.	n.d.	n.d.	n.d.	Unknown	Unknown	Unknown Protein
gene:Solyc00g018770	0	0	0	0	0	0	0	0	0	0	0	0	n.d.	n.d.	n.d.	n.d.	n.d.	n.d.	n.d.	n.d.	n.d.	n.d.	GO:0005634;GO:0008150	Unknown	Unknown Protein
gene:Solyc00g018970	43.4717	0	9.62496	37.0107	78.2695	5.88757	8.54121	0	30.1285	13.0758	48.727	6.72473	1.34105	3.85e-09	-0.585537	0.053259	0.496669	0.0585442	-0.844379	7.79e-05	1.08221	0.000137176	Unknown	Unknown	Unknown Protein
gene:Solyc00g019270	0	0	0	0	0	0	0	0	0	0	0	0	n.d.	n.d.	n.d.	n.d.	n.d.	n.d.	n.d.	n.d.	n.d.	n.d.	GO:0003723;GO:0003964;GO:0006278	Unknown	Unknown Protein
gene:Solyc00g019280	0	0	0	0	0	0	0	0	0	0	0	0	n.d.	n.d.	n.d.	n.d.	n.d.	n.d.	n.d.	n.d.	n.d.	n.d.	Unknown	Unknown	Reverse transcriptase like protein
gene:Solyc00g019290	0	0	0	0	0	0	0	0	0	0	0	0	n.d.	n.d.	n.d.	n.d.	n.d.	n.d.	n.d.	n.d.	n.d.	n.d.	GO:0003676;GO:0004518;GO:0004519;GO:0004523;GO:0016787;GO:0046872;GO:0090305	Unknown	Unknown Protein
gene:Solyc00g019300	0	0	0	0	0	0	0	0	0	0	0	0	n.d.	n.d.	n.d.	n.d.	n.d.	n.d.	n.d.	n.d.	n.d.	n.d.	Unknown	Unknown	Unknown Protein
gene:Solyc00g019310	0	0	0	0	0	0	0	0	0	0	0	0	n.d.	n.d.	n.d.	n.d.	n.d.	n.d.	n.d.	n.d.	n.d.	n.d.	Unknown	Unknown	Unknown Protein
gene:Solyc00g019610	0	0	0	0	0	0	0	0	0	0	0	0	n.d.	n.d.	n.d.	n.d.	n.d.	n.d.	n.d.	n.d.	n.d.	n.d.	Unknown	Unknown	Unknown Protein
gene:Solyc00g019620	0	0	0	0	0	0	0	0	0	0	0	0	n.d.	n.d.	n.d.	n.d.	n.d.	n.d.	n.d.	n.d.	n.d.	n.d.	GO:0005125;GO:0005576;GO:0005615;GO:0005622;GO:0005634;GO:0005737;GO:0005886;GO:0006351;GO:0006355;GO:0006935;GO:0006955;GO:0019048;GO:0030595;GO:0050930	Unknown	PDZ domain containing protein (Fragment)
gene:Solyc00g019630	0	0	0	0	0	0	0	0	0	0	0	0	n.d.	n.d.	n.d.	n.d.	n.d.	n.d.	n.d.	n.d.	n.d.	n.d.	Unknown	Unknown	Unknown Protein
gene:Solyc00g019730	1.74425	0.808842	1.44822	0	0.872355	0	1.71353	1.46213	1.51109	0.327907	1.39651	2.02367	-2.04675	0.170023	0.0999951	0.918725	0.034288	0.973604	2.08104	0.170193	-0.065707	0.947329	GO:0004129;GO:0005739;GO:0005743;GO:0015002;GO:0016020;GO:0016021;GO:0016491;GO:0019646;GO:0022904;GO:0055114	Unknown	Cytochrome c oxidase subunit 3
gene:Solyc00g019740	1.93755	4.31269	4.71887	5.77353	3.4885	2.09929	6.47164	2.59866	2.23806	3.78815	2.17178	4.19613	0.201419	0.741346	-0.0841764	0.890434	0.0175011	0.977757	-0.183918	0.767652	0.101677	0.870152	GO:0000166;GO:0000276;GO:0005524;GO:0005739;GO:0006754;GO:0006810;GO:0006811;GO:0015078;GO:0015986;GO:0015992;GO:0016020;GO:0016021;GO:0016820;GO:0031966;GO:0045263	Unknown	ATPase subunit 8
gene:Solyc00g019750	0	0	0	0	2.96453	2.00697	0	0	0	2.22866	0	0	n.d.	n.d.	n.d.	n.d.	n.d.	n.d.	-1.17963	0.291487	n.d.	n.d.	Unknown	Unknown	Unknown Protein
gene:Solyc00g019950	0	0.260697	0	0.299146	0.562336	0.380699	0	0	0	0.634125	0.225054	0.434831	2.40316	0.373928	n.d.	n.d.	2.44001	0.361834	0.0368448	0.983777	n.d.	n.d.	GO:0003954;GO:0005739;GO:0005743;GO:0008137;GO:0016020;GO:0016491;GO:0016651;GO:0022900;GO:0055114;GO:0070469	Unknown	NADH-quinone oxidoreductase subunit C
gene:Solyc00g019960	2.1822	0	2.41578	2.32234	2.18278	2.95546	0	2.439	2.52066	0	3.49431	1.68785	0.849023	0.313565	-0.0188786	0.98386	0.30116	0.744211	-0.547863	0.503118	0.320039	0.723425	Unknown	Unknown	Unknown Protein
gene:Solyc00g019970	0.581195	0	0.643405	0	1.74404	0	0	0	0	0	0	0	0.660858	0.695181	n.d.	n.d.	n.d.	n.d.	n.d.	n.d.	n.d.	n.d.	Unknown	Unknown	Unknown Protein
gene:Solyc00g019980	0.319844	0.593271	0	0.340384	0	0.21659	0	0	0	0	0	0.247387	-0.562451	0.815792	n.d.	n.d.	-1.75542	0.552881	-1.19297	0.721657	n.d.	n.d.	Unknown	Unknown	Unknown Protein
gene:Solyc00g019990	0	2.50778	8.98027	2.87764	0	0	2.65637	3.02219	0	2.03333	6.49475	0	-1.84644	0.0298922	-1.14466	0.110663	-0.301234	0.642121	1.54521	0.0918572	0.843422	0.274541	Unknown	Unknown	Unknown Protein
gene:Solyc00g020000	0	0	0	0	5.57691	3.77554	0	0	6.44019	4.19258	0	4.31239	4.37608	0.00159834	3.55898	0.0193947	4.21691	0.00298297	-0.159167	0.815777	0.657929	0.379399	Unknown	Unknown	Unknown Protein
gene:Solyc00g020010	2.27408	4.21813	0	4.84023	4.54935	4.61983	2.23403	5.08336	5.25357	1.71004	1.82071	1.75891	1.26035	0.0562647	0.825194	0.223892	-0.166928	0.842922	-1.42728	0.040119	-0.992122	0.164122	Unknown	Unknown	Unknown Protein
gene:Solyc00g020020	0.348685	1.29353	1.54403	2.59754	2.44143	0.94448	1.02763	0.389717	3.22213	1.04881	0.83751	3.23633	1.05986	0.277389	0.413985	0.690587	0.81364	0.422577	-0.246216	0.776447	0.399655	0.664756	Unknown	Unknown	Unknown Protein
gene:Solyc00g020030	6.84845	3.17575	0	3.64413	3.42512	4.63759	3.36392	3.82717	0	2.57492	2.74156	5.29701	0.3746	0.545372	-0.607324	0.385518	0.211019	0.739637	-0.163581	0.788941	0.818343	0.234886	Unknown	Unknown	Unknown Protein
gene:Solyc00g020040	0.497851	0	0	1.05964	0.248991	0.168566	0	0	0	0	0.398598	0	1.71981	0.434727	n.d.	n.d.	-0.192173	0.949849	-1.91198	0.411699	n.d.	n.d.	GO:0005739;GO:0006810;GO:0015232;GO:0015886;GO:0016020;GO:0016021;GO:0017004;GO:0031966	Unknown	Cytochrome c biogenesis (Fragment)
gene:Solyc00g020440	0	0	0	0	0	0	0	0	0	0	0	0	n.d.	n.d.	n.d.	n.d.	n.d.	n.d.	n.d.	n.d.	n.d.	n.d.	Unknown	Unknown	Unknown Protein
gene:Solyc00g020540	0	0	0	0	0	0	0	0.0599524	0	0	0	0	n.d.	n.d.	n.d.	n.d.	n.d.	n.d.	n.d.	n.d.	n.d.	n.d.	Unknown	Unknown	Unknown Protein
gene:Solyc00g020840	0	0	0	0	0.661772	0	0	0	0	0	0	0	n.d.	n.d.	n.d.	n.d.	n.d.	n.d.	n.d.	n.d.	n.d.	n.d.	GO:0000293;GO:0006811;GO:0016020;GO:0016021;GO:0016491;GO:0022900;GO:0046872;GO:0055114	Unknown	Ferric reductase
gene:Solyc00g020940	0	0	0	0	0	0	0	0	0	0	0	0	n.d.	n.d.	n.d.	n.d.	n.d.	n.d.	n.d.	n.d.	n.d.	n.d.	GO:0000079;GO:0005515;GO:0005634;GO:0005737;GO:0006351;GO:0006355;GO:0006396;GO:0008023;GO:0016607;GO:0019901	Unknown	Unknown Protein
gene:Solyc00g020950	0	0	0	0	0	0	0	0	0	0	0	0	n.d.	n.d.	n.d.	n.d.	n.d.	n.d.	n.d.	n.d.	n.d.	n.d.	Unknown	Unknown	Unknown Protein
gene:Solyc00g020960	0	0	0	0	0	0	0	0	0	0	0	0	n.d.	n.d.	n.d.	n.d.	n.d.	n.d.	n.d.	n.d.	n.d.	n.d.	Unknown	Unknown	Unknown Protein
gene:Solyc00g020970	0	0	0	0	0	0	0	0	0	0	0	0	n.d.	n.d.	n.d.	n.d.	n.d.	n.d.	n.d.	n.d.	n.d.	n.d.	GO:0008270;GO:0016567;GO:0016874;GO:0046872	Unknown	Unknown Protein
gene:Solyc00g020980	0	0	0	0	0	0	0	0	0	0	0	0	n.d.	n.d.	n.d.	n.d.	n.d.	n.d.	n.d.	n.d.	n.d.	n.d.	Unknown	Unknown	Unknown Protein
gene:Solyc00g020990	0	0	0	0	0	0	0	0	0	0	0	0	n.d.	n.d.	n.d.	n.d.	n.d.	n.d.	n.d.	n.d.	n.d.	n.d.	GO:0000166;GO:0005525;GO:0005622;GO:0005737;GO:0005764;GO:0005765;GO:0005768;GO:0005819;GO:0005856;GO:0007049;GO:0007059;GO:0007067;GO:0007264;GO:0016020;GO:0019003;GO:0030496;GO:0031902;GO:0043014;GO:0048487;GO:0051233;GO:0051301	K07956;	ADP-ribosylation factor-like 8B
gene:Solyc00g021090	0	0	0	0	0	0	0	0	0	0	0	0	n.d.	n.d.	n.d.	n.d.	n.d.	n.d.	n.d.	n.d.	n.d.	n.d.	Unknown	Unknown	Unknown Protein
gene:Solyc00g021490	0	0	0	0	0	0	0	0	0	0	0	0	n.d.	n.d.	n.d.	n.d.	n.d.	n.d.	n.d.	n.d.	n.d.	n.d.	Unknown	Unknown	Unknown Protein
gene:Solyc00g021500	0	0	0	0	0	0	0	0	0	0	0	0	n.d.	n.d.	n.d.	n.d.	n.d.	n.d.	n.d.	n.d.	n.d.	n.d.	Unknown	Unknown	DNA alkylation repair enzyme
gene:Solyc00g021510	0	0	0	0	0	0	0	0	0	0	0	0	n.d.	n.d.	n.d.	n.d.	n.d.	n.d.	n.d.	n.d.	n.d.	n.d.	GO:0000302;GO:0005515;GO:0005886;GO:0006810;GO:0006811;GO:0006812;GO:0006814;GO:0006816;GO:0006869;GO:0006891;GO:0006979;GO:0009651;GO:0009941;GO:0010163;GO:0010351;GO:0015297;GO:0015299;GO:0016020;GO:0016021;GO:0016558;GO:0042542;GO:0055085;GO:2000377	Unknown	Sodium/hydrogen exchanger
gene:Solyc00g021520	0	0	0	0	0	0	0	0	0	0	0	0	n.d.	n.d.	n.d.	n.d.	n.d.	n.d.	n.d.	n.d.	n.d.	n.d.	GO:0000166;GO:0005525;GO:0005737	K03665;	GTP-binding protein HflX
gene:Solyc00g021530	0	0	0	0	0	0	0	0	0	0	0	0	n.d.	n.d.	n.d.	n.d.	n.d.	n.d.	n.d.	n.d.	n.d.	n.d.	Unknown	Unknown	Calcineurin-like phosphoesterase
gene:Solyc00g021630	0	0.214024	0	0.736766	1.61581	0	1.13352	0	0	0.347064	0.184762	0.356982	3.60913	0.135931	2.27685	0.433289	2.18271	0.479648	-1.42643	0.400502	-0.0941398	0.963057	GO:0005739;GO:0008137;GO:0016020;GO:0016021;GO:0016491;GO:0022900;GO:0031966;GO:0055114;GO:0070469	Unknown	NADH-ubiquinone oxidoreductase chain 6 (Fragment)
gene:Solyc00g021640	0.30635	0.473533	0.452188	0.434697	0.102143	0.276602	0.601908	0.456532	0.235909	0.230366	0.0817582	0.394916	-0.448239	0.825897	-0.0569784	0.974952	-0.672615	0.749993	-0.224376	0.923702	-0.615636	0.767451	GO:0003723;GO:0005739;GO:0005763;GO:0005840;GO:0019843;GO:0030529	Unknown	Ribosomal protein S4
gene:Solyc00g021650	0	2.02386	0	0	0	2.95546	0	0	0	0	0	0	0.697008	0.592912	n.d.	n.d.	n.d.	n.d.	n.d.	n.d.	n.d.	n.d.	Unknown	Unknown	Unknown Protein
gene:Solyc00g021660	0	0	0	0	0	0	0	0	0	0	0	0	n.d.	n.d.	n.d.	n.d.	n.d.	n.d.	n.d.	n.d.	n.d.	n.d.	Unknown	Unknown	Unknown Protein
gene:Solyc00g021960	0	0	0	0	0	0	0	0	0	0	0	0	n.d.	n.d.	n.d.	n.d.	n.d.	n.d.	n.d.	n.d.	n.d.	n.d.	Unknown	Unknown	Unknown Protein
gene:Solyc00g021970	0	0	0	0	0	0	0	0	0	0	0	0	n.d.	n.d.	n.d.	n.d.	n.d.	n.d.	n.d.	n.d.	n.d.	n.d.	Unknown	Unknown	Unknown Protein
gene:Solyc00g022070	0	0	0	0	0	0	0	0	0	0	0	0	n.d.	n.d.	n.d.	n.d.	n.d.	n.d.	n.d.	n.d.	n.d.	n.d.	Unknown	Unknown	Unknown Protein
gene:Solyc00g022080	0	0	0	0	0	0	0	0	0	2.12781	0	0	n.d.	n.d.	n.d.	n.d.	n.d.	n.d.	n.d.	n.d.	n.d.	n.d.	Unknown	Unknown	Unknown Protein
gene:Solyc00g022090	0	0	0	0	0	0	0.669942	0	0	0	0	0	n.d.	n.d.	n.d.	n.d.	n.d.	n.d.	n.d.	n.d.	n.d.	n.d.	Unknown	Unknown	Unknown Protein
gene:Solyc00g022100	3.74984	1.73887	2.07561	3.59158	1.12525	1.26964	1.10514	1.25733	3.032	4.22966	2.10158	2.32028	-0.18677	0.812169	-0.615849	0.445302	0.32235	0.653004	0.50912	0.503224	0.938199	0.228485	GO:0005739	Unknown	Unknown Protein
gene:Solyc00g022110	1.06641	0.659352	0.787038	1.13489	1.24447	0.962859	1.04763	0.99325	0.410603	0.668259	0.853807	1.23724	0.562246	0.638754	-0.163761	0.899327	0.263616	0.833849	-0.298629	0.79867	0.427377	0.734999	GO:0003735;GO:0005622;GO:0005739;GO:0005840;GO:0006412;GO:0030529	Unknown	Ribosomal protein L2
gene:Solyc00g022210	0	0	0	0	0	0	0	0	0	0	0	0	n.d.	n.d.	n.d.	n.d.	n.d.	n.d.	n.d.	n.d.	n.d.	n.d.	Unknown	Unknown	Unknown Protein
gene:Solyc00g022220	0	0	0	0	0	0	0	0	0	0	0	0	n.d.	n.d.	n.d.	n.d.	n.d.	n.d.	n.d.	n.d.	n.d.	n.d.	GO:0003723;GO:0003964;GO:0006278	Unknown	Reverse transcriptase-like protein
gene:Solyc00g022620	0	0	0	0	0	0	0	0	0	0	0	0	n.d.	n.d.	n.d.	n.d.	n.d.	n.d.	n.d.	n.d.	n.d.	n.d.	GO:0003676;GO:0004518;GO:0004519;GO:0004523;GO:0016787;GO:0046872;GO:0090305	Unknown	Reverse transcriptase like protein
gene:Solyc00g022920	0	0	0	0	0	0	0	0	0	0	0	0	n.d.	n.d.	n.d.	n.d.	n.d.	n.d.	n.d.	n.d.	n.d.	n.d.	GO:0000166;GO:0004638;GO:0005524;GO:0006164;GO:0006189;GO:0009507;GO:0009536;GO:0016829;GO:0016831;GO:0034023;GO:0046872	Unknown	Phosphoribosylaminoimidazole carboxylase like protein
gene:Solyc00g023020	0	0	0	0	0	0	0	0	0	0	0	0	n.d.	n.d.	n.d.	n.d.	n.d.	n.d.	n.d.	n.d.	n.d.	n.d.	GO:0000166;GO:0004638;GO:0005524;GO:0006164;GO:0006189;GO:0009507;GO:0009536;GO:0016829;GO:0016831;GO:0034023;GO:0046872	Unknown	Phosphoribosylaminoimidazole carboxylase ATPase subunit
gene:Solyc00g023030	0	0	0	0	0	0	0	0	0	0	0	0	n.d.	n.d.	n.d.	n.d.	n.d.	n.d.	n.d.	n.d.	n.d.	n.d.	GO:0005506;GO:0006633;GO:0016020;GO:0016021;GO:0016491;GO:0055114	Unknown	Unknown Protein
gene:Solyc00g023040	0	0	0	0	0	0	0	0	0	0	0	0	n.d.	n.d.	n.d.	n.d.	n.d.	n.d.	n.d.	n.d.	n.d.	n.d.	GO:0005506;GO:0006633;GO:0016020;GO:0016021;GO:0016491;GO:0055114	Unknown	CER1-like protein
gene:Solyc00g023050	0	0	0	0	0	0	0	0	0	0	0	0	n.d.	n.d.	n.d.	n.d.	n.d.	n.d.	n.d.	n.d.	n.d.	n.d.	GO:0005506;GO:0006633;GO:0016020;GO:0016021;GO:0016491;GO:0055114	Unknown	CER1-like protein
gene:Solyc00g023250	0	0	0	0	0	0	0	0	0	0	0	0	n.d.	n.d.	n.d.	n.d.	n.d.	n.d.	n.d.	n.d.	n.d.	n.d.	GO:0000166;GO:0005516;GO:0006810;GO:0008152;GO:0009507;GO:0009528;GO:0009536;GO:0009706;GO:0015031;GO:0016020;GO:0016491;GO:0055114	Unknown	Short-chain dehydrogenase/reductase family protein
gene:Solyc00g023260	0	0	0	0	0	0	0	0	0	0	0	0	n.d.	n.d.	n.d.	n.d.	n.d.	n.d.	n.d.	n.d.	n.d.	n.d.	GO:0005096;GO:0005634;GO:0005794;GO:0005829;GO:0006007;GO:0006810;GO:0008060;GO:0008270;GO:0016192;GO:0032312;GO:0043547;GO:0046872	K12492;	ADP-ribosylation factor GTPase activating protein 1
gene:Solyc00g023270	0	0	0	0	0	0	0	0	0	0	0	0	n.d.	n.d.	n.d.	n.d.	n.d.	n.d.	n.d.	n.d.	n.d.	n.d.	GO:0000808;GO:0003688;GO:0005515;GO:0005634;GO:0005656;GO:0005664;GO:0006260;GO:0006267;GO:0006270;GO:0030466	K02604;	Origin recognition complex subunit 2
gene:Solyc00g023470	0	0	0	0	0	0	0	0	0	0	0	0	n.d.	n.d.	n.d.	n.d.	n.d.	n.d.	n.d.	n.d.	n.d.	n.d.	GO:0004857;GO:0005576;GO:0005618;GO:0007047;GO:0016787;GO:0030599;GO:0042545;GO:0043086;GO:0045330;GO:0045490	Unknown	Pectinesterase
gene:Solyc00g023570	0	0	0	0	0	0.543937	0	0	0	0	0	0	n.d.	n.d.	n.d.	n.d.	n.d.	n.d.	n.d.	n.d.	n.d.	n.d.	Unknown	Unknown	Unknown Protein
gene:Solyc00g023580	0	0	0	0	0	0	0	0	0	0	0	0	n.d.	n.d.	n.d.	n.d.	n.d.	n.d.	n.d.	n.d.	n.d.	n.d.	Unknown	Unknown	Unknown Protein
gene:Solyc00g023590	0	0	0	0.236192	0	0	0	0	0.256362	0	0	0	n.d.	n.d.	n.d.	n.d.	n.d.	n.d.	n.d.	n.d.	n.d.	n.d.	Unknown	Unknown	Unknown Protein
gene:Solyc00g023600	0	0	0	0	0	0.95408	0	0	0	0	0	0	n.d.	n.d.	n.d.	n.d.	n.d.	n.d.	n.d.	n.d.	n.d.	n.d.	Unknown	Unknown	Unknown Protein
gene:Solyc00g023700	0	0	0	0	0	0.436698	0	0	0	0.484935	0	0	n.d.	n.d.	n.d.	n.d.	n.d.	n.d.	0.129027	0.965781	n.d.	n.d.	Unknown	Unknown	Unknown Protein
gene:Solyc00g023710	0	0	0	0	0	0.141282	0	0	0	0	0	0	n.d.	n.d.	n.d.	n.d.	n.d.	n.d.	n.d.	n.d.	n.d.	n.d.	Unknown	Unknown	Unknown Protein
gene:Solyc00g024010	0	0	0	0	0	0	0	0	0	0	0	0	n.d.	n.d.	n.d.	n.d.	n.d.	n.d.	n.d.	n.d.	n.d.	n.d.	Unknown	Unknown	Unknown Protein
gene:Solyc00g024020	0	0	0	0	0	0	0	0	0	0	0	0	n.d.	n.d.	n.d.	n.d.	n.d.	n.d.	n.d.	n.d.	n.d.	n.d.	GO:0003824;GO:0004419;GO:0008152;GO:0016829;GO:0046872	K01640;	Hydroxymethylglutaryl-CoA lyase
gene:Solyc00g024030	0	0	0	0	0	0	0	0	0	0	0	0	n.d.	n.d.	n.d.	n.d.	n.d.	n.d.	n.d.	n.d.	n.d.	n.d.	GO:0004177;GO:0005737;GO:0006508;GO:0006518;GO:0008152;GO:0008233;GO:0008237;GO:0008270;GO:0016787;GO:0045148;GO:0046872	K01258;	Peptidase T
gene:Solyc00g024040	0	0	0	0	0	0	0	0	0	0	0	0	n.d.	n.d.	n.d.	n.d.	n.d.	n.d.	n.d.	n.d.	n.d.	n.d.	GO:0000166;GO:0003824;GO:0005524;GO:0009030;GO:0009228;GO:0009229;GO:0016301;GO:0016310;GO:0016740;GO:0046872	K00946;	Thiamine-monophosphate kinase
gene:Solyc00g024050	0	0	0	0	0	0	0	0	0	0	0	0	n.d.	n.d.	n.d.	n.d.	n.d.	n.d.	n.d.	n.d.	n.d.	n.d.	GO:0055114	K07007;	Pyridine nucleotide-disulphide oxidoreductase
gene:Solyc00g024150	431.247	429.581	314.789	9.27154	14.5239	45.7217	523.027	427.628	524.969	13.6484	16.0817	14.9743	-3.92917	6.8e-233	0.199787	0.00037655	-4.58825	2.25e-254	-0.65908	0.0158674	-4.78804	0	Unknown	Unknown	Pterin-4-alpha-carbinolamine dehydratase
gene:Solyc00g024160	0.325544	0.150961	0	0.173225	0	0.110225	0.159905	0.181926	0	0.2448	0	0.251796	-0.598662	0.858722	-0.607328	0.849937	0.188188	0.948681	0.78685	0.813257	0.795516	0.801994	Unknown	Unknown	ATP binding protein
gene:Solyc00g024170	0	0	0	0	0	0	0	0	0	0	0	0	n.d.	n.d.	n.d.	n.d.	n.d.	n.d.	n.d.	n.d.	n.d.	n.d.	Unknown	Unknown	Unknown Protein
gene:Solyc00g024370	0	0	0	0	0	0	0	0	0	0	0	0	n.d.	n.d.	n.d.	n.d.	n.d.	n.d.	n.d.	n.d.	n.d.	n.d.	Unknown	Unknown	Unknown Protein
gene:Solyc00g024570	0	0	0	0	0	0	0	0	0	0	0	0	n.d.	n.d.	n.d.	n.d.	n.d.	n.d.	n.d.	n.d.	n.d.	n.d.	Unknown	Unknown	Unknown Protein
gene:Solyc00g024670	0	0	0	0	0	0	0.107578	0	0	0	0	0	n.d.	n.d.	n.d.	n.d.	n.d.	n.d.	n.d.	n.d.	n.d.	n.d.	GO:0000139;GO:0005783;GO:0005789;GO:0005794;GO:0006024;GO:0008375;GO:0016020;GO:0016021;GO:0016740;GO:0016757;GO:0030158	Unknown	Beta-1-3-galactosyl-o-glycosyl-glycoprotein
gene:Solyc00g024680	0	0	0	0	0	0	0	0	0	0	0	0	n.d.	n.d.	n.d.	n.d.	n.d.	n.d.	n.d.	n.d.	n.d.	n.d.	GO:0003677;GO:0003700;GO:0005634;GO:0006351;GO:0006355;GO:0008270;GO:0010089;GO:0010382;GO:0046872	Unknown	Dof zinc finger protein
gene:Solyc00g024690	0	0	0	0	0	0	0	0	0	0	0	0	n.d.	n.d.	n.d.	n.d.	n.d.	n.d.	n.d.	n.d.	n.d.	n.d.	GO:0003677;GO:0003700;GO:0005634;GO:0006351;GO:0006355;GO:0008270;GO:0010089;GO:0010382;GO:0046872	Unknown	Unknown Protein
gene:Solyc00g025290	15.4171	8.85137	17.4737	16.7978	11.3823	10.6886	3.24548	6.15403	12.2962	8.00484	7.9351	18.7385	0.0478385	0.881623	-1.07222	0.00392246	-0.13886	0.674476	-0.186698	0.579261	0.933356	0.0163668	GO:0005739	Unknown	Unknown Protein
gene:Solyc00g025300	0	0	0	0	0	0	0	0	0	0	0	5.51577	n.d.	n.d.	n.d.	n.d.	3.59217	0.0232072	3.44143	0.0297274	3.72029	0.0185501	GO:0005739	Unknown	Unknown Protein
gene:Solyc00g025400	0	0	0	0.412395	0	0.262411	0.380685	0	0	0	0	0	n.d.	n.d.	n.d.	n.d.	n.d.	n.d.	n.d.	n.d.	n.d.	n.d.	Unknown	Unknown	Unknown Protein
gene:Solyc00g025500	0	0	0	0	0	0	0	0	0	0	0	0	n.d.	n.d.	n.d.	n.d.	n.d.	n.d.	n.d.	n.d.	n.d.	n.d.	GO:0003677;GO:0003700;GO:0005622;GO:0006351;GO:0006355	Unknown	Transcriptional regulator GntR-family
gene:Solyc00g025510	0	0	0	0	0	0	0	0	0	0	0	0	n.d.	n.d.	n.d.	n.d.	n.d.	n.d.	n.d.	n.d.	n.d.	n.d.	GO:0000166;GO:0005737;GO:0008152;GO:0016491;GO:0016616;GO:0016618;GO:0030267;GO:0048037;GO:0051287;GO:0055114	K00090;	D-isomer specific 2-hydroxyacid dehydrogenase NAD-binding
gene:Solyc00g025520	0	0	0	0	0	0	0	0	0	0	0	0	n.d.	n.d.	n.d.	n.d.	n.d.	n.d.	n.d.	n.d.	n.d.	n.d.	Unknown	Unknown	Unknown Protein
gene:Solyc00g025530	0	0	0	0	0	0	0	0	0	0	0	0	n.d.	n.d.	n.d.	n.d.	n.d.	n.d.	n.d.	n.d.	n.d.	n.d.	GO:0046872	Unknown	Class II aldolase/adducin family protein
gene:Solyc00g025540	0	0	0	0	0	0	0	0	0	0	0	0	n.d.	n.d.	n.d.	n.d.	n.d.	n.d.	n.d.	n.d.	n.d.	n.d.	GO:0000162;GO:0003677;GO:0003700;GO:0006351;GO:0006355;GO:0008652;GO:0009073	Unknown	Transcriptional regulator LysR family
gene:Solyc00g025550	0	0	0	0	0	0	0	0	0	0	0	0	n.d.	n.d.	n.d.	n.d.	n.d.	n.d.	n.d.	n.d.	n.d.	n.d.	Unknown	Unknown	Unknown Protein
gene:Solyc00g025650	0	0	0	0	0	0	0	0	0	0	0	0	n.d.	n.d.	n.d.	n.d.	n.d.	n.d.	n.d.	n.d.	n.d.	n.d.	Unknown	Unknown	Gag/pol polyprotein
gene:Solyc00g025660	0	0	0	0	0	0	0	0	0	0	0	0	n.d.	n.d.	n.d.	n.d.	n.d.	n.d.	n.d.	n.d.	n.d.	n.d.	Unknown	Unknown	Unknown Protein
gene:Solyc00g025760	0	0	0	0	0	0	0	0	0	0	0	0	n.d.	n.d.	n.d.	n.d.	n.d.	n.d.	n.d.	n.d.	n.d.	n.d.	Unknown	Unknown	Unknown Protein
gene:Solyc00g026160	0.92116	0.0854317	0.203952	0.588189	1.47424	0.935677	0.452468	1.13251	1.27684	0.207806	0.147503	0	1.45913	0.323263	1.11316	0.456448	-1.6399	0.514892	-3.09903	0.122796	-2.75306	0.174566	GO:0000293;GO:0005886;GO:0006811;GO:0016020;GO:0016021;GO:0016491;GO:0022900;GO:0046872;GO:0055114	Unknown	Ferric reductase oxidase
gene:Solyc00g026860	0	0	0	0	0	0	0	0	0	0	0	0	n.d.	n.d.	n.d.	n.d.	n.d.	n.d.	n.d.	n.d.	n.d.	n.d.	GO:0000166;GO:0003723;GO:0004349;GO:0005524;GO:0005737;GO:0006561;GO:0008652;GO:0016301;GO:0016310;GO:0016740;GO:0055129	K00931;	Glutamate 5-kinase
gene:Solyc00g026870	0	0	0	0	0	0	0	0	0	0	0	0	n.d.	n.d.	n.d.	n.d.	n.d.	n.d.	n.d.	n.d.	n.d.	n.d.	GO:0000166;GO:0000287;GO:0003924;GO:0005525;GO:0005737;GO:0006184	K03979;	GTPase obg
gene:Solyc00g026880	0	0	0	0	0	0	0	0	0	0	0	0	n.d.	n.d.	n.d.	n.d.	n.d.	n.d.	n.d.	n.d.	n.d.	n.d.	GO:0003723;GO:0003735;GO:0005622;GO:0005840;GO:0006412;GO:0019843;GO:0030529	K02888;	50S ribosomal protein L21
gene:Solyc00g026890	0	0	0	0	0	0	0	0	0	0	0	0	n.d.	n.d.	n.d.	n.d.	n.d.	n.d.	n.d.	n.d.	n.d.	n.d.	Unknown	Unknown	Unknown Protein
gene:Solyc00g026900	0	0	0	0	0	0	0	0	0	0	0	0	n.d.	n.d.	n.d.	n.d.	n.d.	n.d.	n.d.	n.d.	n.d.	n.d.	Unknown	Unknown	Unknown Protein
gene:Solyc00g026910	0	0	0	0	0	0	0	0	0	0	0	0	n.d.	n.d.	n.d.	n.d.	n.d.	n.d.	n.d.	n.d.	n.d.	n.d.	GO:0003676;GO:0003723;GO:0003964;GO:0004519;GO:0006278;GO:0009507;GO:0009536;GO:0016740;GO:0016779	Unknown	RNA-directed DNA polymerase (Reverse transcriptase)
gene:Solyc00g026920	0	0	0	0	0	0	0	0	0	0	0	0	n.d.	n.d.	n.d.	n.d.	n.d.	n.d.	n.d.	n.d.	n.d.	n.d.	GO:0003676;GO:0003723;GO:0003964;GO:0004519;GO:0006278;GO:0009507;GO:0009536;GO:0016740;GO:0016779	Unknown	RNA-directed DNA polymerase (Reverse transcriptase)
gene:Solyc00g027120	0	0	0	0	0	0	0	0	0	0	0	0	n.d.	n.d.	n.d.	n.d.	n.d.	n.d.	n.d.	n.d.	n.d.	n.d.	Unknown	Unknown	Mutator-like transposase
gene:Solyc00g027130	0	0	0	0	0	0	0	0	0	0	0	0	n.d.	n.d.	n.d.	n.d.	n.d.	n.d.	n.d.	n.d.	n.d.	n.d.	Unknown	Unknown	Sentrin-specific protease 2
gene:Solyc00g027140	0	0	0	0	0	0	0	0.0749749	0	0	0	0	n.d.	n.d.	n.d.	n.d.	n.d.	n.d.	n.d.	n.d.	n.d.	n.d.	Unknown	Unknown	Unknown Protein
gene:Solyc00g027640	0	0	0	0	0	0	0	0	0	0	0	0	n.d.	n.d.	n.d.	n.d.	n.d.	n.d.	n.d.	n.d.	n.d.	n.d.	GO:0003674;GO:0005575;GO:0008150	Unknown	C17orf39 homolog
gene:Solyc00g027650	0	0	0	0	0	0	0	0	0	0	0	0	n.d.	n.d.	n.d.	n.d.	n.d.	n.d.	n.d.	n.d.	n.d.	n.d.	Unknown	Unknown	FHY1-3
gene:Solyc00g027660	0	0	0	0	0	0	0	0	0	0	0	0	n.d.	n.d.	n.d.	n.d.	n.d.	n.d.	n.d.	n.d.	n.d.	n.d.	Unknown	Unknown	Unknown Protein
gene:Solyc00g027670	0	0	0	0	0	0	0	0	0	0	0	0	n.d.	n.d.	n.d.	n.d.	n.d.	n.d.	n.d.	n.d.	n.d.	n.d.	GO:0003674;GO:0005634;GO:0005737;GO:0005829;GO:0008150;GO:0032153;GO:0043234;GO:0051286	Unknown	Unknown Protein
gene:Solyc00g027770	16.0961	11.8396	19.2015	9.15558	8.74415	7.23525	11.0416	11.1664	9.77715	10.4343	8.77659	8.90799	-0.756434	0.0295061	-0.687583	0.0356394	-0.61672	0.0680368	0.139714	0.724026	0.0708632	0.848854	GO:0005618;GO:0016787;GO:0030599;GO:0042545;GO:0045330;GO:0045488;GO:0045490	K01051;	Pectinesterase
gene:Solyc00g027870	0	0	0	0	0	0	0	0	0	0	0	0	n.d.	n.d.	n.d.	n.d.	n.d.	n.d.	n.d.	n.d.	n.d.	n.d.	Unknown	Unknown	Unknown Protein
gene:Solyc00g027970	0	0	0	0	0	0	0	0	0	0	0	0	n.d.	n.d.	n.d.	n.d.	n.d.	n.d.	n.d.	n.d.	n.d.	n.d.	GO:0016787	Unknown	Unknown Protein
gene:Solyc00g027980	0	0	0	0	0	0	0	0	0	0	0	0	n.d.	n.d.	n.d.	n.d.	n.d.	n.d.	n.d.	n.d.	n.d.	n.d.	Unknown	Unknown	Unknown Protein
gene:Solyc00g027990	0	0	0	0	0	0	0	0	0	0	0	0	n.d.	n.d.	n.d.	n.d.	n.d.	n.d.	n.d.	n.d.	n.d.	n.d.	GO:0000139;GO:0005794;GO:0007047;GO:0016020;GO:0016021;GO:0016740;GO:0016757;GO:0016760;GO:0030244	Unknown	Cellulose synthase-like protein
gene:Solyc00g028090	0	0	0	0	0	0	0	0	0	0	0	0	n.d.	n.d.	n.d.	n.d.	n.d.	n.d.	n.d.	n.d.	n.d.	n.d.	Unknown	Unknown	Unknown Protein
gene:Solyc00g028100	0	0	0	0	0	0	0	0	0	0	0	0	n.d.	n.d.	n.d.	n.d.	n.d.	n.d.	n.d.	n.d.	n.d.	n.d.	Unknown	Unknown	Unknown Protein
gene:Solyc00g028110	0	0	0	0	0	0	0	0	0	0	0	0	n.d.	n.d.	n.d.	n.d.	n.d.	n.d.	n.d.	n.d.	n.d.	n.d.	Unknown	Unknown	Unknown Protein
gene:Solyc00g028120	0	0	0	0	0	0	0	0	0	0	0	0	n.d.	n.d.	n.d.	n.d.	n.d.	n.d.	n.d.	n.d.	n.d.	n.d.	Unknown	Unknown	Unknown Protein
gene:Solyc00g028420	0	0	0	0	0	0	0	0	0	0	0	0	n.d.	n.d.	n.d.	n.d.	n.d.	n.d.	n.d.	n.d.	n.d.	n.d.	Unknown	Unknown	Unknown Protein
gene:Solyc00g028520	0	0	0	0	0	0	0	0	0	0	0	0	n.d.	n.d.	n.d.	n.d.	n.d.	n.d.	n.d.	n.d.	n.d.	n.d.	GO:0009055;GO:0016491;GO:0016661;GO:0030151;GO:0046872;GO:0051536;GO:0055114	Unknown	Unknown Protein
gene:Solyc00g028530	0	0	0	0	0	0	0	0	0	0	0	0	n.d.	n.d.	n.d.	n.d.	n.d.	n.d.	n.d.	n.d.	n.d.	n.d.	GO:0003677;GO:0006351;GO:0006355	Unknown	Unknown Protein
gene:Solyc00g028540	0	0	0	0	0	0	0	0	0	0	0	0	n.d.	n.d.	n.d.	n.d.	n.d.	n.d.	n.d.	n.d.	n.d.	n.d.	GO:0000166;GO:0001676;GO:0003824;GO:0004467;GO:0005524;GO:0006629;GO:0006631;GO:0008152;GO:0016020;GO:0016874	K01897;	CoA ligase
gene:Solyc00g028550	0	0	0	0	0	0	0	0	0	0	0	0	n.d.	n.d.	n.d.	n.d.	n.d.	n.d.	n.d.	n.d.	n.d.	n.d.	GO:0000166;GO:0001676;GO:0003824;GO:0004467;GO:0005504;GO:0005524;GO:0005737;GO:0005829;GO:0006629;GO:0006631;GO:0006635;GO:0006637;GO:0008152;GO:0008654;GO:0009898;GO:0016020;GO:0016874;GO:0070538	K01897;	Transcriptional regulator MarR-family
gene:Solyc00g028560	0	0	0	0	0	0	0	0	0	0	0	0	n.d.	n.d.	n.d.	n.d.	n.d.	n.d.	n.d.	n.d.	n.d.	n.d.	GO:0030288;GO:0042597	Unknown	Extra-cytoplasmic Solute Receptor protein
gene:Solyc00g028760	0	0	0	0	0	0	0	0	0	0	0	0	n.d.	n.d.	n.d.	n.d.	n.d.	n.d.	n.d.	n.d.	n.d.	n.d.	Unknown	Unknown	Unknown Protein
gene:Solyc00g028960	25.8416	25.6783	0	5.89309	5.53893	32.4986	8.15993	25.7879	29.8496	3.47003	2.21676	0	-0.0791677	0.788838	0.180249	0.50333	-3.05084	6.04e-10	-2.97167	7.01e-09	-3.23109	4.35e-12	GO:0005575;GO:0005737;GO:0009055;GO:0015035;GO:0045454;GO:0046872;GO:0048653;GO:0051536;GO:0051537	Unknown	Glutaredoxin family protein
gene:Solyc00g029060	0	0	0	0	0	0	0	0	0	0	0	0	n.d.	n.d.	n.d.	n.d.	n.d.	n.d.	n.d.	n.d.	n.d.	n.d.	Unknown	Unknown	Unknown Protein
gene:Solyc00g029070	0	0	0	0	0	0	0	0	0	0	0	0	n.d.	n.d.	n.d.	n.d.	n.d.	n.d.	n.d.	n.d.	n.d.	n.d.	Unknown	Unknown	Unknown Protein
gene:Solyc00g029080	0	0	0	0	0	0	0	0	0	0	0	0	n.d.	n.d.	n.d.	n.d.	n.d.	n.d.	n.d.	n.d.	n.d.	n.d.	GO:0000014;GO:0000166;GO:0000706;GO:0000723;GO:0000729;GO:0000733;GO:0000784;GO:0001302;GO:0003677;GO:0003824;GO:0004003;GO:0004386;GO:0004518;GO:0005515;GO:0005524;GO:0005634;GO:0005694;GO:0005737;GO:0006260;GO:0006261;GO:0006273;GO:0006281;GO:0006974;GO:0008152;GO:0016787;GO:0017108;GO:0035861;GO:0043139;GO:0043142;GO:0046872;GO:0051536;GO:0051539	K10742;	DNA replication helicase Dna2
gene:Solyc00g029090	0	0	0	0	0	0	0	0	0	0	0	0	n.d.	n.d.	n.d.	n.d.	n.d.	n.d.	n.d.	n.d.	n.d.	n.d.	Unknown	Unknown	Unknown Protein
gene:Solyc00g029190	0	0.265862	0.158673	0.76268	0.286738	0.776482	0.140807	1.28158	0.165562	0.215563	0.459026	0	2.25539	0.299294	1.77509	0.430266	0.796732	0.775024	-1.45866	0.451342	-0.978358	0.62498	GO:0005575;GO:0008168;GO:0016740;GO:0032259	Unknown	S-adenosyl-L-methionine salicylic acid carboxyl methyltransferase
gene:Solyc00g029290	0	0	0	0	0	0	0	0	0	0	0	0	n.d.	n.d.	n.d.	n.d.	n.d.	n.d.	n.d.	n.d.	n.d.	n.d.	GO:0003677;GO:0003690;GO:0005634;GO:0005694;GO:0006310;GO:0008301	K11296;	High mobility group protein
gene:Solyc00g029300	0	0	0	0	0	0	0	0	0	0	0	0	n.d.	n.d.	n.d.	n.d.	n.d.	n.d.	n.d.	n.d.	n.d.	n.d.	GO:0003674;GO:0005575;GO:0006623;GO:0006810;GO:0015031;GO:0016020;GO:0016021	Unknown	Unknown Protein
gene:Solyc00g029500	0	0	0	0	0	0	0	0	0	0	0	0	n.d.	n.d.	n.d.	n.d.	n.d.	n.d.	n.d.	n.d.	n.d.	n.d.	Unknown	Unknown	Unknown Protein
gene:Solyc00g029800	0	0	0	0	0	0	0	0	0	0	0	0	n.d.	n.d.	n.d.	n.d.	n.d.	n.d.	n.d.	n.d.	n.d.	n.d.	Unknown	Unknown	Unknown Protein (AHRD V1) 3B contains Interpro domain(s) IPR013699 Signal recognition particle 2C SRP72 subunit 2C RNA-binding
gene:Solyc00g030000	0	0	0	0	0	0	0	0	0	0	0	0	n.d.	n.d.	n.d.	n.d.	n.d.	n.d.	n.d.	n.d.	n.d.	n.d.	GO:0000139;GO:0005794;GO:0006863;GO:0007047;GO:0016020;GO:0016021;GO:0016740;GO:0016757;GO:0016760;GO:0030244	Unknown	Cellulose synthase-4
gene:Solyc00g030100	295.499	139.614	172.823	237.34	105.961	98.1642	38.3408	87.2416	128.804	113.2	84.8143	125.059	-0.310884	0.000519066	-1.38502	2.38e-41	-0.783451	6.06e-16	-0.472567	6.75e-06	0.601566	5.67e-07	Unknown	Unknown	Unknown Protein
gene:Solyc00g030110	0	0	0	0	0	0	0	0	0	0	0	0	n.d.	n.d.	n.d.	n.d.	n.d.	n.d.	n.d.	n.d.	n.d.	n.d.	GO:0005215;GO:0005886;GO:0006810;GO:0006811;GO:0009279;GO:0015288;GO:0016020;GO:0016021;GO:0046930	Unknown	Unknown Protein
gene:Solyc00g030210	0	0	0	0	0	0	0	0	0	0	0	0	n.d.	n.d.	n.d.	n.d.	n.d.	n.d.	n.d.	n.d.	n.d.	n.d.	GO:0003824;GO:0005886;GO:0007047;GO:0007049;GO:0008152;GO:0008360;GO:0008658;GO:0009252;GO:0009273;GO:0016020;GO:0046677;GO:0051301	K03587;	Ribosomal RNA small subunit methyltransferase H
gene:Solyc00g030510	0	0	0	0	0	0	0	0	0	0	0	0	n.d.	n.d.	n.d.	n.d.	n.d.	n.d.	n.d.	n.d.	n.d.	n.d.	GO:0004650;GO:0005576;GO:0005618;GO:0005975;GO:0007047;GO:0008152;GO:0016787;GO:0016798	Unknown	Polygalacturonase
gene:Solyc00g030520	3.38447	4.06208	2.20396	9.74609	7.16899	11.4594	5.08508	4.22777	4.59929	16.7672	16.5772	9.39312	1.70665	0.000661548	0.399548	0.504818	2.27543	4.95e-07	0.568781	0.0999449	1.87589	5.39e-06	GO:0005783;GO:0005789;GO:0005794;GO:0006810;GO:0016020;GO:0016021;GO:0016192;GO:0033116	Unknown	Unknown Protein
gene:Solyc00g030620	0	0	0	0	0	0	0	0	0	0	0	0	n.d.	n.d.	n.d.	n.d.	n.d.	n.d.	n.d.	n.d.	n.d.	n.d.	Unknown	Unknown	Unknown Protein
gene:Solyc00g030820	0	0	0	0.80179	0	0	0	0	0	0	0.603206	0	n.d.	n.d.	n.d.	n.d.	n.d.	n.d.	-0.432702	0.859616	n.d.	n.d.	Unknown	Unknown	Unknown Protein
gene:Solyc00g031020	0	0	0	0	0	0	0	0	0	0	0	0	n.d.	n.d.	n.d.	n.d.	n.d.	n.d.	n.d.	n.d.	n.d.	n.d.	GO:0005886	K02058;	Unknown Protein
gene:Solyc00g031030	0	0	0	0	0	0	0	0	0	0	0	0	n.d.	n.d.	n.d.	n.d.	n.d.	n.d.	n.d.	n.d.	n.d.	n.d.	GO:0005506;GO:0016491;GO:0016702;GO:0016706;GO:0046872;GO:0055114	K06892;	2OG-Fe(II) oxygenase
gene:Solyc00g031040	0	0	0	0	0	0	0	0	0	0	0	0	n.d.	n.d.	n.d.	n.d.	n.d.	n.d.	n.d.	n.d.	n.d.	n.d.	GO:0000034;GO:0009117;GO:0009168;GO:0016787;GO:0019239;GO:0046872	K01488;	Adenosine deaminase
gene:Solyc00g031050	0	0	0	0	0	0	0	0	0	0	0	0	n.d.	n.d.	n.d.	n.d.	n.d.	n.d.	n.d.	n.d.	n.d.	n.d.	GO:0005215;GO:0005886;GO:0006810;GO:0016020;GO:0016021;GO:0055085	K08369;	Major facilitator family transporter
gene:Solyc00g031060	0	0	0	0	0	0	0	0	0	0	0	0	n.d.	n.d.	n.d.	n.d.	n.d.	n.d.	n.d.	n.d.	n.d.	n.d.	GO:0003677;GO:0003700;GO:0005622;GO:0006351;GO:0006355	Unknown	Unknown Protein
gene:Solyc00g031360	0	0	0	0	0	0	0	0	0	0	0	0	n.d.	n.d.	n.d.	n.d.	n.d.	n.d.	n.d.	n.d.	n.d.	n.d.	GO:0008721;GO:0016829;GO:0030170;GO:0046416	K01753;	D-serine dehydratase
gene:Solyc00g031370	0	0	0	0	0	0	0	0	0	0	0	0	n.d.	n.d.	n.d.	n.d.	n.d.	n.d.	n.d.	n.d.	n.d.	n.d.	GO:0003677;GO:0003700;GO:0005737;GO:0006351;GO:0006355	K03566;	Transcriptional regulator
gene:Solyc00g031380	0	0	0	0	0	0	0	0	0	0	0	0	n.d.	n.d.	n.d.	n.d.	n.d.	n.d.	n.d.	n.d.	n.d.	n.d.	GO:0030288	Unknown	Unknown Protein
gene:Solyc00g031390	0	0	0	0	0	0	0	0	0	0	0	0	n.d.	n.d.	n.d.	n.d.	n.d.	n.d.	n.d.	n.d.	n.d.	n.d.	GO:0005886;GO:0006810;GO:0006813;GO:0008324;GO:0015297;GO:0016020;GO:0016021	Unknown	Unknown Protein
gene:Solyc00g031490	0	0	0	0	0	0	0	0	0	0	0	0	n.d.	n.d.	n.d.	n.d.	n.d.	n.d.	n.d.	n.d.	n.d.	n.d.	Unknown	Unknown	Unknown Protein
gene:Solyc00g031500	0	0	0	0	0	0	0	0	0	0	0	0	n.d.	n.d.	n.d.	n.d.	n.d.	n.d.	n.d.	n.d.	n.d.	n.d.	Unknown	Unknown	Unknown Protein
gene:Solyc00g031700	0	0	0	0	0	0	0	0	0	0	0	0	n.d.	n.d.	n.d.	n.d.	n.d.	n.d.	n.d.	n.d.	n.d.	n.d.	GO:0005886;GO:0009941;GO:0016491;GO:0046686;GO:0055114	Unknown	Aldo/keto reductase
gene:Solyc00g031710	0	0	0	0	0	0	0	0	0	0	0	0	n.d.	n.d.	n.d.	n.d.	n.d.	n.d.	n.d.	n.d.	n.d.	n.d.	GO:0005886;GO:0009279;GO:0016020;GO:0016021;GO:0019867	K07275;	Unknown Protein
gene:Solyc00g031720	0	0	0	0	0	0	0	0	0	0	0	0	n.d.	n.d.	n.d.	n.d.	n.d.	n.d.	n.d.	n.d.	n.d.	n.d.	GO:0000166;GO:0003824;GO:0004008;GO:0005507;GO:0005524;GO:0005886;GO:0006754;GO:0006810;GO:0006811;GO:0006812;GO:0006825;GO:0008152;GO:0015662;GO:0016020;GO:0016021;GO:0016787;GO:0030001;GO:0043682;GO:0046034;GO:0046872;GO:0060003	K01533;	Copper-translocating P-type ATPase
gene:Solyc00g031730	0	0	0	0	0	0	0	0	0	0	0	0	n.d.	n.d.	n.d.	n.d.	n.d.	n.d.	n.d.	n.d.	n.d.	n.d.	GO:0000166;GO:0003824;GO:0005524;GO:0005886;GO:0006754;GO:0006812;GO:0008152;GO:0015445;GO:0015662;GO:0016020;GO:0016021;GO:0016787;GO:0030001;GO:0043682;GO:0046034;GO:0046872	Unknown	Copper-exporting P-type ATPase A
gene:Solyc00g032030	0.430667	0	0.95353	0.916648	0	0	0.423082	0	0.497463	0	0	0.999313	-0.443874	0.817271	-0.716609	0.708887	-0.341434	0.855916	0.10244	0.960823	0.375175	0.856805	GO:0004842;GO:0005622;GO:0005634;GO:0006511;GO:0007275;GO:0008270;GO:0016567;GO:0016874;GO:0046872	Unknown	E3 ubiquitin-protein ligase SINA-like 10
gene:Solyc00g032230	0	0	0	0	0	0	0	0	0	0	0	0	n.d.	n.d.	n.d.	n.d.	n.d.	n.d.	n.d.	n.d.	n.d.	n.d.	Unknown	Unknown	Unknown Protein
gene:Solyc00g032240	0	0	0	0	0	0	0	0	0	0	0	0	n.d.	n.d.	n.d.	n.d.	n.d.	n.d.	n.d.	n.d.	n.d.	n.d.	GO:0003723;GO:0003964;GO:0006278	Unknown	Reverse transcriptase like protein
gene:Solyc00g032940	0	0	0	0	0	0	0	0	0	0	0	0	n.d.	n.d.	n.d.	n.d.	n.d.	n.d.	n.d.	n.d.	n.d.	n.d.	Unknown	Unknown	Unknown Protein
gene:Solyc00g032950	0	0	0	0	0	0	0	0	0	0	0	0	n.d.	n.d.	n.d.	n.d.	n.d.	n.d.	n.d.	n.d.	n.d.	n.d.	Unknown	Unknown	Mutator-like transposase -
gene:Solyc00g032960	0	0	0	0	0	0	0	0	0	0	0	0	n.d.	n.d.	n.d.	n.d.	n.d.	n.d.	n.d.	n.d.	n.d.	n.d.	Unknown	Unknown	Unknown Protein
gene:Solyc00g033460	0	0	0	0.482188	0.45321	0.920464	0	0	0	0.340712	0.725523	0.350449	n.d.	n.d.	n.d.	n.d.	n.d.	n.d.	-0.4117	0.797216	n.d.	n.d.	GO:0008168;GO:0016740;GO:0032259;GO:0046872	Unknown	S-adenosyl-L-methionine salicylic acid carboxyl methyltransferase 1
gene:Solyc00g033860	0	0	0	0	0	0	0	0	0	0	0	0	n.d.	n.d.	n.d.	n.d.	n.d.	n.d.	n.d.	n.d.	n.d.	n.d.	Unknown	Unknown	Unknown Protein
gene:Solyc00g033870	0	0	0	0	0	0	0	0	0	0	0	0	n.d.	n.d.	n.d.	n.d.	n.d.	n.d.	n.d.	n.d.	n.d.	n.d.	Unknown	Unknown	Unknown Protein
gene:Solyc00g033880	0	0	0	0	0	0	0	0	0	0	0	0	n.d.	n.d.	n.d.	n.d.	n.d.	n.d.	n.d.	n.d.	n.d.	n.d.	GO:0005739;GO:0016491;GO:0055114	Unknown	Unknown Protein
gene:Solyc00g033890	0	0	0	0	0	0	0	0	0	0	0	0	n.d.	n.d.	n.d.	n.d.	n.d.	n.d.	n.d.	n.d.	n.d.	n.d.	GO:0005737;GO:0005739;GO:0005741;GO:0005783;GO:0005811;GO:0006631;GO:0016020;GO:0016787;GO:0017171;GO:0019433;GO:0047372	Unknown	Unknown Protein
gene:Solyc00g033990	0	0	0	0	0	0	0	0	0	0	0	0	n.d.	n.d.	n.d.	n.d.	n.d.	n.d.	n.d.	n.d.	n.d.	n.d.	GO:0005737;GO:0006474;GO:0008080;GO:0008999;GO:0016407;GO:0016740;GO:0016746	K03789;	Acetyltransferase
gene:Solyc00g034000	0	0	0	0	0	0	0	0	0	0	0	0	n.d.	n.d.	n.d.	n.d.	n.d.	n.d.	n.d.	n.d.	n.d.	n.d.	GO:0005783;GO:0006810;GO:0016020;GO:0016021;GO:0055085	Unknown	Permease of the major facilitator superfamily
gene:Solyc00g034010	0	0	0	0	0	0	0	0	0	0	0	0	n.d.	n.d.	n.d.	n.d.	n.d.	n.d.	n.d.	n.d.	n.d.	n.d.	Unknown	Unknown	Unknown Protein
gene:Solyc00g034810	0	0	0	0	0	0	0	0	0	0	0	0.165335	n.d.	n.d.	n.d.	n.d.	n.d.	n.d.	n.d.	n.d.	n.d.	n.d.	GO:0004723;GO:0005509;GO:0005513;GO:0005515;GO:0005737;GO:0005886;GO:0005955;GO:0010118;GO:0016020;GO:0019722;GO:0030007;GO:0042539	Unknown	Calcineurin B-like calcium binding protein
gene:Solyc00g035010	0	0	0	0	0	0	0	0	0	0	0	0	n.d.	n.d.	n.d.	n.d.	n.d.	n.d.	n.d.	n.d.	n.d.	n.d.	Unknown	Unknown	Unknown Protein
gene:Solyc00g035020	0	0	0	0	0	0	0	0	0	0	0	0	n.d.	n.d.	n.d.	n.d.	n.d.	n.d.	n.d.	n.d.	n.d.	n.d.	Unknown	Unknown	Unknown Protein
gene:Solyc00g035820	0	0	0	0	0	0	0	0	0	0	0	0	n.d.	n.d.	n.d.	n.d.	n.d.	n.d.	n.d.	n.d.	n.d.	n.d.	Unknown	Unknown	Unknown Protein
gene:Solyc00g036320	0	0	0	0	0	0	0	0	0	0	0	0	n.d.	n.d.	n.d.	n.d.	n.d.	n.d.	n.d.	n.d.	n.d.	n.d.	GO:0003677;GO:0005622;GO:0005634;GO:0006351;GO:0006355	Unknown	ARID/BRIGHT DNA binding domain containing protein
gene:Solyc00g036520	0	0	0	0	0	0	0	0	0	0	0	0	n.d.	n.d.	n.d.	n.d.	n.d.	n.d.	n.d.	n.d.	n.d.	n.d.	Unknown	Unknown	Unknown Protein
gene:Solyc00g036530	0	0	0	0	0	0	0	0	9.38797	0	0	0	n.d.	n.d.	4.10269	0.00306366	n.d.	n.d.	n.d.	n.d.	-3.97409	0.00406968	Unknown	Unknown	Unknown Protein
gene:Solyc00g036540	0	4.4783	0	2.56939	0	1.63493	0	0	0	0	0	0	0.0596566	0.9514	n.d.	n.d.	n.d.	n.d.	n.d.	n.d.	n.d.	n.d.	GO:0003723;GO:0003735;GO:0005622;GO:0005840;GO:0006412;GO:0009507;GO:0009536;GO:0015934;GO:0016740;GO:0030529	Unknown	50S ribosomal protein L2 chloroplastic
gene:Solyc00g036740	0	0	0	0	0	0	0	0	0	0	0	0	n.d.	n.d.	n.d.	n.d.	n.d.	n.d.	n.d.	n.d.	n.d.	n.d.	Unknown	Unknown	Unknown Protein
gene:Solyc00g036750	0	0	0	0	0	0	0	0	0	0	0	0	n.d.	n.d.	n.d.	n.d.	n.d.	n.d.	n.d.	n.d.	n.d.	n.d.	Unknown	Unknown	Unknown Protein
gene:Solyc00g036760	0	0	0	0	0	0	0	0	0	0	0	0	n.d.	n.d.	n.d.	n.d.	n.d.	n.d.	n.d.	n.d.	n.d.	n.d.	GO:0004252;GO:0006508;GO:0008233;GO:0008236;GO:0016020;GO:0016021;GO:0016787	K01341;	Proprotein convertase subtilisin/kexin type 5
gene:Solyc00g036960	0	0	0	0	0	0	0	0	0	0	0	0	n.d.	n.d.	n.d.	n.d.	n.d.	n.d.	n.d.	n.d.	n.d.	n.d.	Unknown	Unknown	Unknown Protein
gene:Solyc00g037260	7.93264	3.67851	8.78174	16.8841	17.1919	14.3247	0	4.43306	6.10866	11.9302	4.23411	7.15819	1.3977	0.000121832	-1.08008	0.042556	0.322263	0.46052	-1.07543	0.00224808	1.40234	0.00639022	Unknown	Unknown	Unknown Protein
gene:Solyc00g037270	20.7463	13.7435	29.5289	25.2326	35.5743	16.0558	11.6462	6.62503	3.42343	22.2866	21.356	29.8005	0.414526	0.088603	-1.68927	4.26e-07	0.32674	0.184584	-0.0877853	0.70918	2.01601	3.97e-10	Unknown	Unknown	Unknown Protein
gene:Solyc00g037280	1.85769	1.29217	1.19965	2.96549	2.63242	2.20146	0.304162	0.865124	1.967	1.74617	1.1155	1.31711	0.99324	0.239726	-0.599915	0.571826	0.0708356	0.942823	-0.922404	0.28004	0.670751	0.530821	GO:0005739;GO:0008137;GO:0016020;GO:0016021;GO:0016491;GO:0022900;GO:0031966;GO:0042773;GO:0055114;GO:0070469	Unknown	NADH-quinone oxidoreductase chain m
gene:Solyc00g037290	0.441596	0	0	0.469955	0.441712	0.299037	0.433819	0	0	0.332068	0.707116	0.341558	1.60578	0.500657	-0.153754	0.960217	1.77325	0.442256	0.167469	0.925638	1.927	0.405102	Unknown	Unknown	Unknown Protein
gene:Solyc00g038390	0	0	0	0	0	0	0	0	0	0	0	0	n.d.	n.d.	n.d.	n.d.	n.d.	n.d.	n.d.	n.d.	n.d.	n.d.	Unknown	Unknown	Unknown Protein
gene:Solyc00g039290	0	0	0	0	0	0	0	0	0	0	0	0	n.d.	n.d.	n.d.	n.d.	n.d.	n.d.	n.d.	n.d.	n.d.	n.d.	Unknown	Unknown	Zinc-binding protein
gene:Solyc00g039990	1.21001	1.34665	1.87534	0.772629	0.48413	0.819386	1.1887	2.16384	1.39768	0.727914	0	1.31025	-0.943315	0.420357	-0.0280832	0.976467	-0.992081	0.399005	-0.0487656	0.972653	-0.963998	0.403667	Unknown	Unknown	Unknown Protein
gene:Solyc00g040290	0	0	0	0	0	0	0	0	0	0	0	0	n.d.	n.d.	n.d.	n.d.	n.d.	n.d.	n.d.	n.d.	n.d.	n.d.	GO:0005829;GO:0006612;GO:0009611;GO:0009805;GO:0009809;GO:0009963;GO:0010252;GO:0010363;GO:0016740;GO:0016746;GO:0016747;GO:0047172;GO:0047205	K13065;	Transferase family protein
gene:Solyc00g040390	0	0	0	0	0	0	0	0	0	0	0	0	n.d.	n.d.	n.d.	n.d.	n.d.	n.d.	n.d.	n.d.	n.d.	n.d.	GO:0005829;GO:0006612;GO:0009611;GO:0009805;GO:0009809;GO:0009963;GO:0010252;GO:0010363;GO:0016740;GO:0016746;GO:0016747;GO:0047172;GO:0047205	K13065;	Hydroxycinnamoyl CoA quinate transferase
gene:Solyc00g040490	0	0	0	0	0	0	0	0	0	0	0	0	n.d.	n.d.	n.d.	n.d.	n.d.	n.d.	n.d.	n.d.	n.d.	n.d.	Unknown	Unknown	Unknown Protein
gene:Solyc00g041090	0	0	0	0	0	0	0	0	0	0	0	0	n.d.	n.d.	n.d.	n.d.	n.d.	n.d.	n.d.	n.d.	n.d.	n.d.	GO:0004197;GO:0006508;GO:0008233;GO:0008234;GO:0016787	K01369;	Vacuolar-processing enzyme
gene:Solyc00g041190	0	0	0	0	0	0	0	0	0	0	0	0	n.d.	n.d.	n.d.	n.d.	n.d.	n.d.	n.d.	n.d.	n.d.	n.d.	GO:0005737;GO:0006629;GO:0006631;GO:0006633;GO:0031177	K02078;	Acyl carrier protein
gene:Solyc00g041200	0	0	0	0	0	0	0	0	0	0	0	0	n.d.	n.d.	n.d.	n.d.	n.d.	n.d.	n.d.	n.d.	n.d.	n.d.	Unknown	Unknown	Unknown Protein
gene:Solyc00g041210	0	0	0	0	0	0	0	0	0	0	0	0	n.d.	n.d.	n.d.	n.d.	n.d.	n.d.	n.d.	n.d.	n.d.	n.d.	Unknown	Unknown	Unknown Protein
gene:Solyc00g041220	0	0	0	0	0	0	0	0	0	0	0	0	n.d.	n.d.	n.d.	n.d.	n.d.	n.d.	n.d.	n.d.	n.d.	n.d.	GO:0000166;GO:0003676;GO:0003677;GO:0004386;GO:0004518;GO:0005524;GO:0005737;GO:0006281;GO:0006289;GO:0006974;GO:0009381;GO:0009432;GO:0016787;GO:0090305	K03702;	UvrABC system protein B
gene:Solyc00g042120	0	0	0	0	0	0	0	0	0	0	0	0	n.d.	n.d.	n.d.	n.d.	n.d.	n.d.	n.d.	n.d.	n.d.	n.d.	Unknown	Unknown	Methyl-accepting chemotaxis sensory transducer
gene:Solyc00g042130	0	0	0	0	0	0	0	0	0	0	0	0	n.d.	n.d.	n.d.	n.d.	n.d.	n.d.	n.d.	n.d.	n.d.	n.d.	GO:0000166;GO:0005524;GO:0005886;GO:0006754;GO:0006810;GO:0006811;GO:0015986;GO:0015991;GO:0015992;GO:0016020;GO:0016787;GO:0016820;GO:0033178;GO:0045261;GO:0046034;GO:0046933;GO:0046961	K02111;	ATP synthase subunit alpha
gene:Solyc00g042140	0	0	0	0	0	0	0	0	0	0	0	0	n.d.	n.d.	n.d.	n.d.	n.d.	n.d.	n.d.	n.d.	n.d.	n.d.	GO:0000166;GO:0005524;GO:0005886;GO:0006754;GO:0006810;GO:0006811;GO:0008553;GO:0015986;GO:0015991;GO:0015992;GO:0016020;GO:0016787;GO:0016820;GO:0017111;GO:0033178;GO:0045261;GO:0046034;GO:0046933	K02112;	ATP synthase subunit beta
gene:Solyc00g042340	0	0	0	0	0	0	0	0	0	0	0	0	n.d.	n.d.	n.d.	n.d.	n.d.	n.d.	n.d.	n.d.	n.d.	n.d.	Unknown	Unknown	Unknown Protein
gene:Solyc00g042640	0	0	0	0	0	0	0	0	0	0	0	0	n.d.	n.d.	n.d.	n.d.	n.d.	n.d.	n.d.	n.d.	n.d.	n.d.	GO:0000166;GO:0003677;GO:0004386;GO:0005524;GO:0005634;GO:0016787;GO:0017111	K15255;	Unknown Protein
gene:Solyc00g042840	0.558069	0.517574	0.617804	0.475126	0.558216	0.37791	0.109648	0.249496	0.5157	0	0.268087	0.258987	-0.112252	0.945425	-1.08098	0.558671	-1.55528	0.45851	-1.44303	0.511283	-0.474294	0.847789	Unknown	Unknown	Unknown Protein
gene:Solyc00g042850	0	0	0	0.52235	0	0	0	0	0	0	0	0	n.d.	n.d.	n.d.	n.d.	n.d.	n.d.	n.d.	n.d.	n.d.	n.d.	Unknown	Unknown	GDSL esterase/lipase 7
gene:Solyc00g043650	0	0	0	0	0	0	0	0	0	0	0	0	n.d.	n.d.	n.d.	n.d.	n.d.	n.d.	n.d.	n.d.	n.d.	n.d.	GO:0004497;GO:0005506;GO:0009055;GO:0016020;GO:0016021;GO:0016491;GO:0016705;GO:0020037;GO:0046872;GO:0055114	Unknown	Cytochrome P450
gene:Solyc00g044350	96.8645	68.2751	70.7736	2.0617	7.75119	13.1188	112.287	142.907	109.65	18.9382	15.5107	16.4826	-3.21211	1.34e-41	0.500904	2.58e-05	-2.08302	1.08e-26	1.12909	0.00121556	-2.58392	1.16e-49	GO:0003674;GO:0005576;GO:0007275;GO:0008150;GO:0010052;GO:0010374	Unknown	Unknown Protein
gene:Solyc00g044550	0	0	6.17223	5.9335	0	3.77554	0	0	0	4.19258	4.46391	0	0.804272	0.272412	-3.75391	0.0146937	0.616597	0.413658	-0.187675	0.780615	4.37051	0.00196255	Unknown	Unknown	Unknown Protein
gene:Solyc00g044750	0	0	0	0.278874	0	0	0.25743	0	0	0	0	0	n.d.	n.d.	n.d.	n.d.	n.d.	n.d.	n.d.	n.d.	n.d.	n.d.	Unknown	Unknown	U1 small nuclear ribonucleoprotein A
gene:Solyc00g044950	0	1.52324	0	0	0	1.1122	0	0	0.94858	0	0.657491	0.635175	-0.302992	0.865371	-0.811422	0.662658	-0.108187	0.949891	0.194805	0.916731	0.703235	0.716291	GO:0000104;GO:0005739;GO:0005743;GO:0006099;GO:0009055;GO:0016020;GO:0016021;GO:0016627;GO:0022900;GO:0045281;GO:0046872	Unknown	Succinate dehydrogenase cytochrome subunit 3
gene:Solyc00g044960	0.778531	0	0.430932	0.414264	0.389368	0.1318	0.38241	0.217536	0	0.146358	0.31166	0.150541	-0.219927	0.911421	-1.13958	0.606023	-0.862291	0.695313	-0.642364	0.784484	0.277291	0.915698	GO:0005739;GO:0005743;GO:0008137;GO:0016020;GO:0016021;GO:0016491;GO:0022900;GO:0042773;GO:0055114;GO:0070469	K03879;	NADH-quinone oxidoreductase subunit N
gene:Solyc00g044970	0	0	0	0	0	0	0	0	0	0	0.393456	0	n.d.	n.d.	n.d.	n.d.	n.d.	n.d.	n.d.	n.d.	n.d.	n.d.	Unknown	Unknown	Unknown Protein
gene:Solyc00g045570	0	0	0	0	0	0	0	0	0	0	0	0	n.d.	n.d.	n.d.	n.d.	n.d.	n.d.	n.d.	n.d.	n.d.	n.d.	Unknown	Unknown	Unknown Protein
gene:Solyc00g046570	0	0	0.335576	0	0	0	0	0	0	0	0	0	n.d.	n.d.	n.d.	n.d.	n.d.	n.d.	n.d.	n.d.	n.d.	n.d.	Unknown	Unknown	Unknown Protein
gene:Solyc00g046580	0	0	0	0	0	0	0	0.104057	0	0	0	0	n.d.	n.d.	n.d.	n.d.	n.d.	n.d.	n.d.	n.d.	n.d.	n.d.	GO:0004721;GO:0016787;GO:0046872	Unknown	Unknown Protein
gene:Solyc00g046980	0	0	0	0	0	0	0	0	0	0	0	0	n.d.	n.d.	n.d.	n.d.	n.d.	n.d.	n.d.	n.d.	n.d.	n.d.	Unknown	Unknown	Unknown Protein
gene:Solyc00g047180	0	0	0	0	0	0	0	0	0	0	0	0	n.d.	n.d.	n.d.	n.d.	n.d.	n.d.	n.d.	n.d.	n.d.	n.d.	Unknown	Unknown	Unknown Protein
gene:Solyc00g047190	0	0	0	0	0	0	0	0	0	0	0	0	n.d.	n.d.	n.d.	n.d.	n.d.	n.d.	n.d.	n.d.	n.d.	n.d.	Unknown	Unknown	Unknown Protein
gene:Solyc00g047200	2.09569	3.88725	9.28006	11.1514	2.09624	0	6.17636	2.34231	2.42074	0	0	1.62094	-0.0535679	0.92108	-0.608623	0.283346	-3.10653	0.000680162	-3.05296	0.00127665	-2.49791	0.0118257	GO:0005739;GO:0005743;GO:0009055;GO:0016020;GO:0016021;GO:0016491;GO:0022900;GO:0022904;GO:0046872;GO:0070469	Unknown	Cytochrome b
gene:Solyc00g047700	430.805	358.108	312.047	386.183	349.531	363.801	341.5	214.767	350.35	323.407	287.626	453.178	0.148841	0.0154471	-0.408317	2.46e-10	0.0796289	0.198848	-0.0692116	0.264484	0.487945	5.87e-14	Unknown	Unknown	Unknown Protein
gene:Solyc00g047800	0	0.0674108	0	0.154706	0	0.0984408	0	0.0812383	0	0.0546571	0	0	2.05966	0.715027	0.141061	0.984987	-0.173964	0.983232	-2.23362	0.707307	-0.315025	0.968144	GO:0003723;GO:0003964;GO:0004190;GO:0004518;GO:0004519;GO:0006278;GO:0006508;GO:0008233;GO:0016740;GO:0016779;GO:0016787;GO:0090305	Unknown	Polyprotein
gene:Solyc00g047810	0	0	0.713911	0	1.93516	0.873396	0	0	0	0	0	0	2.12675	0.214518	n.d.	n.d.	n.d.	n.d.	n.d.	n.d.	n.d.	n.d.	Unknown	Unknown	Unknown Protein
gene:Solyc00g048410	0	0	0	0	0	0	0	0	0	0	0	0	n.d.	n.d.	n.d.	n.d.	n.d.	n.d.	n.d.	n.d.	n.d.	n.d.	Unknown	Unknown	Unknown Protein
gene:Solyc00g048510	0	0	0	1.51466	3.20317	2.16853	0	0	0	2.40806	6.26732	3.0273	3.93448	0.00857232	n.d.	n.d.	4.67737	0.00036065	0.742897	0.275284	4.80549	0.000242112	GO:0030246	Unknown	Phloem lectin
gene:Solyc00g049210	0.0665678	0.0617375	0.147386	0.0708428	0.133171	0.180312	0.196186	0	0.0768925	0.100114	0	0.154463	0.630011	0.860064	-0.141858	0.970933	0.0136551	0.99725	-0.616356	0.86583	0.155513	0.968718	GO:0005739;GO:0006461;GO:0008535;GO:0015232;GO:0015886;GO:0016020;GO:0017004	Unknown	Cytochrome c-type biogenesis protein CcmF
gene:Solyc00g049220	0	0	0	0	0	0	0	0	0	0	0	0	n.d.	n.d.	n.d.	n.d.	n.d.	n.d.	n.d.	n.d.	n.d.	n.d.	Unknown	Unknown	Unknown Protein
gene:Solyc00g049520	56.7373	44.5248	38.6525	11.6117	45.8383	35.4655	36.4441	26.829	25.2066	11.4867	19.2187	6.7514	-0.43982	0.0212547	-0.789248	4.46e-05	-1.77264	1.4e-13	-1.33282	5.23e-07	-0.983392	0.000248008	Unknown	Unknown	Unknown Protein
gene:Solyc00g049620	0	0	0	0	0	0	0	0	0	0	0	0	n.d.	n.d.	n.d.	n.d.	n.d.	n.d.	n.d.	n.d.	n.d.	n.d.	Unknown	Unknown	Unknown Protein
gene:Solyc00g049920	0	0	0	0	0	0	0	0	0	0	0	0	n.d.	n.d.	n.d.	n.d.	n.d.	n.d.	n.d.	n.d.	n.d.	n.d.	GO:0000166;GO:0004316;GO:0006629;GO:0006631;GO:0006633;GO:0008152;GO:0016491;GO:0030497;GO:0050661;GO:0051287;GO:0055114	K00059;	3-oxoacyl-reductase
gene:Solyc00g050020	0	0	0	0	0	0	0	0	0	0	0	0	n.d.	n.d.	n.d.	n.d.	n.d.	n.d.	n.d.	n.d.	n.d.	n.d.	GO:0003676;GO:0003723;GO:0004518;GO:0004527;GO:0004540;GO:0005737;GO:0006401;GO:0008859;GO:0016070;GO:0016787;GO:0090305	K01147;	Ribonuclease II
gene:Solyc00g050030	0	0	0	0	0	0	0	0	0	0	0	0	n.d.	n.d.	n.d.	n.d.	n.d.	n.d.	n.d.	n.d.	n.d.	n.d.	GO:0000166;GO:0004764;GO:0008652;GO:0009073;GO:0009423;GO:0016491;GO:0019632;GO:0050661;GO:0055114	K00014;	Shikimate 5-dehydrogenase
gene:Solyc00g050130	0.795361	1.06549	0.880495	1.88097	1.23755	1.67564	0.607719	1.0865	0.61248	2.19299	2.05189	1.77719	0.957129	0.371422	-0.377174	0.769296	1.26398	0.211526	0.306853	0.727369	1.64116	0.119714	GO:0008152;GO:0016740;GO:0016757;GO:0016758;GO:0050403	Unknown	UDP-glucose glucosyltransferase
gene:Solyc00g050430	3.64606	5.36375	1.67021	0.267601	0.125759	0.425693	2.84078	3.51303	2.7593	1.03997	0	0.583467	-3.55408	0.00271923	-0.357019	0.582395	-2.58918	0.00957411	0.964894	0.61156	-2.23217	0.0315621	GO:0003677;GO:0003700;GO:0005634;GO:0006351;GO:0006355;GO:0007275;GO:0046983	Unknown	BHLH transcription factor
gene:Solyc00g052430	0	0.309552	0.123166	0.118402	0.111286	0.226021	0.109298	0	0	0.167324	0.267229	0.172106	0.225421	0.941268	-2.11328	0.628907	0.616065	0.828799	0.390644	0.889579	2.72935	0.496398	GO:0005515;GO:0005739;GO:0006810;GO:0008535;GO:0016020;GO:0016021;GO:0016023;GO:0017004;GO:0031966;GO:0032940	Unknown	Unknown Protein
gene:Solyc00g052530	0	0	0	0	0	0	0	0	0	0	0	0	n.d.	n.d.	n.d.	n.d.	n.d.	n.d.	n.d.	n.d.	n.d.	n.d.	Unknown	Unknown	Unknown Protein
gene:Solyc00g052540	0	0	0	0	0	0	0	0	0	0	0	0	n.d.	n.d.	n.d.	n.d.	n.d.	n.d.	n.d.	n.d.	n.d.	n.d.	Unknown	Unknown	Unknown Protein
gene:Solyc00g052940	5.02245	5.70981	6.81553	1.55177	3.56525	3.51078	3.97902	1.99187	2.05857	1.70562	6.09659	1.37843	-0.873489	0.132896	-1.25603	0.0338344	-0.806016	0.159091	0.0674734	0.921408	0.450018	0.517261	Unknown	Unknown	Nodulin-like protein
gene:Solyc00g053440	13.9503	10.4223	12.4406	29.28	31.0089	25.4539	12.1819	16.4582	15.2188	26.5171	41.8843	31.471	1.37053	4.69e-07	0.124527	0.698695	1.56847	2.11e-09	0.197942	0.350666	1.44394	7.98e-09	GO:0006623;GO:0006944;GO:0016020;GO:0016021;GO:0016192;GO:0016197;GO:0048193	K06890;	Unknown Protein
gene:Solyc00g053740	0	0	0	0	0	0	0	0	0	0	0	0	n.d.	n.d.	n.d.	n.d.	n.d.	n.d.	n.d.	n.d.	n.d.	n.d.	GO:0003677;GO:0005622;GO:0005634;GO:0006351;GO:0006355	Unknown	Unknown Protein
gene:Solyc00g055940	0	0	0	0	0	0	0	0	0	0	0	0	n.d.	n.d.	n.d.	n.d.	n.d.	n.d.	n.d.	n.d.	n.d.	n.d.	Unknown	Unknown	Unknown Protein
gene:Solyc00g055950	0	0	0	0	0	0	0	0	0	0	0	0	n.d.	n.d.	n.d.	n.d.	n.d.	n.d.	n.d.	n.d.	n.d.	n.d.	GO:0000156;GO:0000160;GO:0003677;GO:0005737;GO:0006351;GO:0006355;GO:0006810;GO:0006817;GO:0035556	K07657;	Response regulator receiver Transcriptional regulatory protein
gene:Solyc00g055960	0	0	0	0	0	0	0	0	0	0	0	0	n.d.	n.d.	n.d.	n.d.	n.d.	n.d.	n.d.	n.d.	n.d.	n.d.	GO:0000155;GO:0000160;GO:0000166;GO:0004673;GO:0004871;GO:0005524;GO:0005886;GO:0006355;GO:0006810;GO:0006817;GO:0007165;GO:0016020;GO:0016021;GO:0016301;GO:0016310;GO:0016740;GO:0016772;GO:0023014	K07636;	Sensor histidine kinase PhoR
gene:Solyc00g055970	0	0	0	0	0	0	0	0	0	0	0	0	n.d.	n.d.	n.d.	n.d.	n.d.	n.d.	n.d.	n.d.	n.d.	n.d.	GO:0005886;GO:0016020;GO:0016021;GO:0050660	Unknown	Unknown Protein
gene:Solyc00g055980	0	0	0	0	0	0	0	0	0	0	0	0	n.d.	n.d.	n.d.	n.d.	n.d.	n.d.	n.d.	n.d.	n.d.	n.d.	GO:0005886;GO:0016020;GO:0016021;GO:0050660	Unknown	Unknown Protein
gene:Solyc00g056180	0	0	0	0	0	0	0	0	0	0	0	0	n.d.	n.d.	n.d.	n.d.	n.d.	n.d.	n.d.	n.d.	n.d.	n.d.	Unknown	Unknown	Unknown Protein
gene:Solyc00g056680	0.0739201	0.137112	0.32733	0.865339	0.0739395	0.700794	0.290473	0.495712	0.17077	0.778202	0.887748	1.82958	1.75785	0.4033	0.701755	0.770637	2.82747	0.104388	1.06962	0.417236	2.12571	0.158007	GO:0004806;GO:0006629;GO:0008970;GO:0009507;GO:0009536;GO:0009693;GO:0016042;GO:0016787;GO:0047714	Unknown	Lipase-like protein
gene:Solyc00g057280	0	0	0	0	0	0	0	0	0	0	0	0	n.d.	n.d.	n.d.	n.d.	n.d.	n.d.	n.d.	n.d.	n.d.	n.d.	GO:0003677;GO:0005634;GO:0006351;GO:0006355	Unknown	B3 domain-containing protein Os02g0598200
gene:Solyc00g057880	0	36.9189	0	0	0	0	39.1063	0	0	0	0	0	-6.05555	7.45e-10	-0.0450782	0.891616	-6.07768	6.51e-10	n.d.	n.d.	-6.0326	4.67e-10	Unknown	Unknown	Unknown Protein
gene:Solyc00g058180	0	0	0	0	0	0	0	0	0	0	0	0	n.d.	n.d.	n.d.	n.d.	n.d.	n.d.	n.d.	n.d.	n.d.	n.d.	GO:0003676;GO:0003723;GO:0003964;GO:0004190;GO:0004518;GO:0004519;GO:0006278;GO:0006508;GO:0008233;GO:0015074;GO:0016740;GO:0016779;GO:0016787;GO:0090305	Unknown	Pol polyprotein
gene:Solyc00g058280	0	0	0	0	0	0	0	0	0	0	0	0	n.d.	n.d.	n.d.	n.d.	n.d.	n.d.	n.d.	n.d.	n.d.	n.d.	Unknown	Unknown	Unknown Protein
gene:Solyc00g058480	0	0	0	0	0	0	0	0	0	0	0	0	n.d.	n.d.	n.d.	n.d.	n.d.	n.d.	n.d.	n.d.	n.d.	n.d.	GO:0000956;GO:0005515;GO:0005634;GO:0006351;GO:0006355;GO:0007346;GO:0010048;GO:0010228;GO:0010413;GO:0016926;GO:0043481;GO:0045492;GO:0045892;GO:0048440;GO:0050665	K11644;	Paired amphipathic helix protein Sin3-like 1
gene:Solyc00g058490	0	0	0	0	0	0	0	0	0	0	0	0	n.d.	n.d.	n.d.	n.d.	n.d.	n.d.	n.d.	n.d.	n.d.	n.d.	Unknown	Unknown	Ulp1 protease family C-terminal catalytic domain containing protein
gene:Solyc00g058890	145.049	220.045	124.156	0.530459	1.99432	4.72551	27.9112	29.5266	43.1819	1.12446	0.399077	1.15659	-5.92565	2.03e-111	-2.40978	2.37e-69	-7.38352	3.03e-105	-1.45787	0.133551	-4.97374	4.23e-23	Unknown	Unknown	Unknown Protein
gene:Solyc00g058900	0	0	0	0	0	0	0	0	0	0	0	0	n.d.	n.d.	n.d.	n.d.	n.d.	n.d.	n.d.	n.d.	n.d.	n.d.	GO:0005576;GO:0006629;GO:0016042;GO:0016787;GO:0016788	Unknown	GDSL esterase/lipase At2g31540
gene:Solyc00g059100	1.74812	1.99541	1.78637	4.15008	4.30418	5.09935	1.45312	2.7053	1.39794	4.04472	4.30648	4.68035	1.44409	0.037162	-0.121233	0.888687	1.36529	0.0510985	-0.078797	0.888031	1.48652	0.0332089	GO:0003674;GO:0005634;GO:0005737;GO:0005816;GO:0005829;GO:0034657;GO:0043161;GO:0045721	Unknown	WD-repeat protein-like
gene:Solyc00g059500	13.2936	14.3838	14.7165	28.2946	16.6213	18.7543	10.8829	9.90528	8.95732	23.325	15.0781	9.42524	0.737497	0.00912782	-0.639305	0.0617391	0.302616	0.319353	-0.434881	0.113326	0.941921	0.00449812	Unknown	Unknown	Unknown Protein
gene:Solyc00g060400	0	0	0	0	0	0	0	0	0	0	0	0	n.d.	n.d.	n.d.	n.d.	n.d.	n.d.	n.d.	n.d.	n.d.	n.d.	Unknown	Unknown	Unknown Protein
gene:Solyc00g060700	0	0	0	0	0	0	0	0	0	0	0	0	n.d.	n.d.	n.d.	n.d.	n.d.	n.d.	n.d.	n.d.	n.d.	n.d.	GO:0000166;GO:0003677;GO:0005524;GO:0006260;GO:0015979;GO:0015995;GO:0016851;GO:0017111;GO:0030420	K07391;	Unknown Protein
gene:Solyc00g060710	0	0	0	0	0	0	0	0	0	0	0	0	n.d.	n.d.	n.d.	n.d.	n.d.	n.d.	n.d.	n.d.	n.d.	n.d.	GO:0000166;GO:0003677;GO:0005524;GO:0006260;GO:0015979;GO:0015995;GO:0016851;GO:0017111;GO:0030420	K07391;	Mg chelatase subunit ChlI
gene:Solyc00g060810	0	0	0	0	0	0	0	0	0	0	0	0	n.d.	n.d.	n.d.	n.d.	n.d.	n.d.	n.d.	n.d.	n.d.	n.d.	GO:0006952;GO:0009607;GO:0016068	Unknown	Major latex-like protein
gene:Solyc00g062710	0	0	0	0	0	0	0	0	0	0	0	0	n.d.	n.d.	n.d.	n.d.	n.d.	n.d.	n.d.	n.d.	n.d.	n.d.	Unknown	Unknown	Unknown Protein
gene:Solyc00g063110	0	0	0	0	0	0	0	0	0	0	0	0	n.d.	n.d.	n.d.	n.d.	n.d.	n.d.	n.d.	n.d.	n.d.	n.d.	GO:0006810;GO:0006869;GO:0008289	Unknown	Non-specific lipid-transfer protein
gene:Solyc00g063510	0	0	0	0	0	0	0	0	0	0	0	0	n.d.	n.d.	n.d.	n.d.	n.d.	n.d.	n.d.	n.d.	n.d.	n.d.	Unknown	Unknown	Unknown Protein
gene:Solyc00g065510	0	0	0	0	0	0	0	0	0	0	0	0	n.d.	n.d.	n.d.	n.d.	n.d.	n.d.	n.d.	n.d.	n.d.	n.d.	GO:0005783;GO:0005789;GO:0008270;GO:0016020;GO:0016021;GO:0016740;GO:0016746;GO:0046872	Unknown	Unknown Protein
gene:Solyc00g065610	0	0	0	0	0	0	0	0	0	0	0	0	n.d.	n.d.	n.d.	n.d.	n.d.	n.d.	n.d.	n.d.	n.d.	n.d.	Unknown	Unknown	Unknown Protein
gene:Solyc00g065620	0	0	0	0	0	0	0	0	0	0	0	0	n.d.	n.d.	n.d.	n.d.	n.d.	n.d.	n.d.	n.d.	n.d.	n.d.	Unknown	Unknown	Unknown Protein
gene:Solyc00g065630	0	0	0	0	0	0	0	0	0	0	0	0	n.d.	n.d.	n.d.	n.d.	n.d.	n.d.	n.d.	n.d.	n.d.	n.d.	GO:0000398;GO:0005634;GO:0005681;GO:0006397;GO:0008380	K06063;	Pre-mRNA-processing protein 45
gene:Solyc00g065930	0	0	0	0	0	0	0	0	0	0	0	0	n.d.	n.d.	n.d.	n.d.	n.d.	n.d.	n.d.	n.d.	n.d.	n.d.	Unknown	Unknown	Peptidase family S46 dipeptidyl-peptidase 7
gene:Solyc00g065940	0	0	0	0	0	0	0	0	0	0	0	0	n.d.	n.d.	n.d.	n.d.	n.d.	n.d.	n.d.	n.d.	n.d.	n.d.	Unknown	Unknown	Unknown Protein
gene:Solyc00g066140	0	0	0	0	0	0	0	0	0	0	0	0	n.d.	n.d.	n.d.	n.d.	n.d.	n.d.	n.d.	n.d.	n.d.	n.d.	Unknown	Unknown	Unknown Protein
gene:Solyc00g066150	0	0	0	0	0	0	0	0	0	0	0	0	n.d.	n.d.	n.d.	n.d.	n.d.	n.d.	n.d.	n.d.	n.d.	n.d.	GO:0003824;GO:0005886;GO:0007047;GO:0008152;GO:0008233;GO:0008360;GO:0008658;GO:0009252;GO:0009273;GO:0009274;GO:0016020;GO:0016021;GO:0016740;GO:0016757;GO:0016763;GO:0016787;GO:0046677	K05366;	Penicillin-binding protein 1A
gene:Solyc00g066350	0	0	0	0	0	0	0	0	0	0	0	0	n.d.	n.d.	n.d.	n.d.	n.d.	n.d.	n.d.	n.d.	n.d.	n.d.	GO:0004721;GO:0016787;GO:0046872	Unknown	Unknown Protein
gene:Solyc00g066360	0	0	0	0	0	0	0	0	0	0	0	0	n.d.	n.d.	n.d.	n.d.	n.d.	n.d.	n.d.	n.d.	n.d.	n.d.	GO:0004721;GO:0016787;GO:0046872	Unknown	Unknown Protein
gene:Solyc00g066370	0	0	0	0	0	0	0	0	0	0	0	0	n.d.	n.d.	n.d.	n.d.	n.d.	n.d.	n.d.	n.d.	n.d.	n.d.	Unknown	Unknown	Unknown Protein
gene:Solyc00g066470	0	0	0	0	0	0	0	0	0	0	0	0	n.d.	n.d.	n.d.	n.d.	n.d.	n.d.	n.d.	n.d.	n.d.	n.d.	GO:0003674;GO:0003676;GO:0003723;GO:0003964;GO:0004190;GO:0005634;GO:0006278;GO:0006508;GO:0015074	K07497;	Pro-Pol polyprotein
gene:Solyc00g067470	33.466	12.415	37.0481	42.7381	46.8646	9.0649	19.7259	29.9233	54.1191	30.1986	5.35882	0	0.401433	0.0611238	0.195296	0.356325	-1.09312	7.81e-05	-1.49455	1.72e-08	-1.28842	8.16e-07	Unknown	Unknown	Unknown Protein
gene:Solyc00g068970	130.154	34.0298	40.6198	76.6237	52.86	27.3474	38.3131	35.5936	38.3848	23.0797	31.2248	29.9865	-0.234294	0.123951	-0.995112	1.86e-09	-1.15218	9.39e-11	-0.91789	1.41e-06	-0.157072	0.446742	Unknown	Unknown	Unknown Protein
gene:Solyc00g068980	515.376	124.15	140.783	227.937	455.256	140.506	164.383	112.212	177.82	80.5295	144.688	144.954	0.228807	0.00148407	-0.908155	1.64e-27	-0.947245	4.81e-27	-1.17605	8.35e-42	-0.0390903	0.697428	Unknown	Unknown	Unknown Protein
gene:Solyc00g069680	0	0	0	0	0	0	0	0	0	0	0	0	n.d.	n.d.	n.d.	n.d.	n.d.	n.d.	n.d.	n.d.	n.d.	n.d.	Unknown	Unknown	Unknown Protein
gene:Solyc00g069880	0	0	0	0	0	0.146553	0	0	0	0	0	0	n.d.	n.d.	n.d.	n.d.	n.d.	n.d.	n.d.	n.d.	n.d.	n.d.	Unknown	Unknown	Unknown Protein
gene:Solyc00g070680	0	0	0	0	0	0	0	0	0	0	0	0	n.d.	n.d.	n.d.	n.d.	n.d.	n.d.	n.d.	n.d.	n.d.	n.d.	Unknown	Unknown	Unknown Protein
gene:Solyc00g070780	0	0	0	0	0	0	0	0	0	0	0	0	n.d.	n.d.	n.d.	n.d.	n.d.	n.d.	n.d.	n.d.	n.d.	n.d.	GO:0003723;GO:0003964;GO:0006278;GO:0016740;GO:0016779;GO:0046872	Unknown	Reverse transcriptase-like protein
gene:Solyc00g071180	6.86702	16.4905	13.7109	5264.77	4732.62	5903.8	11.2033	7.81216	37.1109	4685.6	7742.84	1815.45	8.89546	0	0.470368	0.119284	8.71454	0	-0.18092	1.18e-27	8.24418	0	GO:0004869;GO:0010466;GO:0030414	Unknown	Cysteine proteinase inhibitor
gene:Solyc00g071580	0	0	0	0	0	0	0	0	0	0	0	0	n.d.	n.d.	n.d.	n.d.	n.d.	n.d.	n.d.	n.d.	n.d.	n.d.	Unknown	Unknown	Unknown Protein
gene:Solyc00g071590	0	0	0	0	0	0	0	0	0	0	0	0	n.d.	n.d.	n.d.	n.d.	n.d.	n.d.	n.d.	n.d.	n.d.	n.d.	GO:0005097;GO:0005622;GO:0005634;GO:0005737;GO:0005829;GO:0016192;GO:0032313;GO:0032851	Unknown	TBC1 domain family member 3
gene:Solyc00g071600	0	0	0	0	0	0	0	0	0	0	0	0	n.d.	n.d.	n.d.	n.d.	n.d.	n.d.	n.d.	n.d.	n.d.	n.d.	Unknown	Unknown	Unknown Protein
gene:Solyc00g072100	10.6421	14.8048	15.3155	2.83138	2.66122	6.66604	19.6025	16.6522	17.517	8.60274	7.24238	5.55609	-1.59452	0.000224269	0.271488	0.362336	-0.80094	0.0327995	0.793582	0.118238	-1.07243	0.00215846	Unknown	Unknown	Unknown Protein
gene:Solyc00g072400	0	0	0	0	0	0	0	0	0	0	0	0	n.d.	n.d.	n.d.	n.d.	n.d.	n.d.	n.d.	n.d.	n.d.	n.d.	GO:0004601;GO:0005576;GO:0006979;GO:0016491;GO:0020037;GO:0042744;GO:0046872;GO:0055114	K00430;	Peroxidase 1
gene:Solyc00g072800	0.622225	0	0	0	0	0	0	0	0	0.935792	0	0.481267	n.d.	n.d.	n.d.	n.d.	1.316	0.531749	n.d.	n.d.	n.d.	n.d.	Unknown	Unknown	Unknown Protein
gene:Solyc00g073200	0	0	0	0	0	0	0	0	0	0	0	0	n.d.	n.d.	n.d.	n.d.	n.d.	n.d.	n.d.	n.d.	n.d.	n.d.	Unknown	Unknown	Unknown Protein
gene:Solyc00g073900	0	0	0	0	0	0	0	0	0	0	0	0	n.d.	n.d.	n.d.	n.d.	n.d.	n.d.	n.d.	n.d.	n.d.	n.d.	Unknown	Unknown	Unknown Protein
gene:Solyc00g073910	0	0	0	0	0	0	0	0	0	0	0	0	n.d.	n.d.	n.d.	n.d.	n.d.	n.d.	n.d.	n.d.	n.d.	n.d.	Unknown	Unknown	Unknown Protein
gene:Solyc00g074210	0	0	0	0	0	0	0	0	0	0	0	0	n.d.	n.d.	n.d.	n.d.	n.d.	n.d.	n.d.	n.d.	n.d.	n.d.	Unknown	Unknown	Mitochondrial import inner membrane translocase subunit TIM16
gene:Solyc00g074810	0	0	0	0	0	0	0	0	0	0	0	0	n.d.	n.d.	n.d.	n.d.	n.d.	n.d.	n.d.	n.d.	n.d.	n.d.	GO:0009294	K04096;	DNA processing protein DprA
gene:Solyc00g074820	0	0	0	0	0	0	0	0	0	0	0	0	n.d.	n.d.	n.d.	n.d.	n.d.	n.d.	n.d.	n.d.	n.d.	n.d.	Unknown	Unknown	Unknown Protein
gene:Solyc00g074830	0	0	0	0	0	0	0	0	0	0	0	0	n.d.	n.d.	n.d.	n.d.	n.d.	n.d.	n.d.	n.d.	n.d.	n.d.	GO:0005515;GO:0016226	K09015;	FeS assembly protein SufD
gene:Solyc00g075030	0	0	0	0	0	0	0	0	0	0	0	0	n.d.	n.d.	n.d.	n.d.	n.d.	n.d.	n.d.	n.d.	n.d.	n.d.	Unknown	Unknown	Gag polyprotein
gene:Solyc00g075040	0	0	0	0	0	0	0	0	0	0	0	0	n.d.	n.d.	n.d.	n.d.	n.d.	n.d.	n.d.	n.d.	n.d.	n.d.	GO:0003676;GO:0003964;GO:0004190;GO:0004518;GO:0004519;GO:0006508;GO:0008233;GO:0008270;GO:0015074;GO:0016740;GO:0016779;GO:0016787;GO:0046872;GO:0090305	Unknown	Unknown Protein
gene:Solyc00g075440	2.64142	0.459327	0.731037	0.17569	0.330263	0.223587	0.810905	0.738061	0.572081	0	0	0	-2.24222	0.155028	-0.981359	0.416486	n.d.	n.d.	n.d.	n.d.	n.d.	n.d.	Unknown	Unknown	Unknown Protein
gene:Solyc00g075450	109.862	45.6748	83.8768	24.1897	30.3147	38.4805	26.0513	42.3414	43.7591	19.9411	6.06617	2.93013	-1.2137	3.56e-13	-1.22217	1.69e-14	-2.91989	5.34e-39	-1.70619	1.71e-09	-1.69772	3.12e-10	Unknown	Unknown	Unknown Protein
gene:Solyc00g076250	0	0	0	0	0	0	0	1.05727	0	0	0	0	n.d.	n.d.	n.d.	n.d.	n.d.	n.d.	n.d.	n.d.	n.d.	n.d.	Unknown	Unknown	Unknown Protein
gene:Solyc00g077550	0	0	0	0	0	0	0	0	0	0	0	0	n.d.	n.d.	n.d.	n.d.	n.d.	n.d.	n.d.	n.d.	n.d.	n.d.	GO:0005575;GO:0008150	Unknown	Unknown Protein
gene:Solyc00g079050	0	0	0	0	0	0	0	0	0	0	0	0	n.d.	n.d.	n.d.	n.d.	n.d.	n.d.	n.d.	n.d.	n.d.	n.d.	Unknown	Unknown	Unknown Protein
gene:Solyc00g080050	0	0	0	0	0	0	0	0	0	0	0	0	n.d.	n.d.	n.d.	n.d.	n.d.	n.d.	n.d.	n.d.	n.d.	n.d.	GO:0003674;GO:0003676;GO:0003723;GO:0003964;GO:0004190;GO:0005634;GO:0006278;GO:0006508;GO:0015074;GO:0033554	K07497;	Pol polyprotein
gene:Solyc00g080550	0	0	0	0	0	0	0	0	0	0	0	0	n.d.	n.d.	n.d.	n.d.	n.d.	n.d.	n.d.	n.d.	n.d.	n.d.	Unknown	Unknown	Unknown Protein
gene:Solyc00g080750	5.32866	4.37176	3.85706	13.0866	18.4502	16.6543	2.81874	5.03945	4.26124	22.8091	21.6598	14.4253	1.98041	9.07e-07	-0.289887	0.610792	2.24764	4.66e-09	0.26723	0.339064	2.53753	1.18e-10	GO:0005886;GO:0009693	Unknown	Unknown Protein
gene:Solyc00g082150	31.8165	31.4302	25.8143	27.5731	24.8794	21.826	25.7584	25.7148	23.1042	19.0154	20.5779	24.9295	-0.111114	0.623079	-0.384175	0.088997	-0.336378	0.150952	-0.225264	0.358271	0.0477969	0.845	Unknown	Unknown	Kinesin light chain
gene:Solyc00g082550	81.581	34.2202	52.0894	33.8634	38.2617	29.5707	37.578	41.6179	44.5755	17.564	14.9063	20.6841	-0.572526	0.00132784	-0.567963	0.00082588	-1.53065	2.98e-13	-0.958128	5.66e-05	-0.962691	2.06e-05	Unknown	Unknown	Unknown Protein
gene:Solyc00g084650	0	0	0	0	0	0	0	0	0	0	0	0	n.d.	n.d.	n.d.	n.d.	n.d.	n.d.	n.d.	n.d.	n.d.	n.d.	Unknown	Unknown	Unknown Protein
gene:Solyc00g084750	1.03081	0.764811	0.45646	1.31641	1.85595	2.65255	1.41772	1.84338	1.42883	2.01537	1.48555	2.7108	1.52171	0.155494	0.930188	0.410903	1.59234	0.131013	0.0706285	0.932339	0.662153	0.449962	Unknown	Unknown	Unknown Protein
gene:Solyc00g084760	0	0.398948	0	0	0	0.145647	0	0	0	0.161735	0	0	-1.30299	0.753701	n.d.	n.d.	-1.17396	0.771708	0.129027	0.980234	n.d.	n.d.	Unknown	Unknown	Unknown Protein
gene:Solyc00g084770	0	0	1.16118	1.11627	1.04918	0	0	0	0	1.5775	0	0	1.04981	0.516739	n.d.	n.d.	0.570655	0.744765	-0.479155	0.749514	n.d.	n.d.	Unknown	Unknown	Unknown Protein
gene:Solyc00g084870	4.12482	2.78219	4.15121	4.78878	2.25049	1.01572	7.73597	6.28665	6.06401	3.94768	2.70203	4.9306	-0.306429	0.644285	0.732997	0.165248	0.195161	0.7475	0.501591	0.444847	-0.537835	0.302299	GO:0003677;GO:0003700;GO:0005634;GO:0006351;GO:0006355;GO:0007623	Unknown	TCP family transcription factor
gene:Solyc00g085070	76.7421	64.9915	78.0629	47.9755	51.9351	29.2207	44.9758	51.9538	54.9091	26.5127	20.3638	33.1043	-0.616594	8.66e-05	-0.661749	1.15e-05	-1.32984	5.96e-14	-0.713242	0.000424731	-0.668088	0.000572566	GO:0004506;GO:0008152;GO:0016020;GO:0016021;GO:0016491;GO:0050660;GO:0055114	Unknown	Squalene monooxygenase
gene:Solyc00g085370	0	0	0	0	0	0	0	0	0	0	0	0	n.d.	n.d.	n.d.	n.d.	n.d.	n.d.	n.d.	n.d.	n.d.	n.d.	Unknown	Unknown	Unknown Protein
gene:Solyc00g085670	0	0	0	0	0	0	0	0	0	0	0	0	n.d.	n.d.	n.d.	n.d.	n.d.	n.d.	n.d.	n.d.	n.d.	n.d.	GO:0000166;GO:0000943;GO:0003676;GO:0003677;GO:0003723;GO:0003824;GO:0003887;GO:0003964;GO:0004190;GO:0004518;GO:0004519;GO:0004523;GO:0004540;GO:0005524;GO:0005634;GO:0005737;GO:0006278;GO:0006310;GO:0006508;GO:0008152;GO:0008233;GO:0008270;GO:0015074;GO:0016740;GO:0016779;GO:0016787;GO:0032197;GO:0046797;GO:0046872;GO:0090305	K07497;	Retrotransposable element Tf2 155 kDa protein type 1
gene:Solyc00g085770	0	0	0	0	0	0	0	0	0	0	0	0	n.d.	n.d.	n.d.	n.d.	n.d.	n.d.	n.d.	n.d.	n.d.	n.d.	Unknown	Unknown	Unknown Protein
gene:Solyc00g085780	0	0	0	0	0	0	0	0	0	0	0	0	n.d.	n.d.	n.d.	n.d.	n.d.	n.d.	n.d.	n.d.	n.d.	n.d.	Unknown	Unknown	Unknown Protein
gene:Solyc00g088080	0	0	0	0	0	0	0	0	0	0	0	0	n.d.	n.d.	n.d.	n.d.	n.d.	n.d.	n.d.	n.d.	n.d.	n.d.	GO:0003999;GO:0005737;GO:0006166;GO:0006168;GO:0009116;GO:0016740;GO:0016757;GO:0044209	K00759;	Adenine phosphoribosyltransferase
gene:Solyc00g088090	0	0	0	0	0	0	0	0	0	0	0	0	n.d.	n.d.	n.d.	n.d.	n.d.	n.d.	n.d.	n.d.	n.d.	n.d.	Unknown	Unknown	Unknown Protein
gene:Solyc00g088190	0	0	0	0	0	0	0	0	0	0	0	0	n.d.	n.d.	n.d.	n.d.	n.d.	n.d.	n.d.	n.d.	n.d.	n.d.	GO:0000166;GO:0003824;GO:0004638;GO:0005524;GO:0006164;GO:0006189;GO:0016874;GO:0034028;GO:0046872	K01589;	Phosphoribosylaminoimidazole carboxylase ATPase subunit
gene:Solyc00g088200	0	0	0	0	0	0	0	0	0	0	0	0	n.d.	n.d.	n.d.	n.d.	n.d.	n.d.	n.d.	n.d.	n.d.	n.d.	GO:0003824;GO:0005975;GO:0006974;GO:0016853;GO:0030246;GO:0047938	K01792;	Unknown Protein
gene:Solyc00g088210	0	0	0	0	0	0	0	0	0	0	0	0.402777	n.d.	n.d.	n.d.	n.d.	n.d.	n.d.	n.d.	n.d.	n.d.	n.d.	GO:0005215;GO:0005886;GO:0006810;GO:0015293;GO:0016020;GO:0016021;GO:0055085	K03762;	Major facilitator superfamily transporter
gene:Solyc00g088310	0	0	0	0	0	0	0	0	0	0	0	0	n.d.	n.d.	n.d.	n.d.	n.d.	n.d.	n.d.	n.d.	n.d.	n.d.	GO:0003723;GO:0003964;GO:0006278	Unknown	Reverse transcriptase like protein
gene:Solyc00g090110	0	0	0	0	0	0	0	0	0	0	0	0	n.d.	n.d.	n.d.	n.d.	n.d.	n.d.	n.d.	n.d.	n.d.	n.d.	GO:0006629;GO:0008759;GO:0009245;GO:0016787	K02535;	UDP-3-O-
gene:Solyc00g090120	0	0	0	0	0	0	0	0	0	0	0	0	n.d.	n.d.	n.d.	n.d.	n.d.	n.d.	n.d.	n.d.	n.d.	n.d.	Unknown	Unknown	Unknown Protein
gene:Solyc00g090130	0	0	0	0	0	0	0	0	0	0	0	0	n.d.	n.d.	n.d.	n.d.	n.d.	n.d.	n.d.	n.d.	n.d.	n.d.	GO:0000166;GO:0005524;GO:0005737;GO:0005886;GO:0006605;GO:0006810;GO:0006886;GO:0015031;GO:0016020;GO:0017038;GO:0046872	K03070;	Protein translocase subunit secA
gene:Solyc00g090430	0.485371	1.35045	1.20898	0.387406	0.728247	0.575191	0.953645	0.135622	0	0.912464	0.874363	0.563124	-0.697869	0.606148	-1.61111	0.286351	-0.245111	0.844155	0.452759	0.754045	1.366	0.396142	Unknown	Unknown	Unknown Protein
gene:Solyc00g090630	0	0	0	0	0	0	0	0	0	0	0	0	n.d.	n.d.	n.d.	n.d.	n.d.	n.d.	n.d.	n.d.	n.d.	n.d.	Unknown	Unknown	Unknown Protein
gene:Solyc00g090640	0	0	0	0	0	0	0	0	0	0	0	0	n.d.	n.d.	n.d.	n.d.	n.d.	n.d.	n.d.	n.d.	n.d.	n.d.	GO:0005783;GO:0006810;GO:0016020;GO:0016021;GO:0022857;GO:0033554;GO:0055085	Unknown	Unknown Protein
gene:Solyc00g090650	0	0	0	0	0	0	0	0	0	0	0	0	n.d.	n.d.	n.d.	n.d.	n.d.	n.d.	n.d.	n.d.	n.d.	n.d.	GO:0005783;GO:0006810;GO:0016020;GO:0016021;GO:0022857;GO:0033554;GO:0055085	Unknown	Unknown Protein
gene:Solyc00g090660	0	0	0	0	0	0	0	0	0	0	0	0	n.d.	n.d.	n.d.	n.d.	n.d.	n.d.	n.d.	n.d.	n.d.	n.d.	Unknown	Unknown	Unknown Protein
gene:Solyc00g090860	0	0	0	0	0	0	0	0	0	0	0	0	n.d.	n.d.	n.d.	n.d.	n.d.	n.d.	n.d.	n.d.	n.d.	n.d.	GO:0005886;GO:0010167;GO:0015112;GO:0015706;GO:0016020;GO:0016021;GO:0042128;GO:0048527;GO:0055085	Unknown	Unknown Protein
gene:Solyc00g090870	0.622225	2.88537	0.688827	7.28402	3.11194	8.42708	2.44507	2.78178	2.15619	8.89002	12.4544	9.62534	2.316	0.000708157	0.686936	0.426771	3.01224	6.12e-07	0.696232	0.0935833	2.3253	8.97e-06	GO:0005515;GO:0005575;GO:0005975	Unknown	5-AMP-activated protein kinase subunit beta-1
gene:Solyc00g091170	3.15555	6.79383	1.74666	0.599678	0.450911	1.67896	3.98568	5.92012	2.21302	2.62712	3.8799	1.22035	-1.94855	0.0231046	-0.0768906	0.896488	-0.469364	0.477911	1.47919	0.120253	-0.392473	0.548781	Unknown	Unknown	Unknown Protein
gene:Solyc00g092870	0	0	0	0	0	0	0	0	0	0	0	0	n.d.	n.d.	n.d.	n.d.	n.d.	n.d.	n.d.	n.d.	n.d.	n.d.	Unknown	Unknown	Unknown Protein
gene:Solyc00g092880	0	0	0	0	0	0	0	0	0	0	0	0	n.d.	n.d.	n.d.	n.d.	n.d.	n.d.	n.d.	n.d.	n.d.	n.d.	Unknown	Unknown	Unknown Protein
gene:Solyc00g092890	0	0	0	0	0	0	0	0	0	0	0	0	n.d.	n.d.	n.d.	n.d.	n.d.	n.d.	n.d.	n.d.	n.d.	n.d.	Unknown	Unknown	Unknown Protein
gene:Solyc00g092900	0	0	0	0	0	0	0	0	0	0	0	0	n.d.	n.d.	n.d.	n.d.	n.d.	n.d.	n.d.	n.d.	n.d.	n.d.	Unknown	Unknown	Unknown Protein
gene:Solyc00g093000	0	0	0	0	0	0	0	0	0	0	0	0	n.d.	n.d.	n.d.	n.d.	n.d.	n.d.	n.d.	n.d.	n.d.	n.d.	Unknown	Unknown	Unknown Protein
gene:Solyc00g093100	0	0	0	0	0	0	0	0	0	0	0	0	n.d.	n.d.	n.d.	n.d.	n.d.	n.d.	n.d.	n.d.	n.d.	n.d.	GO:0005886;GO:0006855;GO:0015238;GO:0015297;GO:0015691;GO:0016020;GO:0016021;GO:0051238;GO:0055085	K03327;	Multidrug and toxin extrusion protein 2
gene:Solyc00g093300	0	0	0	0	0	0	0	0	0	0	0.152421	0	n.d.	n.d.	n.d.	n.d.	n.d.	n.d.	n.d.	n.d.	n.d.	n.d.	Unknown	Unknown	Transposase (Fragment)
gene:Solyc00g093310	0	0	0	0	0	0	1.18591	0	0	0	0	0.9337	n.d.	n.d.	n.d.	n.d.	n.d.	n.d.	n.d.	n.d.	-0.0882372	0.964545	GO:0008270;GO:0016020;GO:0016021;GO:0016567;GO:0046872	Unknown	Unknown Protein
gene:Solyc00g094010	0	0	0	0	0	0	0	0	0	0	0	0	n.d.	n.d.	n.d.	n.d.	n.d.	n.d.	n.d.	n.d.	n.d.	n.d.	Unknown	Unknown	Unknown Protein
gene:Solyc00g094020	0	0	0	0	0	0	0	0	0	0	0	0	n.d.	n.d.	n.d.	n.d.	n.d.	n.d.	n.d.	n.d.	n.d.	n.d.	GO:0006260	Unknown	Replication protein C
gene:Solyc00g094520	0	4.11956	0	0	4.44304	0	4.36365	19.8583	0	10.0205	7.11266	0	0.259792	0.792125	2.42763	0.000168244	2.18484	0.00190023	1.92504	0.00531981	-0.242797	0.590455	Unknown	Unknown	Unknown Protein
gene:Solyc00g094530	0.553697	0	0	0	1.10768	0.374949	0.543945	1.23771	0	0	0.44331	0.428263	1.57172	0.46309	1.55793	0.446436	0.783132	0.74891	-0.788593	0.680265	-0.774798	0.671015	GO:0005739;GO:0005743;GO:0008137;GO:0016020;GO:0016021;GO:0016491;GO:0022900;GO:0055114;GO:0070469	Unknown	NADH-ubiquinone oxidoreductase chain 1
gene:Solyc00g094540	0	0	0	0.854831	0.803457	1.08787	0	0	0	0	1.28622	0	n.d.	n.d.	n.d.	n.d.	n.d.	n.d.	-1.11641	0.453163	n.d.	n.d.	Unknown	Unknown	Unknown Protein
gene:Solyc00g094550	0	1.94362	0	2.23028	0	0	0	0	0	0	0	0	0.349214	0.804801	n.d.	n.d.	n.d.	n.d.	n.d.	n.d.	n.d.	n.d.	Unknown	Unknown	Unknown Protein
gene:Solyc00g094850	0	0	0	0	0	0	0	0	0	0	0	0	n.d.	n.d.	n.d.	n.d.	n.d.	n.d.	n.d.	n.d.	n.d.	n.d.	Unknown	Unknown	Unknown Protein
gene:Solyc00g095450	0	0	0	0	0	0	0	0	0	0	0	0	n.d.	n.d.	n.d.	n.d.	n.d.	n.d.	n.d.	n.d.	n.d.	n.d.	GO:0003674;GO:0005737;GO:0006970;GO:0034599;GO:0042274	K06867;	Ankyrin repeat-containing protein
gene:Solyc00g095460	0	0	0	0	0	0	0	0	0	0	0	0	n.d.	n.d.	n.d.	n.d.	n.d.	n.d.	n.d.	n.d.	n.d.	n.d.	Unknown	Unknown	Isoflavone reductase family protein
gene:Solyc00g095760	0.260877	0.362921	0.577602	1.8046	4.3056	2.47323	0.384424	0.583152	0.150669	1.27512	1.46207	1.41245	2.98757	0.00864444	-0.2316	0.902685	1.91688	0.160148	-1.0707	0.199829	2.14848	0.12148	GO:0003824;GO:0009058;GO:0009693;GO:0009835;GO:0016829;GO:0016847;GO:0030170;GO:0042218;GO:0042802;GO:0071281	K01762;	1-aminocyclopropane-1-carboxylate synthase
gene:Solyc00g095860	0.665818	1.85251	0.737086	87.391	59.2733	58.9142	2.1803	1.98445	1.53817	32.0433	32.6955	22.6593	6.13144	8.18e-53	0.68074	0.488361	4.8753	9.35e-23	-1.25614	1.02e-12	4.19456	2.18e-22	GO:0003824;GO:0009058;GO:0009693;GO:0009835;GO:0016829;GO:0016847;GO:0030170;GO:0042218;GO:0042802;GO:0071281	K01762;	1-aminocyclopropane-1-carboxylate synthase
gene:Solyc00g096060	0	0	0	0	0	0	0	0	0	0	0	0	n.d.	n.d.	n.d.	n.d.	n.d.	n.d.	n.d.	n.d.	n.d.	n.d.	GO:0000166;GO:0005524;GO:0016020;GO:0016021;GO:0016787	Unknown	Ectonucleoside triphosphate diphosphohydrolase 6
gene:Solyc00g096460	2.47559	4.59191	2.74058	7.90372	0	1.67641	0	11.0676	0	3.72315	3.9641	5.74432	0.11681	0.858431	0.0461801	0.94173	0.582192	0.333439	0.465382	0.44234	0.536012	0.358014	Unknown	Unknown	Unknown Protein
gene:Solyc00g097260	0	0	0	0	0	0	0	0.590825	0	0	0	0	n.d.	n.d.	n.d.	n.d.	n.d.	n.d.	n.d.	n.d.	n.d.	n.d.	Unknown	Unknown	Unknown Protein
gene:Solyc00g097760	0	0	0	0	0	0	0	0	0	0	0	0	n.d.	n.d.	n.d.	n.d.	n.d.	n.d.	n.d.	n.d.	n.d.	n.d.	Unknown	Unknown	Unknown Protein
gene:Solyc00g097960	1.74425	6.06632	5.79286	1.85627	5.67031	4.72465	5.1406	4.3864	3.52587	5.90233	10.1247	3.37278	-0.000308579	0.999566	-0.187723	0.736846	0.640679	0.205414	0.640987	0.217366	0.828402	0.104615	Unknown	Unknown	Unknown Protein
gene:Solyc00g098560	7.00678	2.70764	3.87839	4.97117	6.0352	6.06281	2.67687	2.61044	3.82194	4.39075	5.29823	4.21515	0.479285	0.358907	-0.705559	0.248445	0.161276	0.769345	-0.318009	0.540683	0.866836	0.153259	GO:0006629;GO:0009820;GO:0016787;GO:0016788;GO:0033879	Unknown	GDSL esterase/lipase At5g03980
gene:Solyc00g099160	0	0	0	0	0	0	0	0	0	0	0	0	n.d.	n.d.	n.d.	n.d.	n.d.	n.d.	n.d.	n.d.	n.d.	n.d.	Unknown	Unknown	Unknown Protein
gene:Solyc00g099460	0	0	0	0	0	0	0	0	0	0	0	0	n.d.	n.d.	n.d.	n.d.	n.d.	n.d.	n.d.	n.d.	n.d.	n.d.	Unknown	Unknown	Unknown Protein
gene:Solyc00g099470	0	0	0	0	0	0	0	0	0	0	0	0	n.d.	n.d.	n.d.	n.d.	n.d.	n.d.	n.d.	n.d.	n.d.	n.d.	Unknown	Unknown	Unknown Protein
gene:Solyc00g099570	0	0	0	0	0	0	0	0	0	0	0	0	n.d.	n.d.	n.d.	n.d.	n.d.	n.d.	n.d.	n.d.	n.d.	n.d.	GO:0000166;GO:0001676;GO:0003824;GO:0004467;GO:0005524;GO:0006629;GO:0006631;GO:0006633;GO:0008152;GO:0016874	K01897;	Unknown Protein
gene:Solyc00g099580	0.0885984	0.164339	0.294245	0.0942881	0.177243	0.119993	0.696304	1.38634	0.40936	0.266494	0.14187	0	-0.332185	0.911741	2.05909	0.275222	-0.293559	0.92116	0.038626	0.990448	-2.35265	0.245866	GO:0003840;GO:0006749;GO:0006750;GO:0016740;GO:0016746;GO:0016787;GO:0042597	K00681;	Gamma-glutamyltranspeptidase
gene:Solyc00g099880	0	0	0	0	0	0	0	0	0	0	0	0	n.d.	n.d.	n.d.	n.d.	n.d.	n.d.	n.d.	n.d.	n.d.	n.d.	Unknown	Unknown	Unknown Protein
gene:Solyc00g100880	0	0	0	1.79035	3.36551	7.48629	0	0	0	14.9999	9.62088	3.16007	4.81091	0.000183016	n.d.	n.d.	5.92463	2.04e-08	1.11372	0.0181219	6.05275	9.55e-09	GO:0005575;GO:0044237	Unknown	Unknown Protein
gene:Solyc00g101080	0	0	0	0	0	0	0	0	0	0	0	0	n.d.	n.d.	n.d.	n.d.	n.d.	n.d.	n.d.	n.d.	n.d.	n.d.	GO:0003824;GO:0016740;GO:0019475;GO:0046872	Unknown	Unknown Protein
gene:Solyc00g101090	0	0	0	0	0	0	0	0	0	0	0	0	n.d.	n.d.	n.d.	n.d.	n.d.	n.d.	n.d.	n.d.	n.d.	n.d.	GO:0030288;GO:0042597	Unknown	Extra-cytoplasmic solute receptor protein
gene:Solyc00g101100	0	0	0	0	0	0	0	0	0	0	0	0	n.d.	n.d.	n.d.	n.d.	n.d.	n.d.	n.d.	n.d.	n.d.	n.d.	GO:0005215;GO:0005886;GO:0006810;GO:0006811;GO:0009279;GO:0015288;GO:0016020;GO:0016021;GO:0046930	Unknown	Unknown Protein
gene:Solyc00g101700	0	0	0	0	0	0	0	0	0	0	0	0	n.d.	n.d.	n.d.	n.d.	n.d.	n.d.	n.d.	n.d.	n.d.	n.d.	GO:0000166;GO:0004672;GO:0004674;GO:0004713;GO:0005524;GO:0005634;GO:0005737;GO:0005815;GO:0005816;GO:0005856;GO:0006468;GO:0016301;GO:0016310;GO:0016740;GO:0016772	Unknown	Protein kinase
gene:Solyc00g102000	0	0	0	0	0	0	0	0	0	0	0	0	n.d.	n.d.	n.d.	n.d.	n.d.	n.d.	n.d.	n.d.	n.d.	n.d.	Unknown	Unknown	Unknown Protein
gene:Solyc00g102400	0.112289	0.138854	0.124308	0.159333	0.112318	0.253463	0.110311	0.125502	0	0.0844379	0.11987	0.173702	0.634741	0.835662	-0.799101	0.830742	0.138406	0.966772	-0.496335	0.871007	0.937507	0.801372	GO:0000166;GO:0005524;GO:0005737;GO:0006952;GO:0009626;GO:0016020;GO:0030001;GO:0043531;GO:0046872	Unknown	NBS-coding resistance gene analog (Fragment)
gene:Solyc00g104200	0	0	0	0	0	0	0	0	0	0	0	0	n.d.	n.d.	n.d.	n.d.	n.d.	n.d.	n.d.	n.d.	n.d.	n.d.	GO:0000166;GO:0003700;GO:0006260;GO:0006355	Unknown	Nucleoid occlusion protein
gene:Solyc00g104210	0	0	0	0	0	0	0	0	0	0	0	0	n.d.	n.d.	n.d.	n.d.	n.d.	n.d.	n.d.	n.d.	n.d.	n.d.	Unknown	Unknown	Unknown Protein
gene:Solyc00g104310	0	0	0	0	0	0	0	0	0	0	0	0	n.d.	n.d.	n.d.	n.d.	n.d.	n.d.	n.d.	n.d.	n.d.	n.d.	Unknown	Unknown	Unknown Protein
gene:Solyc00g104320	0	0	0	0	0	0	0	0	0	0	0	0	n.d.	n.d.	n.d.	n.d.	n.d.	n.d.	n.d.	n.d.	n.d.	n.d.	Unknown	Unknown	Unknown Protein
gene:Solyc00g104330	0	0	0	0	0	0	0	0	0	0	0	0	n.d.	n.d.	n.d.	n.d.	n.d.	n.d.	n.d.	n.d.	n.d.	n.d.	Unknown	Unknown	Unknown Protein
gene:Solyc00g104530	0	0	0	0	0	0	0	0	0	0	0	0	n.d.	n.d.	n.d.	n.d.	n.d.	n.d.	n.d.	n.d.	n.d.	n.d.	GO:0003677;GO:0006310;GO:0015074;GO:0046718;GO:0075713	Unknown	Integrase family protein
gene:Solyc00g104630	0	0	0	0	0	0	0	0	0	0	0	0	n.d.	n.d.	n.d.	n.d.	n.d.	n.d.	n.d.	n.d.	n.d.	n.d.	GO:0000166;GO:0004856;GO:0005524;GO:0005975;GO:0005997;GO:0016301;GO:0016310;GO:0016740;GO:0016773;GO:0042732	Unknown	D-xylulose kinase
gene:Solyc00g104730	0	0	0	0	0	0	0	0	0	0	0	0	n.d.	n.d.	n.d.	n.d.	n.d.	n.d.	n.d.	n.d.	n.d.	n.d.	GO:0004650;GO:0005576;GO:0005975;GO:0007047;GO:0008152;GO:0016787;GO:0016798	Unknown	Endopolygalacturonase (Fragment)
gene:Solyc00g104740	0	0	0	0	0	0	0	0	0	0	0	0	n.d.	n.d.	n.d.	n.d.	n.d.	n.d.	n.d.	n.d.	n.d.	n.d.	Unknown	Unknown	Unknown Protein
gene:Solyc00g104940	0	0	0	0	0	0	0	0	0	0	0	0	n.d.	n.d.	n.d.	n.d.	n.d.	n.d.	n.d.	n.d.	n.d.	n.d.	Unknown	Unknown	Unknown Protein
gene:Solyc00g105340	0	0	0	0	0	0	0	0	0	0	0	0	n.d.	n.d.	n.d.	n.d.	n.d.	n.d.	n.d.	n.d.	n.d.	n.d.	Unknown	Unknown	Genomic DNA chromosome 5 P1 clone MRD20
gene:Solyc00g105350	0	0	0	0	0	0	0	0	0	0	0	0	n.d.	n.d.	n.d.	n.d.	n.d.	n.d.	n.d.	n.d.	n.d.	n.d.	Unknown	Unknown	Unknown Protein
gene:Solyc00g105750	0	0	0	0	0	0	0	0	0	0	0	0	n.d.	n.d.	n.d.	n.d.	n.d.	n.d.	n.d.	n.d.	n.d.	n.d.	Unknown	Unknown	Mutator-like transposase
gene:Solyc00g106650	9.4869	8.7985	5.25118	15.1442	23.7235	12.8485	2.32995	18.5557	8.21873	17.8347	11.3933	9.17218	1.28645	0.000193883	0.178212	0.654815	0.834815	0.0247945	-0.451632	0.139481	0.656603	0.0622612	Unknown	Unknown	Unknown Protein
gene:Solyc00g107050	0	0	0	0	0	0	0	0	0	0	0	0	n.d.	n.d.	n.d.	n.d.	n.d.	n.d.	n.d.	n.d.	n.d.	n.d.	GO:0003677;GO:0003700;GO:0005622;GO:0005634;GO:0006351;GO:0006355;GO:0009738;GO:0043565;GO:0046982	Unknown	Nuclear transcription factor Y subunit C-1
gene:Solyc00g107550	0	0	0	0	0	0	0	0	0	0	0	0	n.d.	n.d.	n.d.	n.d.	n.d.	n.d.	n.d.	n.d.	n.d.	n.d.	Unknown	Unknown	Unknown Protein
gene:Solyc00g108550	0	0	0.406364	0.390646	0.36717	0.248572	0	0	0	0.828087	0.293893	0	1.45908	0.567135	n.d.	n.d.	1.59381	0.520727	0.134732	0.945728	n.d.	n.d.	Unknown	Unknown	Unknown Protein
gene:Solyc00g109450	0	0	0	0	0	0	0	0	0	0	0	0	n.d.	n.d.	n.d.	n.d.	n.d.	n.d.	n.d.	n.d.	n.d.	n.d.	Unknown	Unknown	Unknown Protein
gene:Solyc00g109850	0	0	0	0	0	0	0	0	0	0	0	0	n.d.	n.d.	n.d.	n.d.	n.d.	n.d.	n.d.	n.d.	n.d.	n.d.	Unknown	Unknown	Unknown Protein
gene:Solyc00g109860	0	0	0	0	0	0	0	0	0	0	0	0	n.d.	n.d.	n.d.	n.d.	n.d.	n.d.	n.d.	n.d.	n.d.	n.d.	Unknown	Unknown	Unknown Protein
gene:Solyc00g110060	0	0	0	0	0	0	0	0	0	0	0	0	n.d.	n.d.	n.d.	n.d.	n.d.	n.d.	n.d.	n.d.	n.d.	n.d.	Unknown	Unknown	Unknown Protein
gene:Solyc00g110070	0	0	0	0	0	0	0	0	0	0	0	0	n.d.	n.d.	n.d.	n.d.	n.d.	n.d.	n.d.	n.d.	n.d.	n.d.	Unknown	Unknown	C2H2 finger domain-containing protein
gene:Solyc00g110370	0	0	0	0	0	0	0	0	0	0	0	0	n.d.	n.d.	n.d.	n.d.	n.d.	n.d.	n.d.	n.d.	n.d.	n.d.	Unknown	Unknown	Unknown Protein (AHRD V1) 3B contains Interpro domain(s) IPR012287 Homeodomain-related
gene:Solyc00g110670	0	0	0	0	0	0	0	0	0	0	0	0	n.d.	n.d.	n.d.	n.d.	n.d.	n.d.	n.d.	n.d.	n.d.	n.d.	Unknown	Unknown	Unknown Protein (AHRD V1) 3B contains Interpro domain(s) IPR009007 Peptidase aspartic 2C catalytic
gene:Solyc00g110870	4.88045	6.96356	3.63653	156.715	125.986	71.3099	6.08533	4.40577	6.61311	56.461	75.9702	52.1219	4.666	2.6e-86	0.015776	0.975105	3.70411	3.03e-40	-0.961886	4.78e-14	3.68834	5.47e-42	GO:0000166;GO:0004672;GO:0005524;GO:0005886;GO:0006468;GO:0010075;GO:0016020;GO:0016021;GO:0016772	Unknown	Receptor kinase
gene:Solyc00g111170	0	0	0	0	0	0	0	0	0	0	0	0	n.d.	n.d.	n.d.	n.d.	n.d.	n.d.	n.d.	n.d.	n.d.	n.d.	GO:0005047;GO:0005730;GO:0005737;GO:0005783;GO:0005786;GO:0005829;GO:0005886;GO:0006614;GO:0008312;GO:0030529;GO:0042493;GO:0048500	K03108;	Unknown Protein (AHRD V1) 3B contains Interpro domain(s) IPR013699 Signal recognition particle 2C SRP72 subunit 2C RNA-binding
gene:Solyc00g111270	0	0	0	0	0	0	0	0	0	0	0	0	n.d.	n.d.	n.d.	n.d.	n.d.	n.d.	n.d.	n.d.	n.d.	n.d.	Unknown	Unknown	Unknown Protein
gene:Solyc00g111370	0	0	0	0	0	0	0	0	0	0	0	0	n.d.	n.d.	n.d.	n.d.	n.d.	n.d.	n.d.	n.d.	n.d.	n.d.	Unknown	Unknown	Unknown Protein
gene:Solyc00g111770	0	0	0	0	0	0	0	0	0	0	0	0	n.d.	n.d.	n.d.	n.d.	n.d.	n.d.	n.d.	n.d.	n.d.	n.d.	Unknown	Unknown	Unknown Protein
gene:Solyc00g111780	0	0	0	0	0	0	0	0	0	0	0	0	n.d.	n.d.	n.d.	n.d.	n.d.	n.d.	n.d.	n.d.	n.d.	n.d.	Unknown	Unknown	Unknown Protein
gene:Solyc00g111980	0	0	0	0	0	0	0	0	0	0	0	0	n.d.	n.d.	n.d.	n.d.	n.d.	n.d.	n.d.	n.d.	n.d.	n.d.	Unknown	Unknown	Unknown Protein
gene:Solyc00g112180	0	0	0	0	0	0	0	0	0	0	0	0	n.d.	n.d.	n.d.	n.d.	n.d.	n.d.	n.d.	n.d.	n.d.	n.d.	Unknown	Unknown	Unknown Protein
gene:Solyc00g112190	0	0	0.364119	0	0	0	0	0	0	0	0	0	n.d.	n.d.	n.d.	n.d.	n.d.	n.d.	n.d.	n.d.	n.d.	n.d.	Unknown	Unknown	Unknown Protein
gene:Solyc00g112490	0	0	0	0	0	0	0	0	0	0	0	0	n.d.	n.d.	n.d.	n.d.	n.d.	n.d.	n.d.	n.d.	n.d.	n.d.	Unknown	Unknown	Hemagglutinin-related autotransporter protein
gene:Solyc00g112500	0	0	0	0	0	0	0	0	0	0	0	0	n.d.	n.d.	n.d.	n.d.	n.d.	n.d.	n.d.	n.d.	n.d.	n.d.	Unknown	K07039;	Unknown Protein
gene:Solyc00g112600	0	0	0	0	0	0	0	0	0	0	0	0	n.d.	n.d.	n.d.	n.d.	n.d.	n.d.	n.d.	n.d.	n.d.	n.d.	GO:0005215;GO:0006810;GO:0008643;GO:0015293;GO:0016020;GO:0016021;GO:0022857;GO:0022891;GO:0055085	Unknown	Sugar transport protein 2
gene:Solyc00g112700	0	0	0	0	0	0	0	0	0	0	0	0	n.d.	n.d.	n.d.	n.d.	n.d.	n.d.	n.d.	n.d.	n.d.	n.d.	Unknown	Unknown	Unknown Protein
gene:Solyc00g112710	0	0	0	0	0	0	0	0	0	0	0	0	n.d.	n.d.	n.d.	n.d.	n.d.	n.d.	n.d.	n.d.	n.d.	n.d.	Unknown	Unknown	Unknown Protein
gene:Solyc00g112810	0	0	0	0	0	0	0	0	0	0	0	0	n.d.	n.d.	n.d.	n.d.	n.d.	n.d.	n.d.	n.d.	n.d.	n.d.	GO:0004427;GO:0005886;GO:0006810;GO:0006811;GO:0009678;GO:0015992;GO:0016020;GO:0016021;GO:0016787	K15987;	V-type H(+)-translocating pyrophosphatase
gene:Solyc00g112820	0	0	0	0	0	0	0	0	0	0	0	0	n.d.	n.d.	n.d.	n.d.	n.d.	n.d.	n.d.	n.d.	n.d.	n.d.	Unknown	Unknown	Unknown Protein
gene:Solyc00g112830	0	0	0	0	0	0	0	0	0	0	0	0	n.d.	n.d.	n.d.	n.d.	n.d.	n.d.	n.d.	n.d.	n.d.	n.d.	GO:0000166;GO:0005777;GO:0005778;GO:0008152;GO:0016020;GO:0016021;GO:0016491;GO:0055114	K11166;	Short-chain dehydrogenase/reductase SDR
gene:Solyc00g112930	0	0	0	0	0	0	0	0	0	0	0	0	n.d.	n.d.	n.d.	n.d.	n.d.	n.d.	n.d.	n.d.	n.d.	n.d.	Unknown	Unknown	Unknown Protein
gene:Solyc00g113230	0	0	0	0	0	0	0	0	0	0	0	0	n.d.	n.d.	n.d.	n.d.	n.d.	n.d.	n.d.	n.d.	n.d.	n.d.	Unknown	Unknown	Unknown Protein
gene:Solyc00g113330	0	0	0	0	0	0	0	0	0	0	0	0	n.d.	n.d.	n.d.	n.d.	n.d.	n.d.	n.d.	n.d.	n.d.	n.d.	Unknown	Unknown	Unknown Protein
gene:Solyc00g113730	0	0	0	0	0	0	0	0	0	0	0	0	n.d.	n.d.	n.d.	n.d.	n.d.	n.d.	n.d.	n.d.	n.d.	n.d.	Unknown	Unknown	Unknown Protein
gene:Solyc00g113740	0	0	0	0	0	0	0	0	0	0	0	0	n.d.	n.d.	n.d.	n.d.	n.d.	n.d.	n.d.	n.d.	n.d.	n.d.	Unknown	Unknown	Unknown Protein
gene:Solyc00g113750	0	0	0	0	0	0	0	0	0	0	0	0	n.d.	n.d.	n.d.	n.d.	n.d.	n.d.	n.d.	n.d.	n.d.	n.d.	GO:0003723;GO:0003964;GO:0003968;GO:0005739;GO:0006278;GO:0016740;GO:0016779	Unknown	Unknown Protein
gene:Solyc00g114550	0	0	0	0	0	0	0	0	0	0	0	0	n.d.	n.d.	n.d.	n.d.	n.d.	n.d.	n.d.	n.d.	n.d.	n.d.	Unknown	Unknown	Unknown Protein
gene:Solyc00g115450	0	0	0	0	0	0	0	0	0	0	0	0	n.d.	n.d.	n.d.	n.d.	n.d.	n.d.	n.d.	n.d.	n.d.	n.d.	GO:0003676;GO:0004518;GO:0004519;GO:0004523;GO:0016787;GO:0046872;GO:0090305	Unknown	Reverse transcriptase-like protein
gene:Solyc00g116150	0	0	0	0	0	0	0	0	0	0	0	0	n.d.	n.d.	n.d.	n.d.	n.d.	n.d.	n.d.	n.d.	n.d.	n.d.	Unknown	Unknown	Unknown Protein
gene:Solyc00g117450	0	0.260697	0.311182	5.68377	2.24934	2.09384	0	0.314172	0	7.39812	13.0531	3.26123	4.28276	0.00115205	-0.992275	0.751401	5.5024	2.24e-07	1.21963	0.018906	6.49467	1.37e-07	Unknown	Unknown	Short internode related sequence 5
gene:Solyc00g117650	0	0	0	0	0	0	0	0	0	0	0	0	n.d.	n.d.	n.d.	n.d.	n.d.	n.d.	n.d.	n.d.	n.d.	n.d.	Unknown	Unknown	Unknown Protein
gene:Solyc00g117950	0	0	0	0	0	0	0	0	0	0	0	0	n.d.	n.d.	n.d.	n.d.	n.d.	n.d.	n.d.	n.d.	n.d.	n.d.	GO:0000155;GO:0000160;GO:0000166;GO:0004673;GO:0004871;GO:0005524;GO:0005886;GO:0005887;GO:0007165;GO:0016020;GO:0016021;GO:0016301;GO:0016310;GO:0016740;GO:0016772;GO:0023014;GO:0046777;GO:0071284;GO:0071294	K07709;	Unknown Protein
gene:Solyc00g117960	0	0	0	0	0	0	0	0	0	0	0	0	n.d.	n.d.	n.d.	n.d.	n.d.	n.d.	n.d.	n.d.	n.d.	n.d.	Unknown	Unknown	Unknown Protein
gene:Solyc00g117970	0	0	0	0	0	0	0	0	0	0	0	0	n.d.	n.d.	n.d.	n.d.	n.d.	n.d.	n.d.	n.d.	n.d.	n.d.	GO:0005737;GO:0006535;GO:0008652;GO:0009001;GO:0016740;GO:0016746;GO:0019344	K00640;	Unknown Protein
gene:Solyc00g118270	0	0	0	0	0	0	0	0	0	0	0	0	n.d.	n.d.	n.d.	n.d.	n.d.	n.d.	n.d.	n.d.	n.d.	n.d.	GO:0005622;GO:0008168;GO:0008270;GO:0008652;GO:0008705;GO:0008898;GO:0009086;GO:0016740;GO:0031419;GO:0032259;GO:0042558;GO:0044237;GO:0046872	K00548;	Methionine synthase
gene:Solyc00g118280	0	0	0	0	0	0	0	0	0	0	0	0	n.d.	n.d.	n.d.	n.d.	n.d.	n.d.	n.d.	n.d.	n.d.	n.d.	GO:0008168;GO:0008270;GO:0008652;GO:0008705;GO:0008898;GO:0009086;GO:0016740;GO:0031419;GO:0032259;GO:0042558;GO:0044237;GO:0046872	Unknown	Methionine synthase
gene:Solyc00g118680	0	0	0	0	0	0	0	0	0	0	0	0	n.d.	n.d.	n.d.	n.d.	n.d.	n.d.	n.d.	n.d.	n.d.	n.d.	Unknown	Unknown	Unknown Protein
gene:Solyc00g118690	7.52581	11.1675	8.33136	8.00911	3.01111	3.05777	0	0	3.47722	4.52736	4.82035	9.31348	-0.7901	0.0869974	-3.08639	2.45e-06	-0.405629	0.345881	0.384471	0.448052	2.68076	0.000186566	GO:0005739;GO:0005743;GO:0008137;GO:0016020;GO:0016021;GO:0016491;GO:0022900;GO:0055114;GO:0070469	Unknown	NADH-ubiquinone oxidoreductase chain 1
gene:Solyc00g118990	0	0	0	0	0	0	0	0	0	0	0	0	n.d.	n.d.	n.d.	n.d.	n.d.	n.d.	n.d.	n.d.	n.d.	n.d.	GO:0006810;GO:0016020;GO:0042597;GO:0046677;GO:0055085	K03585;	Efflux transporter RND family MFP subunit
gene:Solyc00g119000	0	0	0	0	0	0	0	0	0	0	0	0	n.d.	n.d.	n.d.	n.d.	n.d.	n.d.	n.d.	n.d.	n.d.	n.d.	GO:0000156;GO:0000160;GO:0003677;GO:0005618;GO:0005737;GO:0005886;GO:0006351;GO:0006355;GO:0006950;GO:0009405;GO:0035556;GO:0045892;GO:0045893;GO:0090034	K07669;	Response regulator
gene:Solyc00g119010	0	0	0	0	0	0	0	0	0	0	0	0	n.d.	n.d.	n.d.	n.d.	n.d.	n.d.	n.d.	n.d.	n.d.	n.d.	GO:0000156;GO:0000160;GO:0003677;GO:0003700;GO:0005622;GO:0005737;GO:0006351;GO:0006355;GO:0009399;GO:0035556;GO:0043565;GO:0046872	K14987;	Two component transcriptional regulator LuxR family
gene:Solyc00g119610	0.679699	0.630378	1.12868	0.904186	1.01982	0.345206	0.667728	0.189921	0.78512	1.02223	0.272096	0.920012	0.0467807	0.971927	-0.698136	0.628144	-0.0106638	0.99364	-0.0574445	0.966375	0.687472	0.641029	GO:0005739;GO:0005743;GO:0008137;GO:0016020;GO:0016021;GO:0016491;GO:0022900;GO:0042773;GO:0055114;GO:0070469	Unknown	NADH dehydrogenase subunit 5 (Fragment)
gene:Solyc00g119620	42.454	22.2545	36.7812	18.6615	18.4631	13.7494	20.8532	23.7249	29.8496	17.3501	18.473	22.129	-0.845598	0.000438709	-0.575541	0.00850989	-0.679794	0.00350811	0.165804	0.549284	-0.104252	0.678204	Unknown	Unknown	Unknown Protein
gene:Solyc00g120120	0	0	0	0	0	0	0	0	0	0	0	0	n.d.	n.d.	n.d.	n.d.	n.d.	n.d.	n.d.	n.d.	n.d.	n.d.	Unknown	Unknown	Unknown Protein
gene:Solyc00g120820	0	0	0	0	0	0	0	0	0	0	0	0	n.d.	n.d.	n.d.	n.d.	n.d.	n.d.	n.d.	n.d.	n.d.	n.d.	GO:0005354;GO:0005355;GO:0005886;GO:0006810;GO:0008643;GO:0009276;GO:0015757;GO:0015758;GO:0016020;GO:0016021;GO:0055085	K02429;	Unknown Protein
gene:Solyc00g120830	0	0	0	0	0	0	0	0	0	0	0	0	n.d.	n.d.	n.d.	n.d.	n.d.	n.d.	n.d.	n.d.	n.d.	n.d.	GO:0016853	Unknown	Unknown Protein
gene:Solyc00g120930	0	0	0	0	0	0	0	0	0	0	0	0	n.d.	n.d.	n.d.	n.d.	n.d.	n.d.	n.d.	n.d.	n.d.	n.d.	GO:0005509;GO:0005575;GO:0008150	K13448;	Calmodulin
gene:Solyc00g121230	0	0	0	0	0	0	0	0	0	0	0	0	n.d.	n.d.	n.d.	n.d.	n.d.	n.d.	n.d.	n.d.	n.d.	n.d.	GO:0003824;GO:0008152;GO:0030151;GO:0030170	Unknown	Unknown Protein
gene:Solyc00g121730	0	0	0	0	0	0	0	0	0	0	0	0	n.d.	n.d.	n.d.	n.d.	n.d.	n.d.	n.d.	n.d.	n.d.	n.d.	Unknown	Unknown	26aposchromo 26apos domain containing protein
gene:Solyc00g122530	0	0	0	0	0	0	0	0	0	0	0	0	n.d.	n.d.	n.d.	n.d.	n.d.	n.d.	n.d.	n.d.	n.d.	n.d.	GO:0005886;GO:0006810;GO:0006811;GO:0006812;GO:0008324;GO:0016020;GO:0016021;GO:0055085	K07300;	Calcium/proton antiporter
gene:Solyc00g123030	0	0	0	0	0	0	0	0	0	0	0	0	n.d.	n.d.	n.d.	n.d.	n.d.	n.d.	n.d.	n.d.	n.d.	n.d.	Unknown	Unknown	Unknown Protein
gene:Solyc00g123040	0	0	0	0	0	0	0	0	0	0	0	0	n.d.	n.d.	n.d.	n.d.	n.d.	n.d.	n.d.	n.d.	n.d.	n.d.	Unknown	Unknown	Unknown Protein
gene:Solyc00g123240	0	0	0	0	0	0	0	0	0	0	0	0	n.d.	n.d.	n.d.	n.d.	n.d.	n.d.	n.d.	n.d.	n.d.	n.d.	Unknown	Unknown	Unknown Protein
gene:Solyc00g124840	0	0	0	0	0	0	0	0	0	0	0	0	n.d.	n.d.	n.d.	n.d.	n.d.	n.d.	n.d.	n.d.	n.d.	n.d.	GO:0019012;GO:0019028	Unknown	P2 family phage major capsid protein
gene:Solyc00g124850	0	0	0	0	0	0	0	0	0	0	0	0	n.d.	n.d.	n.d.	n.d.	n.d.	n.d.	n.d.	n.d.	n.d.	n.d.	GO:0019069	Unknown	Phage capsid scaffolding protein -
gene:Solyc00g124860	0	0	0	0	0	0	0	0	0	0	0	0	n.d.	n.d.	n.d.	n.d.	n.d.	n.d.	n.d.	n.d.	n.d.	n.d.	GO:0000166;GO:0005524;GO:0019069;GO:0019073	Unknown	Unknown Protein
gene:Solyc00g125260	0	0	0	0	0	0	0	0	0	0	0	0	n.d.	n.d.	n.d.	n.d.	n.d.	n.d.	n.d.	n.d.	n.d.	n.d.	GO:0000166;GO:0048037	Unknown	Unknown Protein
gene:Solyc00g125270	0	0	0	0	0	0	0	0	0	0	0	0	n.d.	n.d.	n.d.	n.d.	n.d.	n.d.	n.d.	n.d.	n.d.	n.d.	GO:0016798	K05520;	Unknown Protein
gene:Solyc00g125570	0	0	0	0	0	0	0	0	0	0	0	0	n.d.	n.d.	n.d.	n.d.	n.d.	n.d.	n.d.	n.d.	n.d.	n.d.	Unknown	Unknown	Mutator-like transposase
gene:Solyc00g125580	0	0	0	0.497779	1.16966	3.00905	0	0	0.270144	0.703457	1.49796	0.18089	n.d.	n.d.	n.d.	n.d.	n.d.	n.d.	-0.995195	0.372845	3.39729	0.135087	GO:0005739	Unknown	Ulp1 protease family C-terminal catalytic domain containing protein
gene:Solyc00g125980	6.52048	0	3.60921	3.46961	6.52219	2.20775	0	0	15.0636	2.45161	2.61027	0	0.418973	0.493256	0.444357	0.443771	-0.872238	0.252392	-1.29121	0.0760464	-1.3166	0.0560493	GO:0005739;GO:0005743;GO:0008137;GO:0016020;GO:0016021;GO:0016491;GO:0022900;GO:0042773;GO:0055114;GO:0070469	Unknown	Unknown Protein
gene:Solyc00g125990	0.470906	1.96531	1.56393	3.50803	12.2468	3.34829	4.62612	0.26316	4.89548	1.94759	2.82768	2.36748	2.40642	0.000483777	1.16236	0.153959	0.965034	0.273914	-1.44139	0.0157538	-0.19733	0.779324	GO:0005739;GO:0005743;GO:0008137;GO:0016020;GO:0016021;GO:0016491;GO:0022900;GO:0042773;GO:0055114;GO:0070469	K03879;	NADH-quinone oxidoreductase subunit N
gene:Solyc00g126000	60.8604	32.2538	38.4999	27.758	52.1797	52.9882	0	19.4349	30.1285	45.7653	41.766	47.0731	0.165043	0.351865	-1.53709	1.25e-11	0.161018	0.362318	-0.00402523	0.981795	1.6981	4.81e-14	GO:0005739;GO:0005743;GO:0008137;GO:0016020;GO:0016021;GO:0016491;GO:0022900;GO:0042773;GO:0055114;GO:0070469	Unknown	Unknown Protein
gene:Solyc00g126010	16.7263	0	0	0	22.3076	7.55109	0	0	12.8804	8.38516	0	17.2496	0.986768	0.0221423	-0.505061	0.342693	0.74459	0.0966122	-0.242178	0.532398	1.24965	0.00889507	GO:0005739	K03879;	Unknown Protein
gene:Solyc00g126110	0	0	0	0	0	0	0	0	0	0	0	0	n.d.	n.d.	n.d.	n.d.	n.d.	n.d.	n.d.	n.d.	n.d.	n.d.	GO:0003824;GO:0008152;GO:0008270;GO:0016787;GO:0016810;GO:0046872	K01493;	ComE operon protein 2
gene:Solyc00g126120	0	0	0	0	0	0	0	0	0	0	0	0	n.d.	n.d.	n.d.	n.d.	n.d.	n.d.	n.d.	n.d.	n.d.	n.d.	GO:0003824;GO:0004739;GO:0006096;GO:0008152;GO:0016491;GO:0055114	K00163;	Pyruvate dehydrogenase E1 component
gene:Solyc00g126420	0	0	0	0	0	0	0	0	0	0	0	0	n.d.	n.d.	n.d.	n.d.	n.d.	n.d.	n.d.	n.d.	n.d.	n.d.	Unknown	Unknown	Unknown Protein
gene:Solyc00g126430	0	0	0	0	0	0	0	0	0	0	0	0	n.d.	n.d.	n.d.	n.d.	n.d.	n.d.	n.d.	n.d.	n.d.	n.d.	GO:0003824;GO:0004645;GO:0006166;GO:0009116;GO:0016740;GO:0016757;GO:0017061;GO:0019509	K00772;	Methylthioadenosine phosphorylase
gene:Solyc00g126440	0	0	0	0	0	0	0	0	0	0	0	0	n.d.	n.d.	n.d.	n.d.	n.d.	n.d.	n.d.	n.d.	n.d.	n.d.	Unknown	Unknown	Unknown Protein
gene:Solyc00g127540	0	0	0	0	0	0	0	0	0	0	0	0	n.d.	n.d.	n.d.	n.d.	n.d.	n.d.	n.d.	n.d.	n.d.	n.d.	GO:0004748;GO:0005971;GO:0006260;GO:0009186;GO:0009263;GO:0016491;GO:0046872;GO:0046914;GO:0055114	K00526;	Unknown Protein
gene:Solyc00g127550	0	0	0	0	0	0	0	0	0	0	0	0	n.d.	n.d.	n.d.	n.d.	n.d.	n.d.	n.d.	n.d.	n.d.	n.d.	GO:0000166;GO:0003824;GO:0004748;GO:0005524;GO:0005971;GO:0006260;GO:0008152;GO:0016491;GO:0055114	K00525;	Ribonucleoside-diphosphate reductase
gene:Solyc00g127560	0	0	0	0	0	0	0	0	0	0	0	0	n.d.	n.d.	n.d.	n.d.	n.d.	n.d.	n.d.	n.d.	n.d.	n.d.	GO:0000166;GO:0003824;GO:0004748;GO:0005524;GO:0005971;GO:0006260;GO:0008152;GO:0016491;GO:0055114	K00525;	Ribonucleoside-diphosphate reductase
gene:Solyc00g127660	282.427	274.406	297.769	343.502	524.645	373.397	264.241	180.378	264.092	353.962	430.708	561.72	0.689546	1.88e-27	-0.398175	5.11e-08	0.784378	2.14e-36	0.0948324	0.0946105	1.18255	1.22e-73	Unknown	Unknown	Unknown Protein
gene:Solyc00g127670	25.7766	27.7734	29.375	1.61365	3.03334	3.85042	42.8251	31.3519	32.8396	4.56078	5.76642	3.81153	-3.13598	2.29e-15	0.239836	0.253661	-2.42355	3.54e-12	0.712429	0.247654	-2.66338	3.41e-16	Unknown	Unknown	Unknown Protein
gene:Solyc00g127870	10.9387	7.92576	8.70377	9.45847	15.7285	6.48149	8.39537	3.82061	8.68678	8.99677	8.21058	7.93189	0.350775	0.349695	-0.527433	0.205083	-0.00445889	0.991049	-0.355234	0.355037	0.522974	0.21882	GO:0005575;GO:0006506;GO:0008150;GO:0016020;GO:0016021;GO:0016740;GO:0016757;GO:0017176	K03861;	Unknown Protein
gene:Solyc00g128870	28.0631	25.2831	34.1736	15.3593	26.4664	14.1169	26.3873	23.3	20.3755	18.3895	17.6537	16.4343	-0.494927	0.0423008	-0.44908	0.0513283	-0.609304	0.0139051	-0.114377	0.67986	-0.160223	0.540061	GO:0000210;GO:0005737;GO:0005829;GO:0006974;GO:0008413;GO:0016787;GO:0019177;GO:0046872	Unknown	Nudix hydrolase 1
gene:Solyc00g129670	0	0	0	0	0	0	0	0	0	0	0	0	n.d.	n.d.	n.d.	n.d.	n.d.	n.d.	n.d.	n.d.	n.d.	n.d.	GO:0004872;GO:0005215;GO:0005506;GO:0005886;GO:0006810;GO:0006811;GO:0009279;GO:0009405;GO:0015343;GO:0015891;GO:0016020;GO:0016021;GO:0055072	K16090;	Unknown Protein
gene:Solyc00g129680	0	0	0	0	0	0	0	0	0	0	0	0	n.d.	n.d.	n.d.	n.d.	n.d.	n.d.	n.d.	n.d.	n.d.	n.d.	GO:0030288;GO:0042597	Unknown	Unknown Protein
gene:Solyc00g129880	0	0	0	0	0	0	0	0	0	0	0	0	n.d.	n.d.	n.d.	n.d.	n.d.	n.d.	n.d.	n.d.	n.d.	n.d.	Unknown	Unknown	Unknown Protein
gene:Solyc00g129980	0	0	0	0	0	0	0	0	0	0	0	0	n.d.	n.d.	n.d.	n.d.	n.d.	n.d.	n.d.	n.d.	n.d.	n.d.	Unknown	Unknown	Unknown Protein
gene:Solyc00g130180	0	0	0	0	0	0	0	0	0	0	0	0	n.d.	n.d.	n.d.	n.d.	n.d.	n.d.	n.d.	n.d.	n.d.	n.d.	Unknown	Unknown	Unknown Protein
gene:Solyc00g130190	0	0	0	0	0	0	0	0	0	0	0	0	n.d.	n.d.	n.d.	n.d.	n.d.	n.d.	n.d.	n.d.	n.d.	n.d.	GO:0004514;GO:0004516;GO:0005737;GO:0009435;GO:0016740;GO:0016757;GO:0019357;GO:0019363	K00763;	Nicotinate phosphoribosyltransferase
gene:Solyc00g130290	0	0	0	0	0	0	0	0	0	0	0	0	n.d.	n.d.	n.d.	n.d.	n.d.	n.d.	n.d.	n.d.	n.d.	n.d.	Unknown	Unknown	Urea ABC transporter permease protein UrtB
gene:Solyc00g130690	0	0	0	0	0	0	0	0	0	0	0	0	n.d.	n.d.	n.d.	n.d.	n.d.	n.d.	n.d.	n.d.	n.d.	n.d.	Unknown	Unknown	Unknown Protein
gene:Solyc00g130700	0	0	0	0	0	0	0	0	0	0	0	0	n.d.	n.d.	n.d.	n.d.	n.d.	n.d.	n.d.	n.d.	n.d.	n.d.	Unknown	Unknown	Unknown Protein
gene:Solyc00g130800	0	0	0	0	0	0	0	0	0	0	0	0	n.d.	n.d.	n.d.	n.d.	n.d.	n.d.	n.d.	n.d.	n.d.	n.d.	GO:0004197;GO:0006508	Unknown	Peptidase C14 caspase catalytic subunit p20
gene:Solyc00g130810	0	0	0	0	0	0	0	0	0	0	0	0	n.d.	n.d.	n.d.	n.d.	n.d.	n.d.	n.d.	n.d.	n.d.	n.d.	GO:0051082	K06142;	Cationic outer membrane protein OmpH
gene:Solyc00g131610	0	0	0	0	0	0	0	0	0	0	0	0	n.d.	n.d.	n.d.	n.d.	n.d.	n.d.	n.d.	n.d.	n.d.	n.d.	GO:0006952;GO:0009607	Unknown	Unknown Protein
gene:Solyc00g131710	0	0	0	0	0	0	0	0	0	0	0	0	n.d.	n.d.	n.d.	n.d.	n.d.	n.d.	n.d.	n.d.	n.d.	n.d.	GO:0003674;GO:0003676;GO:0003723;GO:0003964;GO:0004190;GO:0005634;GO:0006278;GO:0006508;GO:0015074	K07497;	Pol polyprotein
gene:Solyc00g133110	0	0	0	0	0	0	0	0	0	0	0	0	n.d.	n.d.	n.d.	n.d.	n.d.	n.d.	n.d.	n.d.	n.d.	n.d.	Unknown	Unknown	Unknown Protein
gene:Solyc00g133710	0	0	0	0	0	0	0	0	0	0	0	0	n.d.	n.d.	n.d.	n.d.	n.d.	n.d.	n.d.	n.d.	n.d.	n.d.	Unknown	Unknown	Unknown Protein
gene:Solyc00g133720	0	0	0	0	0	0	0	0	0	0	0	0	n.d.	n.d.	n.d.	n.d.	n.d.	n.d.	n.d.	n.d.	n.d.	n.d.	GO:0000166;GO:0000943;GO:0003676;GO:0003677;GO:0003723;GO:0003824;GO:0003887;GO:0003964;GO:0004190;GO:0004518;GO:0004519;GO:0004523;GO:0004540;GO:0005524;GO:0005634;GO:0005737;GO:0006278;GO:0006310;GO:0006508;GO:0008152;GO:0008233;GO:0008270;GO:0015074;GO:0016740;GO:0016779;GO:0016787;GO:0032197;GO:0046797;GO:0046872;GO:0090305	K07497;	Unknown Protein
gene:Solyc00g134620	0	0	0	0	0	0	0	0	0	0	0	0	n.d.	n.d.	n.d.	n.d.	n.d.	n.d.	n.d.	n.d.	n.d.	n.d.	Unknown	Unknown	Transferase family protein
gene:Solyc00g134820	0	0	0	0	0	0	0	0	0	0	0	0	n.d.	n.d.	n.d.	n.d.	n.d.	n.d.	n.d.	n.d.	n.d.	n.d.	GO:0003824;GO:0004190;GO:0005886;GO:0006508;GO:0008152;GO:0008168;GO:0008233;GO:0016020;GO:0016021;GO:0016740;GO:0016787;GO:0032259	Unknown	Type IV prepilin leader peptidase
gene:Solyc00g134830	0	0	0	0	0	0	0	0	0	0	0	0	n.d.	n.d.	n.d.	n.d.	n.d.	n.d.	n.d.	n.d.	n.d.	n.d.	GO:0000917;GO:0005737;GO:0007049;GO:0051301	Unknown	Dephospho-CoA kinase
gene:Solyc00g134840	0	0	0	0	0	0	0	0	0	0	0	0	n.d.	n.d.	n.d.	n.d.	n.d.	n.d.	n.d.	n.d.	n.d.	n.d.	GO:0005886;GO:0006810;GO:0015031;GO:0015833;GO:0016020;GO:0016021;GO:0055085	Unknown	Oligopeptide transporter OPT family
gene:Solyc00g135040	0	0	0	0	0	0	0	0	0	0	0	0	n.d.	n.d.	n.d.	n.d.	n.d.	n.d.	n.d.	n.d.	n.d.	n.d.	GO:0003677;GO:0003700;GO:0005622;GO:0006351;GO:0006355	Unknown	Transcriptional regulator ArsR family
gene:Solyc00g135050	0	0	0	0	0	0	0	0	0	0	0	0	n.d.	n.d.	n.d.	n.d.	n.d.	n.d.	n.d.	n.d.	n.d.	n.d.	GO:0003677;GO:0003700;GO:0006351;GO:0006355	Unknown	Transcriptional regulator LysR family
gene:Solyc00g135060	0	0	0	0	0	0	0	0	0	0	0	0	n.d.	n.d.	n.d.	n.d.	n.d.	n.d.	n.d.	n.d.	n.d.	n.d.	GO:0000166;GO:0008270;GO:0016491;GO:0046872;GO:0055114	Unknown	Zinc-binding alcohol dehydrogenase
gene:Solyc00g135260	0	0	0	0	0	0	0	0	0	0	0	0	n.d.	n.d.	n.d.	n.d.	n.d.	n.d.	n.d.	n.d.	n.d.	n.d.	Unknown	Unknown	Transferase family protein
gene:Solyc00g136260	21.4333	24.9631	19.8649	1.06092	0.49858	2.70029	22.5249	13.3705	11.5152	2.24892	2.79354	1.15659	-3.80858	1.91e-14	-0.611077	0.0248711	-3.28944	3.82e-13	0.519136	0.564073	-2.67836	5.15e-08	GO:0004842;GO:0008270;GO:0016020;GO:0016021;GO:0016567;GO:0016874;GO:0046872	Unknown	Ring H2 finger protein
gene:Solyc00g136560	27.8249	22.8659	26.9041	528.139	630.275	603.191	26.6428	25.1943	41.4979	596.983	349.392	446.23	4.65552	0	0.138337	0.531447	4.29429	0	-0.361233	2.41e-12	4.15595	0	GO:0006486;GO:0006744;GO:0009507;GO:0016740;GO:0016765	K11778;	Undecaprenyl pyrophosphate synthase
gene:Solyc00g138060	0.14216	0	0.157377	0.15129	0	0	0	0	0	0	0.113819	0	-0.834682	0.850184	n.d.	n.d.	-1.26739	0.789427	-0.432704	0.938761	n.d.	n.d.	GO:0005575;GO:0008150;GO:0016491;GO:0016706;GO:0045893;GO:0046872;GO:0055114	Unknown	2-oxoglutarate-dependent dioxygenase
gene:Solyc00g139760	0	0	0	0	0	0	0	0	0	0	0	0	n.d.	n.d.	n.d.	n.d.	n.d.	n.d.	n.d.	n.d.	n.d.	n.d.	GO:0016020;GO:0016021	Unknown	Unknown Protein
gene:Solyc00g140060	4.32723	14.5744	11.0936	9.93735	5.69521	8.48239	16.5566	20.6185	13.6798	4.96656	5.83501	6.69388	-0.16407	0.676443	0.633534	0.0521949	-0.649147	0.127614	-0.485077	0.281242	-1.28268	0.000580952	GO:0004177;GO:0004252;GO:0005634;GO:0005737;GO:0006508;GO:0008233;GO:0008236;GO:0008240;GO:0016787;GO:0042277	K01280;	Tripeptidyl peptidase II
gene:Solyc00g141360	0	0	0	0	0	0	0	0	0	0	0	0	n.d.	n.d.	n.d.	n.d.	n.d.	n.d.	n.d.	n.d.	n.d.	n.d.	GO:0000166;GO:0005524;GO:0005737;GO:0006952;GO:0009626;GO:0016020;GO:0043531	Unknown	Unknown Protein
gene:Solyc00g141560	0	0	0	0	0	0.265366	0	0	0	0	0	0	n.d.	n.d.	n.d.	n.d.	n.d.	n.d.	n.d.	n.d.	n.d.	n.d.	Unknown	Unknown	Unknown Protein
gene:Solyc00g142160	0.879681	0.815849	0	0	0.879912	0	0	0	1.01612	0	0	1.3608	-0.79557	0.666292	-0.866785	0.626282	-0.188675	0.909215	0.606895	0.755676	0.678111	0.718008	Unknown	Unknown	Unknown Protein
gene:Solyc00g142170	0	0.135157	0	0.155091	0.437311	0	0	0.162881	0	0.109587	0.350036	0.338155	2.28268	0.551479	0.141062	0.978743	2.68996	0.449722	0.407282	0.868539	2.5489	0.452321	GO:0005739	Unknown	Unknown Protein
gene:Solyc00g142370	0	0	0	0	0	0	0	0	0	0	0	0	n.d.	n.d.	n.d.	n.d.	n.d.	n.d.	n.d.	n.d.	n.d.	n.d.	Unknown	Unknown	Unknown Protein
gene:Solyc00g143770	90.1149	145.772	85.8405	189.574	90.1385	66.7	67.9399	89.0077	77.4635	56.7326	77.183	100.498	0.257387	0.0210746	-0.584918	2e-06	-0.328176	0.00765447	-0.585563	1.27e-06	0.256742	0.0535468	Unknown	Unknown	Unknown Protein
gene:Solyc00g144470	0	0	0	0	0	0	0	0	0	0	0	0	n.d.	n.d.	n.d.	n.d.	n.d.	n.d.	n.d.	n.d.	n.d.	n.d.	GO:0004721;GO:0016787;GO:0046872	Unknown	Unknown Protein
gene:Solyc00g145170	0	0	0.508202	80.1214	149.235	208.902	0.450979	0	1.06053	241.988	149.59	21.6592	9.9029	1.5e-78	1.4444	0.507273	9.79596	1.06e-74	-0.10694	0.279546	8.35156	1.98e-93	GO:0004867;GO:0010466;GO:0030414	Unknown	Proteinase inhibitor II
gene:Solyc00g147570	0	0	0	0	0	0	0	0	0	0	0	0	n.d.	n.d.	n.d.	n.d.	n.d.	n.d.	n.d.	n.d.	n.d.	n.d.	GO:0000902;GO:0003779;GO:0005737;GO:0005856;GO:0006487;GO:0007010;GO:0009832;GO:0016049;GO:0030243;GO:0032880;GO:0048193;GO:0048767;GO:0051014;GO:0051015;GO:0051017;GO:0051693	Unknown	Gelsolin (Fragment)
gene:Solyc00g147770	0.106491	0.0987637	0	0	0.213038	0.144226	0	0	0.246015	0.240235	0.170521	0.2471	0.950311	0.808358	0.133211	0.975297	1.80896	0.590766	0.858653	0.769498	1.67575	0.601686	Unknown	Unknown	HAT family dimerisation domain containing protein
gene:Solyc00g149970	0	0.788459	0.313716	0	0	0	0	0.63346	0.327335	0	0	0	n.d.	n.d.	-0.326172	0.871107	n.d.	n.d.	n.d.	n.d.	n.d.	n.d.	GO:0000041;GO:0005794;GO:0005802;GO:0005886;GO:0006810;GO:0006817;GO:0006826;GO:0009611;GO:0009805;GO:0010106;GO:0010167;GO:0015114;GO:0015698;GO:0015706;GO:0016020;GO:0016021;GO:0016036;GO:0035435	Unknown	Unknown Protein
gene:Solyc00g151770	0	0	0	0	0	0	0	0	0	0	0	0	n.d.	n.d.	n.d.	n.d.	n.d.	n.d.	n.d.	n.d.	n.d.	n.d.	GO:0003723;GO:0003964;GO:0004518;GO:0004519;GO:0006278;GO:0016740;GO:0016779;GO:0016787;GO:0046872;GO:0090305	Unknown	Reverse transcriptase like protein
gene:Solyc00g151780	0	0	0	0	0	0	0	0	0	0	0	0	n.d.	n.d.	n.d.	n.d.	n.d.	n.d.	n.d.	n.d.	n.d.	n.d.	GO:0003676;GO:0004518;GO:0004519;GO:0004523;GO:0016787;GO:0046872;GO:0090305	Unknown	Unknown Protein
gene:Solyc00g153680	0	0	0	0	0	0	0	0	0	0	0	0	n.d.	n.d.	n.d.	n.d.	n.d.	n.d.	n.d.	n.d.	n.d.	n.d.	GO:0000166;GO:0004672;GO:0004674;GO:0005524;GO:0005634;GO:0006468;GO:0006865;GO:0006888;GO:0009909;GO:0009911;GO:0010228;GO:0016301;GO:0016310;GO:0016740;GO:0016772;GO:0016926;GO:0043090;GO:0046777;GO:0048573;GO:0050665	Unknown	Serine/threonine protein kinase
gene:Solyc00g153980	0	0	0	0	0	0	0	0	0	0	0	0	n.d.	n.d.	n.d.	n.d.	n.d.	n.d.	n.d.	n.d.	n.d.	n.d.	Unknown	Unknown	Unknown Protein
gene:Solyc00g154180	0	0	0	0	0	0	0	0	0	0	0	0	n.d.	n.d.	n.d.	n.d.	n.d.	n.d.	n.d.	n.d.	n.d.	n.d.	GO:0003674;GO:0003676;GO:0003723;GO:0003964;GO:0004190;GO:0005634;GO:0006278;GO:0006508;GO:0015074;GO:0033554	K07497;	Pol polyprotein
gene:Solyc00g154480	0.0765206	0	0.0847112	0	0.306163	0.725448	0	0	0	0.40279	1.5929	0	2.82843	0.375662	n.d.	n.d.	3.75829	0.165125	0.92986	0.585114	n.d.	n.d.	GO:0000287;GO:0005737;GO:0008152;GO:0010333;GO:0016740;GO:0016829;GO:0046872	Unknown	Cellulose synthase-like protein E1
gene:Solyc00g154980	0	0	0	0	0	0	0	0	0	0	0	0	n.d.	n.d.	n.d.	n.d.	n.d.	n.d.	n.d.	n.d.	n.d.	n.d.	GO:0003700;GO:0005634;GO:0006351;GO:0006355;GO:0009686;GO:0009740;GO:0009873;GO:0043687;GO:0045893;GO:0080167	K14514;	Ethylene insensitive 3 class transcription factor
gene:Solyc00g156980	44.6231	81.379	14.1141	0.798129	4.50098	5.07858	24.313	18.4408	22.9566	0.563955	1.50113	0.580071	-3.60433	9.62e-28	-1.22055	4.55e-09	-5.59852	2.04e-33	-1.99419	0.0252677	-4.37797	5.87e-15	GO:0005576;GO:0006066;GO:0007267;GO:0008812;GO:0009553;GO:0010430;GO:0016614;GO:0046593;GO:0050660;GO:0055114	K15403;	Choline dehydrogenase
gene:Solyc00g157080	0.651666	1.20876	0	0	0	0	0	0.728352	1.12911	0	0	0	n.d.	n.d.	-0.13042	0.930515	n.d.	n.d.	n.d.	n.d.	n.d.	n.d.	GO:0000166;GO:0004672;GO:0004674;GO:0005524;GO:0005634;GO:0005737;GO:0005829;GO:0006468;GO:0009612;GO:0009623;GO:0009814;GO:0012505;GO:0016020;GO:0016301;GO:0016310;GO:0016740;GO:0016772;GO:0019722;GO:0051020;GO:0071369	Unknown	Unknown Protein
gene:Solyc00g157180	0	0	0	0	0	0	0	0	0	0	0	0	n.d.	n.d.	n.d.	n.d.	n.d.	n.d.	n.d.	n.d.	n.d.	n.d.	Unknown	Unknown	Unknown Protein
gene:Solyc00g160780	8.70528	6.92022	1.37673	0	2.48787	0	9.77367	1.38995	2.87299	0	0	0	-2.62201	0.00103946	-0.404649	0.435443	-4.95905	3.29e-05	n.d.	n.d.	-4.5544	0.000272137	Unknown	Unknown	Unknown Protein
gene:Solyc00g163580	0	0	0	0	0	0	0	0	0	0	0	0	n.d.	n.d.	n.d.	n.d.	n.d.	n.d.	n.d.	n.d.	n.d.	n.d.	GO:0008168;GO:0008171;GO:0016740;GO:0032259;GO:0046983	Unknown	O-methyltransferase
gene:Solyc00g164580	0	0	0	0	0	0	0	0	0	0	0	0	n.d.	n.d.	n.d.	n.d.	n.d.	n.d.	n.d.	n.d.	n.d.	n.d.	Unknown	Unknown	Unknown Protein
gene:Solyc00g164680	14.6991	13.9371	19.5451	18.527	19.8777	15.2922	17.9091	18.9987	26.0849	15.3758	15.9764	17.0855	0.307101	0.28272	0.258592	0.3466	0.136264	0.642337	-0.170837	0.549855	-0.122328	0.655241	GO:0000166;GO:0005524;GO:0005886;GO:0006200;GO:0006810;GO:0009611;GO:0009651;GO:0009737;GO:0009897;GO:0015245;GO:0015908;GO:0016020;GO:0016021;GO:0016887;GO:0017111;GO:0080051	Unknown	ABC transporter G family member 11
gene:Solyc00g165080	0	0	0	0	0	0	0	0	0	0	0	0	n.d.	n.d.	n.d.	n.d.	n.d.	n.d.	n.d.	n.d.	n.d.	n.d.	Unknown	Unknown	Unknown Protein
gene:Solyc00g165090	0	0	0	0	0	0	0	0	0	0	0	0	n.d.	n.d.	n.d.	n.d.	n.d.	n.d.	n.d.	n.d.	n.d.	n.d.	Unknown	Unknown	Unknown Protein
gene:Solyc00g165190	0	0	0	0	0	0	0	0	0	0	0	0	n.d.	n.d.	n.d.	n.d.	n.d.	n.d.	n.d.	n.d.	n.d.	n.d.	Unknown	Unknown	Unknown Protein
gene:Solyc00g166190	0	0	0	0	0	0	0	0	0	0	0	0	n.d.	n.d.	n.d.	n.d.	n.d.	n.d.	n.d.	n.d.	n.d.	n.d.	Unknown	Unknown	Unknown Protein
gene:Solyc00g166490	0	0	0	0	0	0	0	0	0	0	0	0	n.d.	n.d.	n.d.	n.d.	n.d.	n.d.	n.d.	n.d.	n.d.	n.d.	Unknown	Unknown	Unknown Protein
gene:Solyc00g166690	0	0.252538	0	0	0	0	0	0.608679	0	0	0	0	n.d.	n.d.	1.14106	0.72607	n.d.	n.d.	n.d.	n.d.	n.d.	n.d.	Unknown	Unknown	Unknown Protein
gene:Solyc00g167290	0	0	0	0	0	0	0	0	0	0	0	0	n.d.	n.d.	n.d.	n.d.	n.d.	n.d.	n.d.	n.d.	n.d.	n.d.	GO:0003676;GO:0003677;GO:0004518;GO:0004527;GO:0006281;GO:0006310;GO:0008409;GO:0016787;GO:0030145;GO:0090305	K07462;	Single-stranded-DNA-specific exonuclease RecJ
gene:Solyc00g167300	0	0	0	0	0	0	0	0	0	0	0	0	n.d.	n.d.	n.d.	n.d.	n.d.	n.d.	n.d.	n.d.	n.d.	n.d.	GO:0000165;GO:0002237;GO:0002679;GO:0002831;GO:0006355;GO:0006612;GO:0006944;GO:0006952;GO:0007154;GO:0009409;GO:0009581;GO:0009595;GO:0009605;GO:0009617;GO:0009626;GO:0009627;GO:0009697;GO:0009738;GO:0009816;GO:0009862;GO:0009863;GO:0009867;GO:0010112;GO:0010200;GO:0010310;GO:0010363;GO:0016045;GO:0016046;GO:0016874;GO:0018874;GO:0030968;GO:0031347;GO:0031348;GO:0034052;GO:0035304;GO:0042742;GO:…	K14487;	Unknown Protein
gene:Solyc00g167800	0	0	0	0	0	0	0	0	0	0	0	0	n.d.	n.d.	n.d.	n.d.	n.d.	n.d.	n.d.	n.d.	n.d.	n.d.	Unknown	Unknown	Unknown Protein
gene:Solyc00g168200	0	0	0	0	0	0	0	0	0	0	0	0	n.d.	n.d.	n.d.	n.d.	n.d.	n.d.	n.d.	n.d.	n.d.	n.d.	Unknown	Unknown	Unknown Protein
gene:Solyc00g170200	18.8674	32.8757	15.8234	38.9412	54.3295	38.3295	39.3169	44.7314	22.4542	62.3402	50.3532	23.8798	1.11252	1.17e-07	0.528388	0.0170116	1.1439	3.84e-08	0.0313842	0.858636	0.615513	0.000901278	Unknown	Unknown	Unknown Protein
gene:Solyc00g170210	66.5341	20.5687	0	0	22.1838	15.0184	65.3623	0	51.2356	33.3545	71.0262	17.1538	-1.0766	6.78e-05	0.292631	0.14971	0.609182	0.00244451	1.68578	1.24e-11	0.31655	0.089857	Unknown	Unknown	Unknown Protein
gene:Solyc00g170510	0	0	0	0	0	0	0	0	0	0	0	0	n.d.	n.d.	n.d.	n.d.	n.d.	n.d.	n.d.	n.d.	n.d.	n.d.	GO:0004857;GO:0005576;GO:0005618;GO:0007047;GO:0016020;GO:0016787;GO:0030599;GO:0042545;GO:0043086;GO:0045330;GO:0045490	Unknown	Pectinesterase
gene:Solyc00g171710	0	0	0	0	0	0	0	0	0	0	0	0	n.d.	n.d.	n.d.	n.d.	n.d.	n.d.	n.d.	n.d.	n.d.	n.d.	Unknown	Unknown	Unknown Protein
gene:Solyc00g171810	1.76655	0.351078	1.39689	0.939998	1.13594	1.4526	0.991679	1.26928	0.874518	1.3284	1.11129	1.36636	0.156479	0.885483	-0.292762	0.793656	0.243574	0.819316	0.0870954	0.934869	0.536336	0.62445	GO:0005739;GO:0005743;GO:0006754;GO:0006810;GO:0006811;GO:0015078;GO:0015986;GO:0015992;GO:0016020;GO:0016021;GO:0045263	Unknown	ATP synthase subunit a
gene:Solyc00g172410	0	0	0	0	0	0	0	0	0	0	0	0	n.d.	n.d.	n.d.	n.d.	n.d.	n.d.	n.d.	n.d.	n.d.	n.d.	Unknown	Unknown	Unknown Protein
gene:Solyc00g173210	32.5097	7.53766	8.99736	25.948	16.2591	27.5183	0	0	18.7759	6.11159	0	25.145	0.658322	0.0135443	-1.51334	4.35e-05	-0.521331	0.109676	-1.17965	7.8e-05	0.992005	0.0164923	Unknown	Unknown	Unknown Protein
gene:Solyc00g173220	5.90401	1.99113	8.3185	4.56957	8.05303	3.63458	3.16365	1.19978	4.33982	2.82523	4.29724	5.3968	0.154604	0.759959	-1.0257	0.0829979	-0.244451	0.650935	-0.399055	0.460049	0.781251	0.21513	Unknown	Unknown	Unknown Protein
gene:Solyc00g173230	0	0.2169	0.258904	0.995558	0.701796	0.475113	0.229752	0.522783	0.810431	1.05518	1.31072	0	2.34163	0.246851	1.58773	0.469673	2.44256	0.217296	0.100926	0.940626	0.854829	0.560466	GO:0005739;GO:0008137;GO:0016020;GO:0016021;GO:0016491;GO:0022900;GO:0031966;GO:0042773;GO:0055114;GO:0070469	Unknown	NADH-ubiquinone oxidoreductase chain 4
gene:Solyc00g173430	0	0	0	0	0	0	0	0	0	0	0	0	n.d.	n.d.	n.d.	n.d.	n.d.	n.d.	n.d.	n.d.	n.d.	n.d.	Unknown	Unknown	Unknown Protein
gene:Solyc00g174330	128.602	120.819	179.345	968.685	397.6	479.536	114.851	102.668	136.972	944.441	1175.38	623.937	2.25674	4.68e-239	-0.402561	9.7e-05	2.8065	0	0.549762	1.96e-37	3.20906	0	GO:0005576;GO:0006952;GO:0009607	Unknown	Pathogenesis related protein PR-1
gene:Solyc00g174340	1268.94	3492.69	4457.16	209115	123179	81561.5	1779.64	2832.35	4768.04	258861	176309	141426	5.63914	0	-0.103105	1.06e-06	6.09545	0	0.456305	0	6.19855	0	GO:0005576;GO:0006952;GO:0009607;GO:0031640;GO:0050832	Unknown	Pathogenesis-related protein 1b
gene:Solyc00g175240	0	0	0	0	0	0	0	0	0	0	0	0	n.d.	n.d.	n.d.	n.d.	n.d.	n.d.	n.d.	n.d.	n.d.	n.d.	Unknown	Unknown	Ulp1 protease family C-terminal catalytic domain containing protein
gene:Solyc00g178340	0	0	0	0	0	0	0	0	0	0	0	0	n.d.	n.d.	n.d.	n.d.	n.d.	n.d.	n.d.	n.d.	n.d.	n.d.	GO:0003824;GO:0004084;GO:0008152;GO:0008483;GO:0008652;GO:0009081;GO:0009082;GO:0009097;GO:0009098;GO:0009099;GO:0009407;GO:0009507;GO:0009536;GO:0009744;GO:0009750;GO:0016740;GO:0052654;GO:0052655;GO:0052656	K00826;	Branched-chain-amino-acid aminotransferase
gene:Solyc00g179240	200.796	273.131	244.517	128.214	93.7292	104.246	92.0544	187.02	139.163	271.787	246.506	144.954	-0.988431	1.45e-26	-0.908673	1.75e-25	0.0132773	0.864165	1.00171	3.34e-26	0.921951	2.71e-25	GO:0000060;GO:0003677;GO:0003700;GO:0005515;GO:0005634;GO:0005737;GO:0006351;GO:0006355;GO:0007275;GO:0008134;GO:0009409;GO:0009739;GO:0009908;GO:0009911;GO:0010048;GO:0010077;GO:0030154;GO:0043481;GO:0045893;GO:0046983;GO:0048440;GO:0048481	Unknown	MADS-box transcription factor
gene:Solyc00g179640	2.70399	2.50778	2.99342	5.75528	2.7047	0	0	3.02219	0	0	2.16492	0	0.194853	0.782661	-1.56906	0.0859813	-1.79362	0.0709699	-1.98847	0.0437766	-0.224554	0.860001	GO:0003674;GO:0005739;GO:0043457	Unknown	Unknown Protein
gene:Solyc00g179840	0	0	0	0	0	0	0	0	0	0	0	0	n.d.	n.d.	n.d.	n.d.	n.d.	n.d.	n.d.	n.d.	n.d.	n.d.	Unknown	Unknown	Unknown Protein
gene:Solyc00g180440	0	0	1.78472	0	1.61258	0	1.58376	0	0	0	0	0	0.00440827	0.997753	-0.300464	0.848492	n.d.	n.d.	n.d.	n.d.	n.d.	n.d.	GO:0003723;GO:0003735;GO:0005622;GO:0005840;GO:0006412;GO:0009507;GO:0009536;GO:0019843;GO:0030529	Unknown	50S ribosomal protein L20 chloroplastic
gene:Solyc00g180840	0	0	0	0	0	0	0	0	0	0.156887	0	0	n.d.	n.d.	n.d.	n.d.	n.d.	n.d.	n.d.	n.d.	n.d.	n.d.	Unknown	Unknown	Unknown Protein
gene:Solyc00g181240	0	0	0	0	0	0	0	0	0	0	0	0	n.d.	n.d.	n.d.	n.d.	n.d.	n.d.	n.d.	n.d.	n.d.	n.d.	Unknown	Unknown	Unknown Protein
gene:Solyc00g181250	0	0	0	0	0	0	0	0	0	0	0	0	n.d.	n.d.	n.d.	n.d.	n.d.	n.d.	n.d.	n.d.	n.d.	n.d.	Unknown	Unknown	Unknown Protein
gene:Solyc00g183050	0	56.4775	22.4715	194.421	101.52	109.966	19.9413	45.3749	46.8942	76.3206	48.7558	125.603	2.51289	4.3e-61	0.379094	0.071307	1.79546	1.58e-25	-0.717434	3.37e-10	1.41636	2.09e-19	Unknown	Unknown	Unknown Protein
gene:Solyc00g183550	0	0	0	0	0	0	0	0	0	0	0	0	n.d.	n.d.	n.d.	n.d.	n.d.	n.d.	n.d.	n.d.	n.d.	n.d.	GO:0005886;GO:0006810;GO:0006811;GO:0009279;GO:0015031;GO:0015288;GO:0016020;GO:0016021;GO:0046930	Unknown	Unknown Protein
gene:Solyc00g184350	5.50311	9.64048	12.1843	18.2203	25.6879	11.5937	9.611	10.2511	14.1259	14.7135	9.30153	12.2964	1.1729	0.000330647	0.186532	0.613583	0.538656	0.138201	-0.634242	0.0372632	0.352125	0.30538	Unknown	Unknown	Unknown Protein
gene:Solyc00g185750	0	0	0	0	0	0	0	0	0	0	0	0	n.d.	n.d.	n.d.	n.d.	n.d.	n.d.	n.d.	n.d.	n.d.	n.d.	GO:0000027;GO:0004721;GO:0004725;GO:0005634;GO:0005737;GO:0005829;GO:0006470;GO:0006950;GO:0007165;GO:0008138;GO:0016311;GO:0016787;GO:0016791;GO:0035335	K14819;	Dual specificity phosphatase
gene:Solyc00g185850	0	0	0	0	0	0	0	0	0	0	0	0	n.d.	n.d.	n.d.	n.d.	n.d.	n.d.	n.d.	n.d.	n.d.	n.d.	GO:0000775;GO:0005634;GO:0005694;GO:0008168;GO:0008270;GO:0008327;GO:0010428;GO:0010429;GO:0016568;GO:0016571;GO:0016740;GO:0018024;GO:0032259;GO:0034968;GO:0042393	K11420;	Unknown Protein
gene:Solyc00g186050	89.7745	32.9035	51.9118	19.6989	19.1322	12.5346	35.4592	37.2391	35.2788	9.04745	7.65697	10.4991	-1.61436	1.31e-14	-0.821364	2.36e-06	-2.5535	2.61e-25	-0.939141	0.00488801	-1.73213	3.79e-10	Unknown	Unknown	Unknown Protein
gene:Solyc00g187050	3.30843	21.7707	5.31943	1206.83	2508.61	2441.16	9.13141	4.226	29.9356	1320.81	1130.56	662.523	7.81272	0	0.382011	0.259198	6.80718	0	-1.00554	1.6e-233	6.42517	0	GO:0004177;GO:0005622;GO:0005737;GO:0006508;GO:0008233;GO:0008235;GO:0009507;GO:0009536;GO:0016787;GO:0019538;GO:0030145;GO:0046872	Unknown	Leucyl aminopeptidase
gene:Solyc00g188250	0	0.475867	0	0	0.513234	0.694915	0	0	0	0	1.23242	0.396863	1.4949	0.523186	n.d.	n.d.	1.90421	0.380911	0.40931	0.812169	n.d.	n.d.	Unknown	Unknown	Unknown Protein
gene:Solyc00g188750	0	0	0	0	0	0	0	0	0	0	0	0	n.d.	n.d.	n.d.	n.d.	n.d.	n.d.	n.d.	n.d.	n.d.	n.d.	Unknown	Unknown	Unknown Protein
gene:Solyc00g188850	0	0	0	0	0	0	0	0	0	0	0	0	n.d.	n.d.	n.d.	n.d.	n.d.	n.d.	n.d.	n.d.	n.d.	n.d.	Unknown	Unknown	Unknown Protein
gene:Solyc00g192150	0	0	0	0	0	0	0	0	0	0	0	0	n.d.	n.d.	n.d.	n.d.	n.d.	n.d.	n.d.	n.d.	n.d.	n.d.	Unknown	Unknown	Unknown Protein
gene:Solyc00g195350	0	0	0	0	0	0	0	0	0	0	0	0	n.d.	n.d.	n.d.	n.d.	n.d.	n.d.	n.d.	n.d.	n.d.	n.d.	GO:0004721;GO:0016787;GO:0046872	Unknown	Unknown Protein
gene:Solyc00g195360	0	0	0	0	0	0	0	0	0	0	0	0	n.d.	n.d.	n.d.	n.d.	n.d.	n.d.	n.d.	n.d.	n.d.	n.d.	GO:0004721;GO:0016787;GO:0046872	Unknown	Unknown Protein
gene:Solyc00g196060	10.1928	11.929	12.0898	17.3041	13.3512	15.3658	13.351	15.3253	17.24	10.4933	11.9496	12.858	0.578545	0.0738684	0.296401	0.360169	0.173826	0.615319	-0.404719	0.207892	-0.122575	0.702496	GO:0003677;GO:0003700;GO:0005515;GO:0005634;GO:0006351;GO:0006355;GO:0009725;GO:0009733;GO:0009734;GO:0009855;GO:0009886;GO:0009887;GO:0009908;GO:0009909;GO:0010014;GO:0010051;GO:0010073;GO:0046983;GO:0048439;GO:0048481;GO:0048507;GO:0048519	Unknown	Auxin response factor 6
gene:Solyc00g196460	0	0	0	0	0	0	0	0	0	0	0	0	n.d.	n.d.	n.d.	n.d.	n.d.	n.d.	n.d.	n.d.	n.d.	n.d.	Unknown	Unknown	Unknown Protein
gene:Solyc00g198360	0	0	0	0	0	0	0	0	0	0	0	0	n.d.	n.d.	n.d.	n.d.	n.d.	n.d.	n.d.	n.d.	n.d.	n.d.	Unknown	Unknown	Zinc finger CCCH domain-containing protein 30
gene:Solyc00g199960	0	0	0	0	0	0	0	0	0	0	0	0	n.d.	n.d.	n.d.	n.d.	n.d.	n.d.	n.d.	n.d.	n.d.	n.d.	Unknown	Unknown	Unknown Protein
gene:Solyc00g201060	0	0	0	0	8.69661	0	0	0	0	0	0	0	4.27119	0.00248575	n.d.	n.d.	n.d.	n.d.	-4.14258	0.00336757	n.d.	n.d.	Unknown	Unknown	Unknown Protein
gene:Solyc00g201160	0.176832	0.656002	0.587279	17.6897	10.7896	10.2981	1.04231	1.58113	2.85962	14.627	11.4678	6.42832	4.92187	4.83e-11	1.82086	0.135818	4.64599	2.86e-09	-0.275879	0.420355	2.82514	3.98e-07	GO:0000166;GO:0004672;GO:0004674;GO:0005516;GO:0005524;GO:0005886;GO:0006468;GO:0009506;GO:0016020;GO:0016021;GO:0016301;GO:0016310;GO:0016740;GO:0016772;GO:0030246;GO:0031625;GO:0044459;GO:0046777;GO:0048544	Unknown	Receptor protein kinase
gene:Solyc00g201460	0	0	0	0	0	0	0	0	0	0	0	0	n.d.	n.d.	n.d.	n.d.	n.d.	n.d.	n.d.	n.d.	n.d.	n.d.	Unknown	Unknown	Unknown Protein
gene:Solyc00g201760	0	0	0	0	0	0	0	0	0	0	0	0	n.d.	n.d.	n.d.	n.d.	n.d.	n.d.	n.d.	n.d.	n.d.	n.d.	Unknown	Unknown	Unknown Protein
gene:Solyc00g202560	0	0	0	0	0	0	0	0	0	0	0.117664	0	n.d.	n.d.	n.d.	n.d.	n.d.	n.d.	n.d.	n.d.	n.d.	n.d.	GO:0003824;GO:0004553;GO:0005975;GO:0006952;GO:0008152;GO:0016787;GO:0016798;GO:0042973;GO:0043169	Unknown	Beta-1 3-glucanase
gene:Solyc00g203660	45.5773	15.9134	48.9718	12.8393	8.84967	16.3396	27.9183	50.0416	18.581	32.0552	43.1451	38.5701	-1.38767	4.27e-08	-0.322464	0.108074	0.171175	0.374133	1.55884	5.77e-10	0.493639	0.0130717	GO:0000287;GO:0004497;GO:0009507;GO:0009536;GO:0009853;GO:0015977;GO:0015979;GO:0016491;GO:0016829;GO:0016984;GO:0019253;GO:0046872;GO:0055114	Unknown	Ribulose bisphosphate carboxylase large chain (Fragment)
gene:Solyc00g206460	10.6345	4.42126	4.05958	3.51231	2.01742	2.73156	0.900621	1.43451	1.05896	2.61966	5.13798	8.08355	-1.05956	0.0654446	-2.62175	0.000263529	-0.142443	0.77076	0.917113	0.128418	2.47931	0.000977	GO:0005739	Unknown	Unknown Protein
gene:Solyc00g207960	2.97782	0.789069	1.88375	0	0.851029	0.288072	2.92537	4.27916	1.47415	0.319891	0.340593	0.987098	-2.15978	0.0915535	0.490942	0.524074	-1.64946	0.157693	0.510326	0.769703	-2.1404	0.0409498	Unknown	Unknown	Unknown Protein (AHRD V1) 3B contains Interpro domain(s) IPR012287 Homeodomain-related
gene:Solyc00g209460	0	0.728949	2.61034	0	1.57238	0	1.54428	0.878473	0	0	0.629286	1.21585	-0.935856	0.487172	-0.591013	0.624998	-0.727207	0.574232	0.208649	0.893823	-0.136194	0.922524	GO:0005576;GO:0006629;GO:0016042;GO:0016787;GO:0016788	Unknown	GDSL esterase/lipase At1g71691
gene:Solyc00g209560	0	0	0	0	0	0	0	0	0	0	0	0	n.d.	n.d.	n.d.	n.d.	n.d.	n.d.	n.d.	n.d.	n.d.	n.d.	Unknown	Unknown	Unknown Protein
gene:Solyc00g210860	0	0	0	0	0	0	0	0	0	0	0	0	n.d.	n.d.	n.d.	n.d.	n.d.	n.d.	n.d.	n.d.	n.d.	n.d.	Unknown	Unknown	Unknown Protein
gene:Solyc00g212260	0.428462	0.0993428	0.237162	0.0569971	0.0535718	0.145071	0.210458	0.359161	0.123729	0.20137	0.0857606	0	-1.43055	0.6408	-0.269937	0.91006	-1.28508	0.666172	0.145465	0.970396	-1.01515	0.739128	GO:0005737;GO:0005773;GO:0006952;GO:0009864;GO:0010046;GO:0010224;GO:0016874;GO:0019899;GO:0045087;GO:0071365;GO:2000030	K14506;	Unknown Protein
gene:Solyc00g213160	0	0	0	0	0	0	0	0	0	0	0	0	n.d.	n.d.	n.d.	n.d.	n.d.	n.d.	n.d.	n.d.	n.d.	n.d.	GO:0003676;GO:0004518;GO:0004519;GO:0004523;GO:0016787;GO:0046872;GO:0090305	Unknown	Unknown Protein
gene:Solyc00g213960	0	0	0	0	0	0	0	0	0	0	0	0	n.d.	n.d.	n.d.	n.d.	n.d.	n.d.	n.d.	n.d.	n.d.	n.d.	Unknown	Unknown	Unknown Protein
gene:Solyc00g215560	0	0	0	0	0	0.710292	1.03043	0	0	0.788749	0	0	n.d.	n.d.	n.d.	n.d.	n.d.	n.d.	0.129025	0.956368	-0.128882	0.952079	Unknown	Unknown	Unknown Protein
gene:Solyc00g217560	0.319844	0.593271	1.41632	0.680768	0	1.08295	0.314211	1.07245	0	0.481028	4.60942	0.494774	-0.250625	0.861076	-0.876485	0.564479	1.39024	0.195403	1.64087	0.154212	2.26673	0.0633058	GO:0003677;GO:0003700;GO:0005515;GO:0005634;GO:0006351;GO:0006355;GO:0007275;GO:0009507;GO:0009536;GO:0009694;GO:0009753;GO:0009965;GO:0030154;GO:0031347;GO:0045962;GO:0048366	Unknown	Unknown Protein
gene:Solyc00g217960	8.18268	3.99417	6.67471	34.3743	37.4779	14.5818	5.50007	3.36942	2.98478	21.3741	28.2743	12.9911	2.34765	2.56e-13	-0.797397	0.130575	1.861	8.81e-08	-0.486655	0.0407475	2.65839	9.42e-12	GO:0008270;GO:0016020;GO:0016021;GO:0016567;GO:0046872	Unknown	Ring H2 finger protein
gene:Solyc00g218560	23.0526	69.9705	83.5205	37.9147	39.8286	49.6702	49.4108	23.4231	45.994	52.0048	41.9473	27.556	-0.319771	0.0547637	-0.699271	3.68e-05	-0.410365	0.0148758	-0.0905942	0.62038	0.288905	0.119878	Unknown	Unknown	Unknown Protein
gene:Solyc00g220360	0	0	0	0	0	0	0	0	0	0	0	0	n.d.	n.d.	n.d.	n.d.	n.d.	n.d.	n.d.	n.d.	n.d.	n.d.	Unknown	Unknown	Unknown Protein
gene:Solyc00g222060	0	0	0	0	0	0	0	0	0	0	0	0	n.d.	n.d.	n.d.	n.d.	n.d.	n.d.	n.d.	n.d.	n.d.	n.d.	Unknown	Unknown	Unknown Protein
gene:Solyc00g222460	0	0	0	0	0	0	0	0	0	0	0	0	n.d.	n.d.	n.d.	n.d.	n.d.	n.d.	n.d.	n.d.	n.d.	n.d.	GO:0003676;GO:0003964;GO:0004190;GO:0004518;GO:0004519;GO:0006508;GO:0008233;GO:0008270;GO:0015074;GO:0016740;GO:0016779;GO:0016787;GO:0046872;GO:0090305	Unknown	Unknown Protein
gene:Solyc00g226760	0	0	0	0	0	0	0	0	0	0	0	0	n.d.	n.d.	n.d.	n.d.	n.d.	n.d.	n.d.	n.d.	n.d.	n.d.	GO:0000165;GO:0002831;GO:0005737;GO:0006612;GO:0006952;GO:0008146;GO:0009595;GO:0009610;GO:0009651;GO:0009697;GO:0009751;GO:0009862;GO:0009867;GO:0010200;GO:0010310;GO:0010363;GO:0016131;GO:0016740;GO:0031348;GO:0042742;GO:0043900;GO:0050832;GO:0080118	Unknown	Steroid sulfotransferase 3
gene:Solyc00g227860	1.37896	1.91835	1.24033	1.92611	1.55173	0.992156	11.8534	13.1968	7.0682	4.79584	3.51914	3.93298	0.129067	0.893134	2.69527	4.39e-06	1.56113	0.0365989	1.43207	0.0562238	-1.13413	0.0131201	GO:0005575;GO:0008152;GO:0016740;GO:0016757;GO:0016758	Unknown	UDP-glucosyltransferase
gene:Solyc00g227960	0	0	0	0	0	0	0	0	0	0	0	0	n.d.	n.d.	n.d.	n.d.	n.d.	n.d.	n.d.	n.d.	n.d.	n.d.	GO:0000165;GO:0002831;GO:0005737;GO:0006612;GO:0006952;GO:0008146;GO:0009595;GO:0009610;GO:0009651;GO:0009697;GO:0009751;GO:0009862;GO:0009867;GO:0010200;GO:0010310;GO:0010363;GO:0016131;GO:0016740;GO:0031348;GO:0042742;GO:0043900;GO:0050832;GO:0080118	Unknown	Sulfotransferase family protein
gene:Solyc00g228260	0	0	0	0	0	0	0	0	0	0	0	0	n.d.	n.d.	n.d.	n.d.	n.d.	n.d.	n.d.	n.d.	n.d.	n.d.	Unknown	Unknown	Unknown Protein
gene:Solyc00g229260	0	0	0	0	0	0	0	0	0	0	0	0	n.d.	n.d.	n.d.	n.d.	n.d.	n.d.	n.d.	n.d.	n.d.	n.d.	Unknown	Unknown	Unknown Protein
gene:Solyc00g230060	0.77061	0.428815	0.170619	0.492059	0	0	0.302815	0.172258	0.534079	0.231791	0.123396	0.238415	-1.32658	0.555485	-0.569198	0.762146	-1.07805	0.615653	0.248536	0.928642	-0.508849	0.82599	GO:0003676;GO:0004518;GO:0004519;GO:0004523;GO:0016787;GO:0046872;GO:0090305	Unknown	RNase H family protein
gene:Solyc00g230070	40.7619	24.3026	32.2321	43.3796	30.5794	13.8014	57.2057	40.6773	48.7656	13.1365	4.66221	40.5357	0.00191599	0.992792	0.463782	0.0129319	-0.609436	0.00948778	-0.611352	0.0112561	-1.07322	4e-07	GO:0009507;GO:0009521;GO:0009523;GO:0009535;GO:0009536;GO:0009579;GO:0009767;GO:0009772;GO:0015979;GO:0016020;GO:0016021;GO:0016168;GO:0018298;GO:0019684;GO:0030076;GO:0045156	Unknown	Photosystem II CP43 chlorophyll apoprotein
gene:Solyc00g230080	20.0748	13.6533	9.6302	15.6669	14.056	11.3284	16.4343	14.2101	14.686	7.54783	2.67877	21.2203	0.071855	0.818939	-0.0639489	0.834606	-0.334784	0.318475	-0.406639	0.23221	-0.270835	0.413773	GO:0009507;GO:0009523;GO:0009535;GO:0009536;GO:0009579;GO:0009772;GO:0015979;GO:0016020;GO:0016021;GO:0016491;GO:0019684;GO:0022900;GO:0030076;GO:0045156;GO:0046872;GO:0055114	Unknown	Photosystem II D2 protein
gene:Solyc00g230280	0	0	0	0	0	0	0	0	0	0	0	0	n.d.	n.d.	n.d.	n.d.	n.d.	n.d.	n.d.	n.d.	n.d.	n.d.	Unknown	Unknown	Unknown Protein
gene:Solyc00g231680	0	0	0	0	0	0.0712409	0	0	0	0	0.252689	0	n.d.	n.d.	n.d.	n.d.	n.d.	n.d.	1.80446	0.745968	n.d.	n.d.	GO:0003824;GO:0004553;GO:0005576;GO:0005975;GO:0008152;GO:0016787;GO:0016798;GO:0016985;GO:0043169	Unknown	Mannan endo-1 4-beta-mannosidase
gene:Solyc00g231780	5.87937	3.89482	3.71925	12.5139	9.24143	2.84382	3.30047	3.75499	3.88072	5.6843	4.03478	2.59855	1.01709	0.033234	-0.431269	0.461068	-0.00292678	0.995888	-1.02001	0.0369914	0.428342	0.473589	GO:0008137;GO:0009507;GO:0009535;GO:0009536;GO:0009579;GO:0016020;GO:0016491;GO:0016651;GO:0046872;GO:0048038;GO:0051536;GO:0051539;GO:0055114	Unknown	NAD(P)H-quinone oxidoreductase subunit I chloroplastic
gene:Solyc00g233480	1.19176	0.552639	0.32983	13.317	17.285	10.6931	0.292692	0.998997	0.344149	19.4916	9.78018	14.2875	4.46606	2.67e-11	-0.470665	0.754094	4.52094	8.2e-12	0.0548809	0.860938	4.9916	1.06e-12	GO:0000166;GO:0005524;GO:0005886;GO:0006200;GO:0006810;GO:0006869;GO:0009651;GO:0009737;GO:0010025;GO:0016020;GO:0016021;GO:0016887;GO:0017111	Unknown	Unknown Protein
gene:Solyc00g237680	0	0	0	0	0	0	0	0	0	3.1643	0	0	n.d.	n.d.	n.d.	n.d.	n.d.	n.d.	n.d.	n.d.	n.d.	n.d.	Unknown	Unknown	Unknown Protein
gene:Solyc00g239980	0	0	0	0	0	0	0	0	0	0	0	0	n.d.	n.d.	n.d.	n.d.	n.d.	n.d.	n.d.	n.d.	n.d.	n.d.	GO:0003674;GO:0003676;GO:0003723;GO:0003964;GO:0004190;GO:0005634;GO:0006278;GO:0006508;GO:0015074	K07497;	Pol polyprotein
gene:Solyc00g240580	0	0	0	0	0	0	0	0	0	0	0	0	n.d.	n.d.	n.d.	n.d.	n.d.	n.d.	n.d.	n.d.	n.d.	n.d.	Unknown	Unknown	Unknown Protein
gene:Solyc00g244280	0	0	0	0	0	0	0	0	0	0	0	0	n.d.	n.d.	n.d.	n.d.	n.d.	n.d.	n.d.	n.d.	n.d.	n.d.	Unknown	Unknown	Unknown Protein
gene:Solyc00g244290	12.2227	9.66873	21.8883	11.8599	28.7667	13.1456	9.18213	10.8484	15.7794	17.5712	21.2988	21.688	0.447333	0.126448	-0.418023	0.197096	0.596661	0.0357721	0.149328	0.580333	1.01468	0.000672572	GO:0005739;GO:0005743;GO:0008137;GO:0016020;GO:0016021;GO:0016491;GO:0022900;GO:0042773;GO:0055114;GO:0070469	Unknown	Unknown Protein
gene:Solyc00g244300	14.015	12.9981	37.926	13.2578	24.9222	18.9812	9.1788	13.9238	10.7925	14.0519	18.7016	15.6579	-0.0333159	0.898509	-1.06613	0.000342354	-0.295134	0.278495	-0.261818	0.351985	0.770996	0.0159581	Unknown	Unknown	Unknown Protein
gene:Solyc00g244700	0	0	0	0	0	0	0	0	0	0	0	0	n.d.	n.d.	n.d.	n.d.	n.d.	n.d.	n.d.	n.d.	n.d.	n.d.	Unknown	Unknown	Unknown Protein
gene:Solyc00g245200	0	0	0	0	0	0	0	0	0	0	0	0	n.d.	n.d.	n.d.	n.d.	n.d.	n.d.	n.d.	n.d.	n.d.	n.d.	GO:0009507;GO:0009522;GO:0009535;GO:0009536;GO:0009579;GO:0015979;GO:0016020;GO:0016021;GO:0016168;GO:0016491;GO:0018298;GO:0022900;GO:0046872;GO:0051536;GO:0051539;GO:0055114	Unknown	Photosystem I P700 chlorophyll a apoprotein A1
gene:Solyc00g246800	0	0	0	0	0	0	0	0	0	0	0	0	n.d.	n.d.	n.d.	n.d.	n.d.	n.d.	n.d.	n.d.	n.d.	n.d.	Unknown	Unknown	Unknown Protein
gene:Solyc00g247300	0.733865	1.5881	0.902685	248.095	248.111	112.036	0.72094	0.911359	2.63725	218.163	226.863	172.681	7.71009	9.53e-140	0.276821	0.793721	7.71024	9.07e-141	0.000148672	0.99856	7.43342	7.43e-151	GO:0004497;GO:0005506;GO:0005783;GO:0009055;GO:0009699;GO:0009809;GO:0010224;GO:0016020;GO:0016021;GO:0016491;GO:0016705;GO:0020037;GO:0046872;GO:0055114	K09755;	Cytochrome P450
gene:Solyc00g249200	0	0	0	0	0	0	0	0	0	0	0	0	n.d.	n.d.	n.d.	n.d.	n.d.	n.d.	n.d.	n.d.	n.d.	n.d.	Unknown	Unknown	Unknown Protein
gene:Solyc00g249900	0	0	0.728238	0.350035	1.316	0.222731	0.32312	0	0	0	0.526679	1.52641	1.5257	0.417723	-1.30046	0.656933	1.62392	0.378553	0.0982236	0.946137	2.92438	0.194934	GO:0005515;GO:0005886;GO:0005905;GO:0006810;GO:0006886;GO:0006897;GO:0008289;GO:0008565;GO:0015031;GO:0016020;GO:0016192;GO:0030117;GO:0030131	K11824;	Adaptin N terminal region family protein expressed
gene:Solyc00g249910	3.11445	8.66537	3.44782	21.544	26.4798	11.5996	4.5894	5.22142	5.39625	7.02595	9.97418	15.6579	2.11992	1.15e-08	-0.13007	0.803506	1.22935	0.00441591	-0.890569	0.00373635	1.35942	0.00162371	GO:0005515;GO:0005886;GO:0005905;GO:0006810;GO:0006886;GO:0006897;GO:0008289;GO:0008565;GO:0015031;GO:0016020;GO:0016192;GO:0030117;GO:0030131	K11824;	Unknown Protein
gene:Solyc00g254110	0	0	0	0	0	0	0	0	0	0	0	0	n.d.	n.d.	n.d.	n.d.	n.d.	n.d.	n.d.	n.d.	n.d.	n.d.	Unknown	Unknown	Unknown Protein
gene:Solyc00g254910	0.357295	0	0.395539	0	0.714777	0.362926	0.877505	0.599009	0.619066	0.403014	1.14425	0.138177	0.668291	0.75574	1.34883	0.458525	1.29133	0.501537	0.623038	0.722953	-0.0574971	0.969122	GO:0005737;GO:0005773;GO:0006952;GO:0009864;GO:0010046;GO:0010224;GO:0016874;GO:0019899;GO:0045087;GO:0071365;GO:2000030	K14506;	Unknown Protein
gene:Solyc00g255510	0	0	0	0	0	0	0	0	0	0	0	0	n.d.	n.d.	n.d.	n.d.	n.d.	n.d.	n.d.	n.d.	n.d.	n.d.	Unknown	Unknown	Unknown Protein (AHRD V1) 3B contains Interpro domain(s) IPR003441 No apical meristem (NAM) protein
gene:Solyc00g256710	12.1199	17.6636	11.5005	35.0096	13.855	3.51741	15.3083	9.67582	11.9998	13.0198	2.77248	20.0878	0.494224	0.0983302	-0.286804	0.379323	-0.0737929	0.822374	-0.568017	0.0667858	0.213011	0.527793	Unknown	Unknown	Unknown Protein
gene:Solyc00g257110	0.0688052	0	0	0.0732237	0.344116	0.512523	0	0	0	0	0.0550879	0	3.90716	0.335156	n.d.	n.d.	-0.192175	0.981345	-4.09934	0.339137	n.d.	n.d.	GO:0000166;GO:0003824;GO:0005524;GO:0005774;GO:0005886;GO:0006200;GO:0006754;GO:0006810;GO:0006811;GO:0006812;GO:0008152;GO:0008553;GO:0015662;GO:0015992;GO:0016020;GO:0016021;GO:0016787;GO:0016887;GO:0046872	K01535;	H-ATPase
gene:Solyc00g263210	0	0	0	0	0	0	0	0	0	0	0	0	n.d.	n.d.	n.d.	n.d.	n.d.	n.d.	n.d.	n.d.	n.d.	n.d.	Unknown	Unknown	Unknown Protein
gene:Solyc00g265110	0	1.39594	3.33255	0	3.01111	0	0	0	1.73861	0	1.20509	1.16419	-0.500349	0.633578	-1.57156	0.191916	-0.868324	0.435974	-0.367975	0.768176	0.703241	0.622709	Unknown	Unknown	RNA-binding protein Nova-1 (Fragment)
gene:Solyc00g265510	0	0	0	0	0	0	0	0	0	0	0	0	n.d.	n.d.	n.d.	n.d.	n.d.	n.d.	n.d.	n.d.	n.d.	n.d.	Unknown	Unknown	Unknown Protein
gene:Solyc00g266110	0	0	0	0	0	0	0	0	0	0	0	0	n.d.	n.d.	n.d.	n.d.	n.d.	n.d.	n.d.	n.d.	n.d.	n.d.	GO:0003824;GO:0005737;GO:0005773;GO:0009416;GO:0009507;GO:0009585;GO:0009611;GO:0009627;GO:0009640;GO:0009694;GO:0009733;GO:0009753;GO:0009861;GO:0009864;GO:0010119;GO:0010193;GO:0016874;GO:0031348;GO:0070566;GO:0080123	K14506;	Unknown Protein
gene:Solyc00g268310	0	0	0	0	0	0	0	0	0	0	0	0	n.d.	n.d.	n.d.	n.d.	n.d.	n.d.	n.d.	n.d.	n.d.	n.d.	GO:0005794;GO:0005887;GO:0006810;GO:0015225;GO:0015293;GO:0015878;GO:0016020;GO:0016021;GO:0055085	Unknown	Unknown Protein
gene:Solyc00g269810	0	0	0	0	0	0	0	0	0	0	0	0	n.d.	n.d.	n.d.	n.d.	n.d.	n.d.	n.d.	n.d.	n.d.	n.d.	GO:0003674;GO:0008150	Unknown	Unknown Protein
gene:Solyc00g270510	0	0	0	0	0	0	0	0	0	0	0	0	n.d.	n.d.	n.d.	n.d.	n.d.	n.d.	n.d.	n.d.	n.d.	n.d.	GO:0003677;GO:0003700;GO:0005515;GO:0005622;GO:0005634;GO:0006351;GO:0006355;GO:0009738;GO:0009785;GO:0009793;GO:0010262;GO:0043565;GO:0045723;GO:0045893;GO:0046982	Unknown	Nuclear transcription factor Y subunit B-6
gene:Solyc00g272810	2.18995	0.73856	0.661189	10.8054	9.35951	9.84157	12.5171	3.56022	3.2195	56.5894	38.7332	19.4022	3.21407	3.81e-07	2.29831	0.00114842	5.12678	9.83e-30	1.9127	6.92e-13	2.82847	1.6e-21	GO:0005737;GO:0008080;GO:0016740;GO:0016746;GO:0050366	Unknown	N-acetyltransferase
gene:Solyc00g273110	46.2881	93.6638	65.2179	0	12.6273	17.0973	37.205	61.1414	77.7706	6.32861	20.2145	9.76419	-2.63635	3.08e-30	-0.348404	0.0184947	-2.36988	3.58e-27	0.266474	0.454098	-2.02148	6.84e-19	Unknown	Unknown	Unknown Protein
gene:Solyc00g275310	0	0	0	0	0	0	0	0	0	0	0	0	n.d.	n.d.	n.d.	n.d.	n.d.	n.d.	n.d.	n.d.	n.d.	n.d.	GO:0008150	Unknown	Unknown Protein
gene:Solyc00g275810	0	0	0	0	0	0	0	0	0	0	0	0	n.d.	n.d.	n.d.	n.d.	n.d.	n.d.	n.d.	n.d.	n.d.	n.d.	Unknown	Unknown	Unknown Protein
gene:Solyc00g277510	143.817	88.9211	72.0242	65.5943	171.256	67.245	178.288	42.0989	142.392	41.1988	79.5053	68.8612	0.147574	0.206619	0.123286	0.27027	-0.556383	2.34e-05	-0.703957	8.97e-08	-0.679669	6.47e-08	GO:0009507;GO:0009523;GO:0009535;GO:0009536;GO:0009579;GO:0009635;GO:0009772;GO:0015979;GO:0016020;GO:0016021;GO:0016491;GO:0019684;GO:0022900;GO:0030076;GO:0045156;GO:0046872;GO:0055114	Unknown	Photosystem Q(B) protein
gene:Solyc00g278110	2.82964	2.62431	0	0	0	0	0	0	0	0	2.26551	0	-3.29657	0.0377344	-3.57542	0.0242556	-1.13886	0.295079	n.d.	n.d.	n.d.	n.d.	GO:0005506;GO:0006633;GO:0016020;GO:0016021;GO:0016491;GO:0055114	Unknown	Unknown Protein
gene:Solyc00g280110	0	0	0	0	0	0	0	0	0	0	0	0	n.d.	n.d.	n.d.	n.d.	n.d.	n.d.	n.d.	n.d.	n.d.	n.d.	Unknown	Unknown	Unknown Protein
gene:Solyc00g281110	0	0	0	0	0	0	0	0	0	0	0	0	n.d.	n.d.	n.d.	n.d.	n.d.	n.d.	n.d.	n.d.	n.d.	n.d.	Unknown	Unknown	Unknown Protein
gene:Solyc00g282510	1.8568	3.07511	3.00991	771.784	451.121	176.93	1.43322	2.37177	8.04294	429.3	497.434	489.679	7.61231	0	0.448974	0.4929	7.60716	0	-0.00514336	0.924622	7.15819	0	GO:0003824;GO:0005737;GO:0006559;GO:0009058;GO:0009698;GO:0009800;GO:0016829;GO:0016841;GO:0045548	Unknown	Phenylalanine ammonia-lyase
gene:Solyc00g283010	0	0	0	0	0	0	0	0	0	0	0	0	n.d.	n.d.	n.d.	n.d.	n.d.	n.d.	n.d.	n.d.	n.d.	n.d.	GO:0000166;GO:0005524;GO:0005774;GO:0006200;GO:0006810;GO:0008559;GO:0016020;GO:0016021;GO:0016787;GO:0016887;GO:0017111;GO:0042626;GO:0055085	Unknown	Multidrug resistance protein ABC transporter family
gene:Solyc00g283110	0	0	0	0	0	0	0	0	0	0	0	0	n.d.	n.d.	n.d.	n.d.	n.d.	n.d.	n.d.	n.d.	n.d.	n.d.	Unknown	Unknown	Unknown Protein
gene:Solyc00g284510	0	0	0	0	0	0	0	0	0	0	0	0	n.d.	n.d.	n.d.	n.d.	n.d.	n.d.	n.d.	n.d.	n.d.	n.d.	Unknown	Unknown	Unknown Protein
gene:Solyc00g286010	0	0	0	0	0	0	0	0	0	0	0	0	n.d.	n.d.	n.d.	n.d.	n.d.	n.d.	n.d.	n.d.	n.d.	n.d.	GO:0006260;GO:0006276	Unknown	Unknown Protein
gene:Solyc00g286020	0	0	0	0	0	0	0	0	0	0	0	0	n.d.	n.d.	n.d.	n.d.	n.d.	n.d.	n.d.	n.d.	n.d.	n.d.	GO:0003677;GO:0006260;GO:0007059	Unknown	Plasmid partitioning protein RepB
gene:Solyc00g286030	0	0	0	0	0	0	0	0	0	0	0	0	n.d.	n.d.	n.d.	n.d.	n.d.	n.d.	n.d.	n.d.	n.d.	n.d.	GO:0006260	Unknown	Unknown Protein
gene:Solyc00g287330	0	0	0	0	0	0	0	0	0	0	0	0	n.d.	n.d.	n.d.	n.d.	n.d.	n.d.	n.d.	n.d.	n.d.	n.d.	GO:0005047;GO:0005730;GO:0005737;GO:0005783;GO:0005786;GO:0005829;GO:0005886;GO:0006614;GO:0008312;GO:0030529;GO:0042493;GO:0048500	K03108;	Unknown Protein (AHRD V1) 3B contains Interpro domain(s) IPR013699 Signal recognition particle 2C SRP72 subunit 2C RNA-binding
gene:Solyc00g289230	1.11146	2.17615	0.957001	5.51991	3.0882	5.01768	1.81981	2.20845	0.998548	8.91507	6.42689	4.87148	1.83337	0.0131476	0.115891	0.902789	2.38022	0.000381843	0.546846	0.274876	2.26433	0.000414707	GO:0000166;GO:0004672;GO:0004674;GO:0005516;GO:0005524;GO:0005886;GO:0006468;GO:0016020;GO:0016021;GO:0016301;GO:0016310;GO:0016740;GO:0016772;GO:0030246;GO:0044459;GO:0048544	Unknown	Receptor protein kinase
gene:Solyc00g294230	0.262046	1.94425	0.870283	2.50986	2.09691	1.4196	1.80201	2.92882	0.605377	2.56166	2.72744	3.24291	1.1207	0.254044	0.666368	0.510696	1.60017	0.075714	0.479468	0.529157	0.933797	0.233566	GO:0000166;GO:0005515;GO:0005524;GO:0005622;GO:0005737;GO:0006952;GO:0007165;GO:0009626;GO:0043531	Unknown	Tir-nbs-lrr resistance protein (Fragment)
gene:Solyc00g294630	0	0	0	0	0	0	0	0	0	0	0	0	n.d.	n.d.	n.d.	n.d.	n.d.	n.d.	n.d.	n.d.	n.d.	n.d.	Unknown	Unknown	Unknown Protein
gene:Solyc00g297330	0	0	0	0	0	0	0	0	0	0	0	0	n.d.	n.d.	n.d.	n.d.	n.d.	n.d.	n.d.	n.d.	n.d.	n.d.	Unknown	Unknown	Unknown Protein
gene:Solyc00g300430	0	0	0	0	0	0	0	0	0	0	0	0	n.d.	n.d.	n.d.	n.d.	n.d.	n.d.	n.d.	n.d.	n.d.	n.d.	Unknown	Unknown	Unknown Protein
gene:Solyc00g300730	0	0	0	0	0	0	0	0	0	0	0	0	n.d.	n.d.	n.d.	n.d.	n.d.	n.d.	n.d.	n.d.	n.d.	n.d.	GO:0004842;GO:0005634;GO:0005737;GO:0006511;GO:0007275;GO:0008270;GO:0016567;GO:0016874;GO:0046872	Unknown	E3 ubiquitin-protein ligase sina
gene:Solyc00g303630	0	0	0	0	0	0	0	0	0	0	0	0	n.d.	n.d.	n.d.	n.d.	n.d.	n.d.	n.d.	n.d.	n.d.	n.d.	Unknown	Unknown	Unknown Protein
gene:Solyc00g304030	0	0	0	0	0	0	0	0	0	0	0	0	n.d.	n.d.	n.d.	n.d.	n.d.	n.d.	n.d.	n.d.	n.d.	n.d.	GO:0000166;GO:0005524;GO:0005886;GO:0006200;GO:0006810;GO:0016020;GO:0016021;GO:0016787;GO:0016820;GO:0016887;GO:0017111;GO:0046677	K05685;	Macrolide export ATP-binding/permease protein MacB
gene:Solyc00g304630	0	0	0	0	0	0	0	0	0	0	0	0	n.d.	n.d.	n.d.	n.d.	n.d.	n.d.	n.d.	n.d.	n.d.	n.d.	Unknown	Unknown	Unknown Protein
gene:Solyc00g306730	0	0	0	0	0	0	0	0	0	0	0	0	n.d.	n.d.	n.d.	n.d.	n.d.	n.d.	n.d.	n.d.	n.d.	n.d.	Unknown	Unknown	Mutator-like transposase
gene:Solyc00g306830	0	0	0	0	0	0	0	0	0	0	0	0	n.d.	n.d.	n.d.	n.d.	n.d.	n.d.	n.d.	n.d.	n.d.	n.d.	Unknown	Unknown	Glucose-methanol-choline oxidoreductase
gene:Solyc00g308530	0	0	0	0	0	0	0	0	0	0	0	0	n.d.	n.d.	n.d.	n.d.	n.d.	n.d.	n.d.	n.d.	n.d.	n.d.	Unknown	Unknown	Unknown Protein
gene:Solyc00g308930	0	0	0	0	0	0	0	0	0	0	0	0	n.d.	n.d.	n.d.	n.d.	n.d.	n.d.	n.d.	n.d.	n.d.	n.d.	GO:0003677;GO:0006351;GO:0006355;GO:0016491;GO:0016568;GO:0055114	K11450;	Unknown Protein
gene:Solyc00g309530	0	0	0	0	0	0	0	0	0	0	0	0	n.d.	n.d.	n.d.	n.d.	n.d.	n.d.	n.d.	n.d.	n.d.	n.d.	Unknown	Unknown	Unknown Protein
gene:Solyc00g311230	1.30819	3.63979	3.86191	1.3922	0.872355	0.885871	2.5703	3.89902	1.00739	1.31163	0.349128	2.02367	-1.33284	0.133499	-0.36484	0.610276	-1.12908	0.186317	0.203765	0.853743	-0.764237	0.389878	Unknown	Unknown	Unknown Protein
gene:Solyc00g313030	0	0	0	0	0	0	0	0	0	0	0	0	n.d.	n.d.	n.d.	n.d.	n.d.	n.d.	n.d.	n.d.	n.d.	n.d.	Unknown	Unknown	Unknown Protein
gene:Solyc00g313530	0	0	0	0	0	0	0	0	0	0	0	0	n.d.	n.d.	n.d.	n.d.	n.d.	n.d.	n.d.	n.d.	n.d.	n.d.	Unknown	Unknown	Unknown Protein
gene:Solyc00g313930	9.31406	43.191	10.311	0	0	6.30723	9.15002	0	0	0	7.45718	0	-3.16532	4.32e-12	-2.90741	2.94e-12	-2.94582	1.81e-11	0.219495	0.778144	-0.0384184	0.956755	Unknown	Unknown	Unknown Protein
gene:Solyc00g316030	0	0	0	0	0	0	0	0	0	0	0	0	n.d.	n.d.	n.d.	n.d.	n.d.	n.d.	n.d.	n.d.	n.d.	n.d.	Unknown	Unknown	Mutator-like transposase
gene:Solyc00g316530	22.1559	14.9441	31.2167	12.8611	18.1323	10.9115	11.8722	9.00476	2.32657	9.08761	4.83786	12.4631	-0.554384	0.0467097	-1.68601	1.82e-07	-1.24372	7.07e-05	-0.689334	0.0513722	0.442295	0.27992	Unknown	Unknown	Unknown Protein (AHRD V1)
gene:Solyc00g316730	0	0	0	0	0	0	0	0	0	0	0	0	n.d.	n.d.	n.d.	n.d.	n.d.	n.d.	n.d.	n.d.	n.d.	n.d.	Unknown	Unknown	Mutator-like transposase
gene:Solyc00g318030	0	0	0	0	0	0	0	0	0	0	0	0	n.d.	n.d.	n.d.	n.d.	n.d.	n.d.	n.d.	n.d.	n.d.	n.d.	Unknown	Unknown	Unknown Protein
gene:Solyc00g318130	0	0	0	0	0	0	0	0	0	0	0	0	n.d.	n.d.	n.d.	n.d.	n.d.	n.d.	n.d.	n.d.	n.d.	n.d.	GO:0005634;GO:0006351;GO:0006355	K11644;	Paired amphipathic helix protein SIN3
gene:Solyc00g318830	0	0	0	0	0	0	0	0	0	0	0	0	n.d.	n.d.	n.d.	n.d.	n.d.	n.d.	n.d.	n.d.	n.d.	n.d.	Unknown	Unknown	Unknown Protein
gene:Solyc00g320430	4.96536	0	5.49684	10.5685	0	3.36241	0	0	0	7.46762	3.97545	3.84051	0.563839	0.33662	-4.51523	0.00081244	0.675403	0.238898	0.111564	0.834543	5.19064	2.25e-05	Unknown	Unknown	Unknown Protein
gene:Solyc00g322630	0	0	0	0	0	0	0	0	0	0	0	0	n.d.	n.d.	n.d.	n.d.	n.d.	n.d.	n.d.	n.d.	n.d.	n.d.	GO:0003824;GO:0005737;GO:0005773;GO:0009416;GO:0009507;GO:0009585;GO:0009611;GO:0009627;GO:0009640;GO:0009694;GO:0009733;GO:0009753;GO:0009861;GO:0009864;GO:0010119;GO:0010193;GO:0016874;GO:0031348;GO:0070566;GO:0080123	K14506;	Unknown Protein
gene:Solyc00g322830	0	0	0	0	0	0	0	0	0	0	0	0	n.d.	n.d.	n.d.	n.d.	n.d.	n.d.	n.d.	n.d.	n.d.	n.d.	Unknown	Unknown	Unknown Protein
gene:Solyc00g323130	6.53405	18.6286	10.7162	1.8028	0.726196	3.6053	38.0383	45.9815	16.7722	6.73321	3.10009	1.31025	-2.39743	5.93e-06	1.36206	2.22e-07	-1.55832	0.000633085	0.839111	0.236972	-2.92037	1.02e-16	GO:0005575;GO:0006952;GO:0009607	Unknown	Major latex-like protein
gene:Solyc00g324530	0	0	0	0	0	0	0	0	0	0	0	0	n.d.	n.d.	n.d.	n.d.	n.d.	n.d.	n.d.	n.d.	n.d.	n.d.	Unknown	Unknown	Unknown Protein
gene:Solyc01g005000	4.08155	6.72099	6.54712	8.33275	4.16594	5.47143	5.56444	10.1478	5.2919	5.82525	4.66835	7.47354	0.201428	0.678044	0.147647	0.751748	0.17906	0.712165	-0.0223678	0.962933	0.0314134	0.945789	GO:0003824;GO:0004351;GO:0005516;GO:0005634;GO:0005829;GO:0006536;GO:0016829;GO:0016831;GO:0019752;GO:0030170	K01580;	Glutamate decarboxylase
gene:Solyc01g005010	32.5662	32.8371	23.6854	0	1.32572	2.5643	32.3647	26.2407	28.4316	1.42377	0.606365	0.146446	-4.36666	2.45e-20	-0.161733	0.456735	-5.2265	1.13e-21	-0.859842	0.472204	-5.06477	2.76e-20	Unknown	Unknown	Unknown Protein
gene:Solyc01g005020	6.70504	8.7773	9.02093	5.56511	4.87767	6.7564	9.48646	8.46219	10.3019	4.65601	5.26556	5.68236	-0.359899	0.423837	0.077185	0.846064	-0.522458	0.257255	-0.162559	0.747083	-0.599643	0.177221	GO:0000302;GO:0005515;GO:0005886;GO:0006810;GO:0006811;GO:0006812;GO:0006814;GO:0006816;GO:0006869;GO:0006891;GO:0006979;GO:0009651;GO:0009941;GO:0010163;GO:0010351;GO:0015297;GO:0015299;GO:0016020;GO:0016021;GO:0016558;GO:0042542;GO:0055085;GO:2000377	Unknown	Sodium/hydrogen exchanger Na+ H+ antiporter
gene:Solyc01g005030	3.49366	4.39947	5.25145	1.46674	2.1801	2.08365	5.88816	6.23332	6.25692	2.33791	2.15561	2.35514	-1.047	0.130324	0.355423	0.492005	-0.811968	0.220026	0.235035	0.77309	-1.16739	0.0548228	GO:0004888;GO:0005887;GO:0006909;GO:0008283;GO:0016020;GO:0016021;GO:0030587;GO:0031589;GO:0033299	Unknown	Serine/threonine-protein kinase 36
gene:Solyc01g005040	0.942214	2.62153	4.17227	8.35602	18.8492	9.996	0.92562	2.45721	2.1767	18.6577	16.5962	5.58721	2.41642	1.05e-06	-0.604747	0.447596	2.52897	1.71e-07	0.112544	0.730551	3.13371	2.32e-09	Unknown	Unknown	Unknown Protein
gene:Solyc01g005050	0	0	0	0	0	0	0	0	0	0	0	0	n.d.	n.d.	n.d.	n.d.	n.d.	n.d.	n.d.	n.d.	n.d.	n.d.	Unknown	Unknown	Unknown Protein
gene:Solyc01g005060	1.78598	3.19445	2.54204	1.90067	3.31768	4.49212	1.00258	2.70905	0.442067	4.60459	4.80044	1.08537	0.51907	0.45671	-0.98493	0.253495	0.608398	0.373892	0.0893281	0.889375	1.59333	0.0443895	GO:0003676;GO:0003677;GO:0003700;GO:0005515;GO:0005622;GO:0005634;GO:0006351;GO:0006355;GO:0008270;GO:0046872	Unknown	Zinc finger protein
gene:Solyc01g005070	0.104886	0	0	0	0	0.0710262	0	0	0	0	0	0	-0.411664	0.952699	n.d.	n.d.	n.d.	n.d.	n.d.	n.d.	n.d.	n.d.	GO:0005543;GO:0005545;GO:0005794;GO:0005905;GO:0006897;GO:0016020;GO:0030118;GO:0030136;GO:0030276;GO:0031410;GO:0048268	Unknown	Clathrin assembly protein
gene:Solyc01g005080	9.53373	9.75887	9.53787	1.05217	1.34214	2.67804	6.86827	11.6028	6.03643	1.48692	1.86586	0.764708	-2.35613	5.86e-05	-0.362491	0.359429	-2.67915	1.45e-05	-0.323018	0.735018	-2.31666	0.000311064	GO:0000226;GO:0005634;GO:0005737;GO:0005739;GO:0005856;GO:0005874;GO:0007020;GO:0007049;GO:0007067;GO:0008017;GO:0009524;GO:0009536;GO:0009574;GO:0051301;GO:0051322;GO:0031116	Unknown	Microtubule-associated protein MAP65-1a
gene:Solyc01g005090	0	0	0	0	0	0	0	0	0	0	0	0	n.d.	n.d.	n.d.	n.d.	n.d.	n.d.	n.d.	n.d.	n.d.	n.d.	GO:0004445;GO:0009737;GO:0009738;GO:0009855;GO:0009887;GO:0009944;GO:0010014;GO:0010051;GO:0010067;GO:0010305;GO:0010588;GO:0016787;GO:0030154;GO:0032957;GO:0046030;GO:0046854;GO:0046855;GO:0048016;GO:0048439;GO:0048519;GO:0052658;GO:0052659;GO:0009850	Unknown	Inositol 1 4 5-trisphosphate 5-phosphatase-like protein
gene:Solyc01g005100	1.34728	2.01845	2.17987	0.110292	0.310992	0.350901	3.35979	3.12748	2.51393	0.389661	0.497853	0.0801592	-2.69359	0.0573745	0.570654	0.456994	-2.39015	0.0744404	0.303445	0.890019	-2.9608	0.0124911	Unknown	Unknown	Prolyl 3-hydroxylase 1
gene:Solyc01g005110	37.2394	0	61.8382	79.2618	111.747	50.4351	0	20.8108	0	0	89.4457	43.2049	1.43579	1.99e-18	-2.37935	3.77e-15	0.549607	0.00390512	-0.886185	6.22e-09	2.92895	1.88e-25	Unknown	Unknown	Unknown Protein
gene:Solyc01g005120	40.653	50.671	32.8217	4.6846	4.40307	5.6987	26.7095	18.522	36.0412	2.72598	4.04262	6.70928	-2.91896	7.19e-21	-0.739311	0.000279601	-3.07476	5.24e-22	-0.155803	0.774172	-2.33545	4.16e-11	GO:0004553;GO:0005576;GO:0005618;GO:0005975;GO:0006073;GO:0007047;GO:0008152;GO:0010154;GO:0016740;GO:0016762;GO:0016787;GO:0016798;GO:0048046;GO:0080086	K08235;	Xyloglucan endotransglucosylase/hydrolase 13
gene:Solyc01g005130	132.916	95.7017	119.475	29.8216	42.9911	30.7716	119.414	115.967	136.69	25.3431	22.8903	27.0925	-1.59793	3.44e-27	-0.0320133	0.765842	-2.07965	1.65e-38	-0.481716	0.0264816	-2.04763	1.06e-38	GO:0003676;GO:0003700;GO:0005622;GO:0006355;GO:0008270;GO:0046872	Unknown	Zinc finger protein 7
gene:Solyc01g005140	0	0	0.248869	0.239243	0	0	0	0	0	0.169048	0.359977	0	0.0938255	0.981864	n.d.	n.d.	1.21656	0.719332	1.12273	0.742742	n.d.	n.d.	GO:0005773;GO:0009507;GO:0016020;GO:0016021;GO:0016491;GO:0022900;GO:0046872;GO:0055114	Unknown	Cytochrome b561
gene:Solyc01g005150	1.76426	1.63624	1.95311	0.234695	0.220591	0.896034	0.649946	0.739452	1.01895	0	0.706267	0.682294	-1.83541	0.139849	-1.28059	0.23407	-1.81831	0.140938	0.0170926	0.992177	-0.537727	0.72101	GO:0005773;GO:0009507;GO:0016020;GO:0016021;GO:0016491;GO:0022900;GO:0046872;GO:0055114	K08360;	Cytochrome b561
gene:Solyc01g005160	0.0906759	0.0840962	0	1.25449	1.63259	1.35087	0	0	0	1.63646	2.61355	0.420806	4.75056	0.0306557	n.d.	n.d.	4.86873	0.0232448	0.118179	0.902757	n.d.	n.d.	GO:0000151;GO:0002679;GO:0004842;GO:0009693;GO:0010200;GO:0016567;GO:0016874;GO:0035556	Unknown	U-box domain-containing protein
gene:Solyc01g005170	0	0	0	0	0	0	0	0	0	0	0	0	n.d.	n.d.	n.d.	n.d.	n.d.	n.d.	n.d.	n.d.	n.d.	n.d.	GO:0005543;GO:0005545;GO:0005794;GO:0005905;GO:0006897;GO:0016020;GO:0030118;GO:0030136;GO:0030276;GO:0031410;GO:0048268	Unknown	Clathrin assembly protein
gene:Solyc01g005180	0	0	0	1.3642	0	0	0	0	0	0	0	0	n.d.	n.d.	n.d.	n.d.	n.d.	n.d.	n.d.	n.d.	n.d.	n.d.	Unknown	Unknown	Unknown Protein
gene:Solyc01g005190	0	0.146175	0	0.838668	2.20715	1.60096	0	0	0	1.65928	1.38809	0.121907	5.1412	0.0220697	n.d.	n.d.	4.56699	0.0646561	-0.574206	0.581407	n.d.	n.d.	GO:0003676;GO:0003700;GO:0005622;GO:0006355;GO:0008270;GO:0009640;GO:0046872	Unknown	Zinc finger family protein
gene:Solyc01g005200	0	0	0	0	0	0	0	0	0	0	0.121248	0	n.d.	n.d.	n.d.	n.d.	n.d.	n.d.	n.d.	n.d.	n.d.	n.d.	GO:0003676;GO:0003700;GO:0005622;GO:0006355;GO:0008270;GO:0009640;GO:0046872	Unknown	Zinc finger family protein
gene:Solyc01g005210	19.1877	16.9791	18.6594	7.35304	10.1246	11.2649	19.5415	23.118	19.4695	7.37977	8.03354	6.94393	-0.780943	0.0158101	0.0522817	0.844719	-1.16552	0.000720127	-0.384574	0.342601	-1.2178	0.000261116	GO:0003824;GO:0003825;GO:0004805;GO:0005992;GO:0008152;GO:0016740;GO:0016757	K16055;	Alpha alpha-trehalose-phosphate synthase (UDP-forming)
gene:Solyc01g005220	1.90496	2.74148	3.49054	11.255	9.92154	8.00683	2.83938	2.4228	2.2763	8.2491	14.3578	9.75502	1.99332	0.000124137	-0.238339	0.743605	2.12034	2.81e-05	0.127022	0.729992	2.35868	4.7e-06	GO:0006952;GO:0009626;GO:0015824;GO:0045087	Unknown	Unknown Protein
gene:Solyc01g005230	0.633207	0.704711	0.420591	1.34774	0.506698	0.257274	1.74175	1.55698	0.146283	0.190462	0.912544	0.0979522	0.414796	0.777626	0.842037	0.517116	-0.42156	0.803204	-0.836356	0.604942	-1.2636	0.376141	GO:0005575;GO:0008168;GO:0016740;GO:0032259	Unknown	S-adenosyl-L-methionine salicylic acid carboxyl methyltransferase
gene:Solyc01g005240	31.3968	23.6831	35.7616	11.4347	13.6786	11.2448	26.5943	21.4448	30.4638	10.8604	8.93776	12.1961	-1.17034	1.35e-05	-0.338725	0.12691	-1.37693	7.13e-07	-0.206592	0.55428	-1.03821	0.000306814	GO:0000166;GO:0004072;GO:0005524;GO:0008152;GO:0008652;GO:0009088;GO:0009089;GO:0009507;GO:0009536;GO:0009570;GO:0016301;GO:0016310;GO:0016597;GO:0016740	K00928;	Aspartokinase
gene:Solyc01g005250	66.7723	54.8527	57.6426	18.8239	29.1929	26.3513	61.9038	38.6741	66.5299	23.1103	15.4008	24.5403	-1.11862	3.74e-09	-0.229455	0.138788	-1.37891	3.12e-12	-0.260284	0.291108	-1.14945	1.07e-08	GO:0000166;GO:0003942;GO:0004073;GO:0005737;GO:0006520;GO:0008652;GO:0009085;GO:0009086;GO:0009088;GO:0009089;GO:0009097;GO:0016491;GO:0016620;GO:0019877;GO:0046983;GO:0050661;GO:0051287;GO:0055114	K00133;	Aspartate-semialdehyde dehydrogenase
gene:Solyc01g005260	1.40162	0.928512	0.443329	1.27854	0.801137	2.03387	2.16376	1.79035	1.15644	4.21593	3.84751	2.1682	0.719431	0.516666	0.753671	0.473313	2.01188	0.0227836	1.29245	0.106633	1.25821	0.0965929	Unknown	Unknown	SEC14 cytosolic factor family protein
gene:Solyc01g005270	2.20255	2.41413	2.65997	2.98327	1.20171	2.57624	3.34399	3.58071	5.08833	4.66763	6.41252	2.63282	0.0447445	0.953652	0.595134	0.372205	1.0428	0.106052	0.998057	0.129023	0.447667	0.430915	Unknown	Unknown	SEC14 cytosolic factor family protein
gene:Solyc01g005280	0.400464	0.185702	0.886657	1.70472	0	0.949142	0.786821	1.11897	0.231288	1.05398	4.64908	0.774358	1.00024	0.490323	0.408937	0.789392	2.26544	0.0508916	1.2652	0.206702	1.8565	0.0786429	Unknown	Unknown	SEC14 cytosolic factor
gene:Solyc01g005290	0.528067	0.244874	0	0.561979	0	0.53639	3.37198	1.18042	0.304985	0	3.59372	0.40844	0.657668	0.756846	2.52363	0.0849587	2.50096	0.103853	1.84329	0.190809	-0.0226746	0.981345	Unknown	Unknown	SEC14 cytosolic factor family protein
gene:Solyc01g005300	0.386113	0.477461	1.13985	2.26	1.41612	1.26375	9.10352	7.26442	5.79799	9.2427	7.57385	7.61542	1.45274	0.206314	3.33968	2.36e-05	3.73684	1.25e-06	2.2841	0.000206725	0.397153	0.346762	GO:0001047;GO:0004871;GO:0005515;GO:0005634;GO:0006355;GO:0007165;GO:0007623;GO:0009637;GO:0009881;GO:0009911;GO:0010468;GO:0016567;GO:0018298;GO:0048511;GO:0050896	K12116;	Flavin-binding kelch domain F box protein
gene:Solyc01g005310	0	0	0	0	0	0	0	0	0	0	0	0	n.d.	n.d.	n.d.	n.d.	n.d.	n.d.	n.d.	n.d.	n.d.	n.d.	GO:0000166;GO:0003924;GO:0005515;GO:0005525;GO:0005737;GO:0005774;GO:0005856;GO:0005874;GO:0006184;GO:0007049;GO:0009524;GO:0016787;GO:0043424;GO:0051301	Unknown	Dynamin like protein
gene:Solyc01g005320	0	0.126175	0.15061	0	0	0	0	0.152057	0	0	0	0	n.d.	n.d.	-0.992273	0.825567	n.d.	n.d.	n.d.	n.d.	n.d.	n.d.	Unknown	Unknown	Conserved membrane protein
gene:Solyc01g005330	6.19894	11.6144	4.78293	1.66592	1.94159	3.98575	10.3957	15.2565	6.94341	4.33183	3.50926	3.53544	-1.42256	0.0115637	0.400473	0.306283	-0.861417	0.0907561	0.561141	0.401755	-1.26189	0.00653873	GO:0005737;GO:0005856;GO:0005874;GO:0007010;GO:0008017	Unknown	microtubule associated protein Type 1
gene:Solyc01g005340	1.44753	2.19038	1.60247	7.54027	6.24885	6.29408	2.61953	3.06543	3.16807	9.39547	7.92961	7.83724	2.08898	0.00103206	0.62838	0.421285	2.39213	7.04e-05	0.303147	0.481135	1.76375	0.000818935	GO:0005886;GO:0008150;GO:0016020;GO:0016021	Unknown	Ankyrin repeat family protein
gene:Solyc01g005350	0.131922	0.489397	0.146043	0	0.659782	0.089334	0	0.589783	0	0.297605	0.739351	0.102036	0.116017	0.960484	-0.507843	0.838153	0.698385	0.740545	0.582368	0.783827	1.20623	0.591757	GO:0005575;GO:0008168;GO:0016740;GO:0032259	Unknown	S-adenosyl-L-methionine salicylic acid carboxyl methyltransferase
gene:Solyc01g005360	0	0	0	0	0	0.0857582	0	0	0	0	0.202787	0.0979522	n.d.	n.d.	n.d.	n.d.	n.d.	n.d.	1.78804	0.725435	n.d.	n.d.	GO:0005575;GO:0008168;GO:0016740;GO:0032259	Unknown	S-adenosyl-L-methionine salicylic acid carboxyl methyltransferase
gene:Solyc01g005370	1.64456	1.52523	1.82059	2.45025	3.94799	4.00916	2.26184	2.20571	1.13978	4.69933	3.42341	2.79841	1.21112	0.110791	0.0400447	0.963977	1.25851	0.0935798	0.0473865	0.93955	1.21847	0.0941435	GO:0005509;GO:0005634;GO:0005737;GO:0009409;GO:0048610;GO:0048767;GO:0048868	K13448;	Calmodulin-2
gene:Solyc01g005380	5.8461	5.90029	6.75738	1.2809	1.5479	2.03763	11.4018	9.03235	12.7112	1.09903	1.58314	2.99232	-1.77615	0.00728528	0.712868	0.0819252	-1.57665	0.0133271	0.199498	0.82264	-2.28952	3.13e-05	Unknown	Unknown	Unknown Protein
gene:Solyc01g005390	0	0.344066	0.410696	1.57924	1.85542	1.50733	0	0.414642	1.28558	1.67383	2.67323	2.58249	2.86173	0.0511069	1.04351	0.586009	3.32727	0.0136089	0.465541	0.580959	2.28376	0.0377193	GO:0005739;GO:0016787;GO:0046872	Unknown	Nudix hydrolase 4
gene:Solyc01g005400	3.38113	2.89457	0.575853	1.10716	2.08124	4.22698	3.32159	2.61624	2.10299	1.95578	3.74824	0.402335	0.264825	0.728761	0.102792	0.890772	-0.0375129	0.962685	-0.302338	0.700679	-0.140305	0.855273	GO:0005575;GO:0005783;GO:0005811;GO:0008150;GO:0016020;GO:0016491;GO:0031090;GO:0043231;GO:0046872;GO:0055114	Unknown	Calcium binding protein Caleosin
gene:Solyc01g005410	6.97105	4.91356	13.2736	25.5204	24.8234	37.3872	7.12221	7.47972	9.98479	40.8879	25.6739	33.8607	1.95279	5.21e-11	-0.16127	0.693295	2.12559	1.47e-13	0.172795	0.411908	2.28686	2.44e-15	GO:0005811;GO:0009737;GO:0009819;GO:0016491;GO:0046872;GO:0055114	Unknown	Calcium binding protein Caleosin
gene:Solyc01g005420	2.39285	4.43843	3.78425	5.8206	5.81272	11.1111	8.73118	9.16946	7.50222	37.0153	26.5475	18.5077	1.25007	0.0156563	1.13069	0.0246488	3.07929	2.33e-16	1.82922	3.79e-09	1.9486	1e-10	Unknown	Unknown	Unknown Protein
gene:Solyc01g005430	2.49985	4.7197	3.16277	10.9266	10.895	14.51	3.06977	2.69423	3.30008	11.2118	12.4377	11.6703	1.95783	2.32e-05	-0.324016	0.620688	1.89496	4.78e-05	-0.0628763	0.85366	2.21897	4.04e-06	GO:0003674;GO:0005515;GO:0005575;GO:0005634;GO:0005730;GO:0005737;GO:0005815;GO:0005856;GO:0008150	K14011;	UBX domain protein 6
gene:Solyc01g005440	309.883	197.668	267.365	340.308	636.128	428.23	196.003	247.987	309.601	347.056	255.448	247.553	1.00885	1.65e-57	-0.168378	0.0224505	0.262126	0.000249979	-0.746724	1.06e-33	0.430504	2.21e-09	Unknown	Unknown	Jasmonate ZIM-domain protein 3
gene:Solyc01g005450	4.33566	5.7635	5.4397	1.07662	1.15648	2.44666	7.95069	7.59184	9.18154	2.60823	2.31419	0.782474	-1.58064	0.0235825	0.541916	0.239395	-1.317	0.047517	0.263637	0.768968	-1.85892	0.00165468	GO:0005515;GO:0007275;GO:0009793;GO:0016567	Unknown	F-box protein family-like protein
gene:Solyc01g005460	10.3566	8.08849	9.05143	4.06062	4.90704	8.12056	5.89032	7.91995	8.81476	4.91866	3.92773	0.843203	-0.535512	0.221389	-0.409449	0.315982	-1.37613	0.00640367	-0.840623	0.139413	-0.966685	0.0677378	GO:0003774;GO:0005737;GO:0005856;GO:0005874;GO:0005875;GO:0007017;GO:0030286;GO:0044351	K10418;	Dynein light chain 1 cytoplasmic
gene:Solyc01g005470	241.954	271.916	388.78	1097.37	1169.16	765.252	330.323	253.723	331.678	1491.13	551.524	604.909	1.89866	0	-0.107374	0.112342	1.68103	1.6e-230	-0.21763	1.35e-08	1.78841	2.9e-263	GO:0008285;GO:0016020;GO:0016021	Unknown	Unknown Protein
gene:Solyc01g005480	5.95372	5.31334	5.59613	3.706	4.94401	2.73852	5.40744	3.38994	5.70932	3.041	1.52896	3.12791	-0.415561	0.448007	-0.345278	0.503108	-1.00274	0.096965	-0.587179	0.378514	-0.657462	0.293901	GO:0005886;GO:0016020;GO:0016021	Unknown	Unknown Protein
gene:Solyc01g005490	33.6998	36.6223	41.9575	41.5268	48.9289	40.0151	39.8927	35.3701	43.4555	35.52	32.6616	34.1523	0.367366	0.0474476	-0.0476731	0.801665	-0.00520497	0.978918	-0.372571	0.0496487	0.0424682	0.826678	GO:0008152;GO:0016787	Unknown	Iaa-amino acid hydrolase 4
gene:Solyc01g005500	0.162772	0.150961	0	0.34645	0.651259	0.330675	0.319811	0	0.188018	0.4896	0	0	2.2328	0.37892	0.566686	0.860636	0.770673	0.812975	-1.46213	0.519857	0.203987	0.943605	GO:0000166;GO:0008152;GO:0016491;GO:0055114	Unknown	3-phenylpropionate-dihydrodiol/cinnamic acid-dihydrodiol dehydrogenase
gene:Solyc01g005510	0	0	0	0	0	0	0	0	0.0819057	0	0	0	n.d.	n.d.	n.d.	n.d.	n.d.	n.d.	n.d.	n.d.	n.d.	n.d.	GO:0005507;GO:0005576;GO:0005615;GO:0016491;GO:0046872;GO:0055114	Unknown	Laccase-2
gene:Solyc01g005520	148.28	146.941	81.9299	5.19457	6.59782	19.2068	172.236	161.158	106.82	13.1938	12.4633	9.99957	-3.4541	1.85e-69	0.0949435	0.347301	-3.27429	5.53e-67	0.179813	0.611332	-3.36923	1.41e-76	Unknown	Unknown	Tetratricopeptide TPR_2 repeat protein
gene:Solyc01g005530	4.72765	9.31727	10.4674	3.14454	2.95556	4.0018	5.22494	15.1914	4.09568	9.77642	5.20456	4.57082	-1.12815	0.0281691	-0.128137	0.755729	-0.197599	0.650281	0.930546	0.0872973	-0.0694616	0.873189	Unknown	Unknown	Unknown Protein
gene:Solyc01g005540	9.74554	16.0197	9.82143	0.500688	0.470598	1.95707	12.0169	16.301	10.636	0.606486	0.591924	0.779772	-3.45244	6.3e-08	0.00231119	0.994482	-4.04048	9.51e-09	-0.588044	0.654769	-4.04279	4.04e-09	GO:0000166;GO:0003676;GO:0004812;GO:0004824;GO:0005524;GO:0005737;GO:0006412;GO:0006418;GO:0006430;GO:0016874;GO:0046872	K04567;	Lysyl-tRNA synthetase
gene:Solyc01g005550	26.2123	45.6601	32.7657	0.823486	1.83824	6.41891	34.3975	47.1343	38.322	3.34576	3.63972	2.91768	-3.37574	3.84e-20	0.0677478	0.725162	-3.27277	8.58e-20	0.102967	0.876496	-3.34052	6.02e-22	Unknown	Unknown	Unknown Protein
gene:Solyc01g005560	62.8579	69.3083	85.381	550.447	433.733	335.526	119.385	93.896	127.812	445.214	388.312	528.935	2.75155	3e-214	0.520717	2.5e-05	2.77542	2.48e-221	0.0238698	0.668299	2.2547	8.26e-184	GO:0000287;GO:0004450;GO:0005737;GO:0006097;GO:0006099;GO:0006102;GO:0016491;GO:0016616;GO:0046872;GO:0051287;GO:0055114	Unknown	Isocitrate dehydrogenase
gene:Solyc01g005570	3.51737	7.61165	1.29795	7.4865	3.51829	10.3214	11.5181	9.17298	10.8344	15.8698	9.38711	9.97534	0.929887	0.0657437	1.21492	0.00803678	1.63203	0.000251385	0.702142	0.0715769	0.417105	0.236991	Unknown	Unknown	Unknown Protein
gene:Solyc01g005580	32.6781	37.2693	25.4209	35.2466	36.6621	45.4537	37.3084	40.9656	38.2566	63.7571	50.5588	52.2583	0.450124	0.0231597	0.161007	0.417564	0.93319	2.78e-07	0.483066	0.00511468	0.772182	7.6e-06	Unknown	Unknown	Unknown Protein
gene:Solyc01g005590	4233.11	1610.75	1824.33	9.45426	17.7722	51.1346	942.547	1037.6	933.807	0	17.7816	17.1781	-6.46187	0	-1.52403	0	-7.64844	0	-1.18657	2.58e-05	-6.12442	0	Unknown	Unknown	Unknown Protein
gene:Solyc01g005600	42.7196	34.2358	44.6557	66.6896	68.7861	40.5201	44.7455	32.6074	46.7663	40.8545	40.5191	42.8279	0.684001	4.95e-05	-0.0986683	0.591749	0.159014	0.387337	-0.524987	0.00175511	0.257683	0.158509	GO:0016020;GO:0016021;GO:0045454	Unknown	Adenosine 5 26apos-phosphosulfate reductase 8
gene:Solyc01g005610	0	0	0.127233	0	0	0	0	0	0	0	0	0	n.d.	n.d.	n.d.	n.d.	n.d.	n.d.	n.d.	n.d.	n.d.	n.d.	GO:0005576;GO:0006629;GO:0009570;GO:0016042;GO:0016787;GO:0016788	Unknown	GDSL esterase/lipase At1g09390
gene:Solyc01g005620	709.436	596.846	672.533	365.864	393.799	271.501	630.284	542.151	731.687	263.847	274.161	292.729	-0.789628	1.57e-48	-0.18363	7.25e-05	-1.12357	1.16e-86	-0.333939	6.36e-07	-0.939936	3.01e-60	GO:0005310;GO:0005739;GO:0005743;GO:0006810;GO:0006835;GO:0016020;GO:0016021;GO:0044351;GO:0055085	K15104;	Mitochondrial 2-oxoglutarate/malate carrier protein
gene:Solyc01g005630	0	0	0	0	0	0	0	0	0	0	0	0	n.d.	n.d.	n.d.	n.d.	n.d.	n.d.	n.d.	n.d.	n.d.	n.d.	GO:0000302;GO:0003677;GO:0003700;GO:0005634;GO:0006351;GO:0006355;GO:0009723;GO:0009873;GO:0035865;GO:0043565;GO:0048528	K09286;	Ethylene responsive transcription factor 2a
gene:Solyc01g005640	1.77858	4.53617	2.62527	1.73506	2.07555	2.81028	2.47527	2.81615	2.56804	3.90087	3.08532	2.40741	-0.282518	0.700726	-0.313968	0.655777	0.200007	0.766541	0.482524	0.506587	0.513974	0.459367	Unknown	Unknown	Unknown Protein
gene:Solyc01g005650	0	0	0	0	0	0	0	0	0	0	0	0	n.d.	n.d.	n.d.	n.d.	n.d.	n.d.	n.d.	n.d.	n.d.	n.d.	GO:0003676;GO:0004842;GO:0005622;GO:0008270;GO:0016567;GO:0016874;GO:0046872	K11968;	Ariadne-like ubiquitin ligase
gene:Solyc01g005660	0	0	0	0	0	0	0	0	0	0	0	0	n.d.	n.d.	n.d.	n.d.	n.d.	n.d.	n.d.	n.d.	n.d.	n.d.	GO:0003677;GO:0003682;GO:0003700;GO:0005634;GO:0006351;GO:0006355;GO:0010090;GO:0010214;GO:0010468;GO:0048354	K09422;	Myb transcription factor
gene:Solyc01g005670	2.18676	2.46267	2.24791	2.82588	1.87486	1.90391	2.76203	2.09493	2.88677	2.81894	1.7508	2.05381	0.0881773	0.910541	0.0388689	0.958906	0.0701713	0.928716	-0.018006	0.981892	0.0313024	0.967185	Unknown	Unknown	Unknown Protein
gene:Solyc01g005680	6.31345	5.3869	2.79569	4.56885	3.28386	3.24923	2.97708	4.79835	2.62536	4.17784	2.62849	0.781314	-0.234112	0.682561	-0.607085	0.296871	-0.805328	0.20093	-0.571216	0.396331	-0.198243	0.771682	GO:0005634;GO:0005737;GO:0005829;GO:0009691;GO:0016787;GO:0016799;GO:0042803	Unknown	Unknown Protein
gene:Solyc01g005690	7.48119	11.3069	7.05501	14.9403	12.2872	10.3823	8.25677	9.80675	7.57467	12.432	13.3105	12.2872	0.692065	0.0580594	-0.139604	0.728349	0.685954	0.0596479	-0.00611064	0.985305	0.825559	0.0234799	Unknown	Unknown	Unknown Protein (AHRD V1)
gene:Solyc01g005700	2.13758	2.69049	1.57759	1.46241	1.93451	1.72323	2.74991	2.61666	3.23337	1.91357	1.34469	1.61397	-0.172426	0.839618	0.29686	0.69167	-0.266158	0.757711	-0.0937324	0.918222	-0.563018	0.481761	Unknown	Unknown	Mutator-like transposase-like protein
gene:Solyc01g005710	0.325833	0.30219	0.72142	3.46758	2.60735	3.97162	0.960284	0.364176	0	2.94021	2.34787	0.504039	3.047	0.00413568	-0.155079	0.929934	2.23033	0.0674435	-0.816666	0.268925	2.38541	0.0512205	GO:0002237;GO:0005886;GO:0007165;GO:0010103;GO:0010200;GO:0016020;GO:0016021;GO:0048443	Unknown	Leucine-rich repeat receptor-like protein kinase PEPR2
gene:Solyc01g005720	0.385585	0.664125	0.548816	2.28622	1.32235	3.54361	0.324681	0.861918	0.127254	3.1066	3.74866	1.15033	2.31238	0.0370263	-0.411058	0.808271	2.45287	0.0229065	0.140496	0.849759	2.86393	0.0113126	GO:0002237;GO:0005886;GO:0007165;GO:0010103;GO:0010200;GO:0016020;GO:0016021;GO:0048443	Unknown	Leucine-rich repeat receptor-like protein kinase PEPR1
gene:Solyc01g005730	2.10145	2.37265	1.56778	2.57673	2.97022	3.95979	1.25662	1.53179	0.474923	3.91623	6.18136	2.68543	0.804688	0.277251	-1.01677	0.293421	1.20977	0.0786371	0.405078	0.509763	2.22654	0.00545435	GO:0002237;GO:0005886;GO:0007165;GO:0010103;GO:0010200;GO:0016020;GO:0016021;GO:0048443	Unknown	Leucine-rich repeat receptor-like protein kinase PEPR2
gene:Solyc01g005740	0	0	0	0	0	0	0	0	0	0	0	0	n.d.	n.d.	n.d.	n.d.	n.d.	n.d.	n.d.	n.d.	n.d.	n.d.	Unknown	Unknown	Unknown Protein
gene:Solyc01g005750	4.97444	2.30674	1.37673	34.4103	161.712	62.3184	4.88683	0	1.43649	77.6184	164.287	65.4082	5.05041	4.41e-65	-0.581456	0.437992	5.27816	3.93e-77	0.22775	0.0609273	5.85961	2.25e-81	GO:0005506;GO:0006629;GO:0006631;GO:0006633;GO:0009507;GO:0009534;GO:0009536;GO:0009570;GO:0009579;GO:0016165;GO:0016491;GO:0016702;GO:0031408;GO:0046872;GO:0055114	Unknown	Lipoxygenase
gene:Solyc01g005760	5.38265	9.98413	6.98449	17.5606	4.67795	12.5483	5.11448	5.02981	3.87319	17.5175	29.6723	13.3429	0.788921	0.0410281	-0.801249	0.0983207	1.56596	3.2e-06	0.777044	0.00988064	2.36721	3.51e-10	GO:0002237;GO:0005886;GO:0007165;GO:0010103;GO:0010200;GO:0016020;GO:0016021;GO:0048443	Unknown	Leucine-rich repeat receptor protein kinase EXS
gene:Solyc01g005770	0	2.62431	3.13252	3.01136	2.83038	3.83231	0	3.16262	0	0	0	0	0.899581	0.228088	-0.992274	0.314844	-3.39667	0.0300417	-4.29625	0.0017911	n.d.	n.d.	Unknown	Unknown	Unknown Protein
gene:Solyc01g005780	0.0495894	0.321937	0	0.474966	0.297614	0.705193	0.194864	0	0.0572807	0.484768	2.69981	0.230133	2.14262	0.365683	-0.687332	0.852079	3.32883	0.0831981	1.18621	0.383534	4.01617	0.0574458	GO:0002237;GO:0005886;GO:0007165;GO:0010103;GO:0010200;GO:0016020;GO:0016021;GO:0048443	Unknown	Leucine-rich repeat receptor-like protein kinase PEPR1
gene:Solyc01g005790	4.26358	3.78944	3.34329	2.26869	2.13235	1.74434	5.14835	5.06313	5.02745	2.00381	1.84902	2.54199	-0.740257	0.293575	0.291075	0.60435	-0.704984	0.312459	0.035273	0.965473	-0.99606	0.124314	GO:0003674;GO:0005575	Unknown	Unknown Protein
gene:Solyc01g005800	0.05851	0	0	0.871744	0.702304	0.5547	0	0.0653952	0	0.527975	0.421607	0.633573	5.33591	0.120011	0.0323819	0.996849	4.88658	0.18618	-0.449331	0.7654	4.8542	0.176298	Unknown	Unknown	Calmodulin binding protein
gene:Solyc01g005810	10.0359	14.7827	7.0255	8.95265	8.41462	12.5926	6.52441	11.0519	4.26192	20.7534	20.2059	9.93124	0.0627405	0.864207	-0.67229	0.0904653	0.804978	0.0122609	0.742238	0.0230083	1.47727	2.8e-05	GO:0003674;GO:0005634;GO:0005730;GO:0005737;GO:0005829;GO:0007049;GO:0042254	K14831;	Unknown Protein
gene:Solyc01g005820	91.028	75.5635	81.4881	84.1167	134.704	103.244	100.833	72.0133	105.363	86.3378	76.7793	100.829	0.527283	1.37e-05	0.0372479	0.767185	0.218047	0.0871793	-0.309236	0.00964987	0.180799	0.143832	GO:0000166;GO:0003676;GO:0003723;GO:0005515;GO:0005634;GO:0005730;GO:0005737;GO:0005886;GO:0006397;GO:0008380;GO:0016607;GO:0042802	K12900;	Splicing factor arginine/serine-rich 4
gene:Solyc01g005830	20.1039	20.5739	16.3081	0.922197	1.5602	3.63818	15.8339	13.753	12.2116	2.60648	2.08137	2.81501	-3.06813	7.87e-11	-0.575273	0.0487517	-2.79649	4.5e-10	0.271644	0.728895	-2.22121	4.42e-06	GO:0003824;GO:0004553;GO:0005886;GO:0005975;GO:0006952;GO:0008152;GO:0016020;GO:0016787;GO:0016798;GO:0031225;GO:0042973;GO:0043169;GO:0046658	Unknown	Glucan endo-1 3-beta-glucosidase 4
gene:Solyc01g005840	77.9042	53.1342	91.6121	28.3884	36.6882	33.6644	72.0653	76.23	77.3819	31.4564	25.9685	22.9769	-1.02232	1.02e-09	-0.10864	0.425085	-1.34087	2.83e-14	-0.31855	0.140534	-1.23223	2.16e-12	GO:0000085;GO:0004842;GO:0005515;GO:0005634;GO:0009585;GO:0009640;GO:0010017;GO:0010099;GO:0010388;GO:0016567;GO:0016881;GO:0042023;GO:0043161;GO:0043248;GO:0051510;GO:0051788	Unknown	Ubiquitin-conjugating enzyme E2 E3
gene:Solyc01g005850	1.66583	0.280901	1.0059	0.483494	0.757396	0.410203	1.19018	0	0.69971	0.455513	0.727488	0.117133	-0.687844	0.616165	-0.771818	0.560767	-1.05473	0.469086	-0.36689	0.827689	-0.282916	0.861902	Unknown	Unknown	Unknown Protein
gene:Solyc01g005860	0	0	0	0	0	0	0	0	0	0	0	0	n.d.	n.d.	n.d.	n.d.	n.d.	n.d.	n.d.	n.d.	n.d.	n.d.	GO:0003677;GO:0003899;GO:0006351;GO:0009507;GO:0009536;GO:0016740;GO:0016779	Unknown	Unknown Protein
gene:Solyc01g005870	0.286121	0.663398	0.369538	10.6066	6.9641	11.3669	0.562164	0.906073	0.275415	9.89714	22.2589	5.20064	4.6061	1.96e-08	0.274486	0.868347	4.95239	1.24e-10	0.346292	0.330435	4.67791	6.73e-11	GO:0002237;GO:0005886;GO:0007165;GO:0010103;GO:0010200;GO:0016020;GO:0016021;GO:0048443	Unknown	Leucine-rich repeat receptor-like protein kinase PEPR2
gene:Solyc01g005880	0.123935	0.344827	0.137201	11.6067	5.95046	4.19629	0	0.13852	0.143158	1.30474	6.35055	5.08054	5.31661	6.74e-07	-1.2333	0.697479	4.52213	0.000218984	-0.79448	0.11213	5.75543	0.000100274	Unknown	Unknown	Unknown Protein
gene:Solyc01g005890	0	0	0	0	0	0.240715	0	0	0	0	0	0	n.d.	n.d.	n.d.	n.d.	n.d.	n.d.	n.d.	n.d.	n.d.	n.d.	Unknown	Unknown	Unknown Protein
gene:Solyc01g005900	0.167472	0.776597	0.185398	0.712906	1.00509	0.567037	0.493567	0.374358	0	0.503736	2.01126	0.259066	1.16731	0.468047	-0.508119	0.804188	1.42496	0.352543	0.257656	0.841181	1.93308	0.236988	GO:0003333;GO:0005886;GO:0006810;GO:0015171;GO:0015203;GO:0015293;GO:0015846;GO:0016020;GO:0016021;GO:0016126;GO:0046520	Unknown	Transferase family protein
gene:Solyc01g005910	8.18632	8.72306	6.5559	3.70725	5.74935	8.37431	14.7154	11.8751	10.8644	16.503	17.571	9.02618	-0.245412	0.586179	0.546507	0.144519	1.00577	0.00541353	1.25118	0.00124273	0.459266	0.152816	Unknown	Unknown	Unknown Protein
gene:Solyc01g005920	1.02157	1.81593	1.88486	16.0358	18.3079	13.5474	1.83989	1.23693	2.06503	22.5977	24.4009	15.0128	3.49291	3.06e-11	-0.00534015	0.995362	3.84356	6.35e-15	0.350647	0.204535	3.8489	1.38e-15	GO:0003333;GO:0005886;GO:0006810;GO:0015171;GO:0015203;GO:0015293;GO:0015846;GO:0016020;GO:0016021;GO:0016126;GO:0046520	Unknown	Amino acid permease (Fragment)
gene:Solyc01g005930	0.410877	0.571594	0.568571	1.63974	0.308239	2.78235	1.31183	2.06652	0.355953	7.56972	8.63529	2.54238	1.75944	0.15554	1.13948	0.386028	3.72399	2.23e-05	1.96455	0.00312802	2.58451	0.000241205	Unknown	Unknown	Unknown Protein
gene:Solyc01g005940	0	0	0	0	0	0	0	0	0	0	0	0	n.d.	n.d.	n.d.	n.d.	n.d.	n.d.	n.d.	n.d.	n.d.	n.d.	GO:0003824;GO:0008152;GO:0008299;GO:0009058;GO:0009507;GO:0009536;GO:0016117;GO:0016740;GO:0016765;GO:0016767	Unknown	Phytoene synthase
gene:Solyc01g005950	8.46051	9.28513	7.96119	7.053	9.02691	9.35775	8.17298	10.4017	7.81818	9.96724	7.33828	10.3611	0.13555	0.736726	-0.0901237	0.821549	0.234601	0.552446	0.0990519	0.802543	0.324725	0.407113	GO:0004721;GO:0007049;GO:0016787;GO:0046872	Unknown	Serine/threonine-protein phosphatase
gene:Solyc01g005960	31.7085	26.6469	31.0908	54.5426	54.5011	36.3274	30.26	23.5783	34.2345	30.3645	30.4126	42.9443	0.851384	8.23e-06	-0.150443	0.487038	0.342228	0.0995499	-0.509155	0.00568506	0.492672	0.0180096	GO:0000166;GO:0003676;GO:0003723;GO:0004386;GO:0005524;GO:0005777;GO:0008026;GO:0016787	K11594;	ATP dependent RNA helicase
gene:Solyc01g005970	2.34637	3.22065	5.40285	5.99293	4.97561	4.89381	3.59587	3.67148	4.22806	4.86976	4.20805	4.50077	0.682795	0.223871	-0.0606082	0.920666	0.436393	0.454702	-0.246402	0.643603	0.497001	0.38829	Unknown	Unknown	Kelch-like protein 3
gene:Solyc01g005980	6.36822	9.20659	9.95274	6.9765	6.74458	10.4005	14.7201	13.3978	17.0917	16.4788	19.1948	18.6882	0.0690046	0.866117	0.696454	0.0465276	1.21914	0.000263392	1.15014	0.000693082	0.52269	0.0707048	Unknown	Unknown	Unknown Protein
gene:Solyc01g005990	109.503	91.6307	49.5227	0.584137	2.47064	5.2037	82.5009	69.6299	77.6675	0.619123	1.53811	0	-4.77296	3.63e-56	-0.253463	0.0541603	-6.73178	4.72e-57	-1.95882	0.0485555	-6.47832	6.11e-51	GO:0005886;GO:0006869;GO:0008289;GO:0016020;GO:0031225;GO:0046658	Unknown	Unknown Protein
gene:Solyc01g006000	2.48694	2.81102	3.61349	2.72935	2.40985	2.78927	2.82488	1.8241	3.23174	2.33763	2.55114	2.7651	-0.0178824	0.979713	-0.305452	0.664573	-0.0908641	0.89811	-0.0729817	0.920472	0.214588	0.768996	Unknown	Unknown	GPI mannosyltransferase 2
gene:Solyc01g006010	4.53445	5.12535	7.52971	5.17751	5.24433	3.83826	5.38262	4.06499	5.23773	3.05459	3.51699	4.96856	-0.118809	0.817649	-0.355271	0.487419	-0.446261	0.411494	-0.327452	0.565398	-0.0909896	0.871915	GO:0003677;GO:0005515;GO:0005622;GO:0005634;GO:0006351;GO:0006355;GO:0007275;GO:0007379;GO:0007476;GO:0007480;GO:0008586;GO:0008587;GO:0016055;GO:0016568;GO:0022008;GO:0035060;GO:0042058;GO:0045893;GO:0046530;GO:0048190;GO:0003713	K11653;	Unknown Protein
gene:Solyc01g006020	16.3722	13.9482	17.2816	6.88839	8.7595	8.12173	38.1523	31.7037	39.5822	13.743	10.9743	10.3073	-0.851168	0.0154682	1.0729	7.83e-06	-0.314047	0.325085	0.537121	0.157324	-1.38695	8.35e-08	Unknown	Unknown	Unknown Protein
gene:Solyc01g006030	2.67897	2.01132	2.11837	2.57948	1.91405	2.15967	3.50904	2.28131	1.91562	2.01451	1.42992	2.07208	0.117413	0.881239	0.050486	0.946876	-0.175008	0.831752	-0.292421	0.724256	-0.225494	0.777356	GO:0005634;GO:0006355;GO:0007346;GO:0008270;GO:0009965;GO:0010162;GO:0010228;GO:0010390;GO:0016567;GO:0016568;GO:0016874;GO:0033523;GO:0042803;GO:0043687;GO:0045893;GO:0046872	K10696;	E3 ubiquitin-protein ligase bre1
gene:Solyc01g006040	0.854377	1.71682	1.2611	1.51541	1.78042	1.34998	2.44804	1.83026	1.64482	1.44555	1.08307	1.65207	0.428456	0.665987	0.500028	0.592507	0.254138	0.803106	-0.174318	0.857652	-0.24589	0.78764	GO:0005634;GO:0006355;GO:0007346;GO:0008270;GO:0009965;GO:0010162;GO:0010228;GO:0010390;GO:0016567;GO:0016568;GO:0016874;GO:0033523;GO:0042803;GO:0043687;GO:0045893;GO:0046872	K10696;	E3 ubiquitin-protein ligase BRE1-like 2
gene:Solyc01g006050	0	0.129206	0	0.148262	0.139352	0.0943405	0	0	0	0	0	0	1.71446	0.691861	n.d.	n.d.	n.d.	n.d.	n.d.	n.d.	n.d.	n.d.	GO:0016020;GO:0016021	Unknown	Unknown Protein
gene:Solyc01g006060	1.1065	4.61795	0	0	0.553396	0.187323	2.98929	1.85507	1.59765	0.208015	0.221477	0	-2.7994	0.0488109	0.0422542	0.959278	-3.60783	0.0267354	-0.808424	0.766021	-3.65008	0.0207842	GO:0006952;GO:0009607	Unknown	Unknown Protein
gene:Solyc01g006070	0	0	0.15933	0	0.143962	0	0	0	0	0.108227	0.115231	0.22264	0.0044054	0.999329	n.d.	n.d.	1.61395	0.682799	1.60954	0.691267	n.d.	n.d.	Unknown	Unknown	Unknown Protein
gene:Solyc01g006080	0	0	0	0.184439	0	0	0	0.193704	0	0	0	0	n.d.	n.d.	n.d.	n.d.	n.d.	n.d.	n.d.	n.d.	n.d.	n.d.	Unknown	Unknown	Unknown Protein
gene:Solyc01g006090	2.41895	4.03817	2.49935	2.05944	3.06481	5.35097	3.32689	0.901202	1.67648	3.75924	5.29366	7.35914	0.376714	0.565268	-0.729217	0.334894	1.00236	0.0869903	0.625645	0.266829	1.73158	0.00762862	GO:0001510;GO:0005634;GO:0005730;GO:0006606;GO:0006626;GO:0042254	K14823;	Unknown Protein
gene:Solyc01g006100	0.469154	0.3916	0.0519372	0.0499283	0.140783	0.190619	0.506981	0.314617	0.54192	0.317512	0.187811	0.108862	-1.10835	0.676289	0.451015	0.8153	-0.442847	0.850952	0.665504	0.820488	-0.893862	0.674535	GO:0003677;GO:0003886;GO:0005634;GO:0006260;GO:0006261;GO:0006270;GO:0006275;GO:0006306;GO:0006342;GO:0006346;GO:0006351;GO:0006355;GO:0008168;GO:0008283;GO:0009909;GO:0010069;GO:0010425;GO:0016458;GO:0016568;GO:0016572;GO:0016740;GO:0031047;GO:0031048;GO:0032259;GO:0034968;GO:0045814;GO:0051567;GO:0051726;GO:0090116	K00558;	Cytosine-specific methyltransferase
gene:Solyc01g006110	21.0575	21.8158	13.4183	47.1151	34.3172	35.475	21.1911	17.221	11.5091	36.9217	37.6663	30.3497	1.20511	1.02e-07	-0.301387	0.281904	1.02715	1.01e-05	-0.177961	0.358622	1.32853	2.84e-08	GO:0005829;GO:0008601;GO:0009407;GO:0009409;GO:0009966;GO:0009408	Unknown	PP2A regulatory subunit TAP46
gene:Solyc01g006120	45.6074	48.9545	53.7425	66.5193	52.7421	51.397	43.5272	52.5534	51.0491	44.1549	37.8271	53.3286	0.353285	0.0288487	-0.139593	0.405427	-0.00367982	0.982865	-0.356965	0.0310192	0.135913	0.427863	GO:0000003;GO:0000166;GO:0004672;GO:0004674;GO:0005524;GO:0005634;GO:0005737;GO:0005813;GO:0006468;GO:0006915;GO:0007052;GO:0009792;GO:0016055;GO:0016301;GO:0016310;GO:0016740;GO:0016772;GO:0060069	K08957;	Casein kinase-like protein
gene:Solyc01g006130	105.39	82.1834	95.9556	8.01127	6.45413	10.9235	93.1803	78.3675	99.6245	6.4694	8.43789	11.9777	-3.33049	3.65e-51	-0.192406	0.116149	-3.27002	9.44e-51	0.0604745	0.879577	-3.07761	2.51e-44	Unknown	Unknown	Homology to unknown gene
gene:Solyc01g006140	0.0688052	0.25525	0.45702	0.439342	0.757055	0.559116	0.540747	0.0769018	0.556337	0.724354	1.04667	0.585399	1.31909	0.483868	0.459762	0.825388	1.72167	0.32543	0.402577	0.7784	1.26191	0.424152	GO:0004693;GO:0005515;GO:0005634;GO:0006084;GO:0006260;GO:0006261;GO:0006270;GO:0006275;GO:0006342;GO:0007049;GO:0009507;GO:0009536;GO:0009658;GO:0009909;GO:0010389;GO:0016458;GO:0016572;GO:0019901;GO:0034968;GO:0048229;GO:0051276;GO:0051567;GO:0051726;GO:0070182	K10727;	DNA replication factor Cdt1
gene:Solyc01g006150	3.08158	4.76328	3.41143	30.4991	20.652	25.5281	6.05461	7.11802	6.76311	42.1742	35.6925	26.695	2.91884	8.52e-15	0.696506	0.186193	3.34416	7.6e-22	0.425319	0.0485363	2.64765	1.55e-18	GO:0005773;GO:0005774;GO:0006810;GO:0006811;GO:0006812;GO:0008324;GO:0016020;GO:0016021;GO:0055085	Unknown	Cation-efflux pump fieF
gene:Solyc01g006160	1528.57	1360.95	1621.28	1488.85	1364.43	1140.59	1295.71	958.357	1511.73	1575.28	1299.59	1526.84	-0.0248607	0.426751	-0.388548	1.97e-34	0.0932875	0.0022494	0.118148	0.00017574	0.481835	1.5e-51	Unknown	Unknown	Unknown Protein
gene:Solyc01g006170	5.64845	5.67513	3.47392	9.51771	4.39439	11.7937	4.93242	3.5073	2.89979	14.5122	16.2051	14.6842	0.947476	0.0401452	-0.512115	0.366084	1.74599	1.31e-05	0.798517	0.0221614	2.25811	1.28e-07	GO:0001510;GO:0005634;GO:0005730;GO:0006606;GO:0006626;GO:0042254	K14823;	rRNA processing protein ebna1-binding protein-related
gene:Solyc01g006180	1.36912	2.47908	2.30959	3.88544	2.15204	3.26703	2.43382	1.31163	2.63578	2.15713	3.07971	5.09309	0.746253	0.313942	-0.0766978	0.924978	0.874953	0.225631	0.1287	0.843427	0.95165	0.182968	GO:0000166;GO:0003924;GO:0005525;GO:0005739;GO:0006184;GO:0042254	K06948;	GTP-binding protein-like
gene:Solyc01g006190	34.3979	32.0353	32.1846	36.4537	39.7335	31.0903	29.6918	28.9549	26.932	30.7365	28.2316	34.6205	0.272163	0.175798	-0.332716	0.117864	0.0530915	0.798583	-0.219071	0.28245	0.385807	0.0730651	GO:0004842;GO:0005515;GO:0005634;GO:0006511;GO:0007275;GO:0008270;GO:0016567;GO:0016874;GO:0046872	K04506;	E3 ubiquitin-protein ligase sina
gene:Solyc01g006200	0	0	0	0	0	0	0	0	0	0	0	0	n.d.	n.d.	n.d.	n.d.	n.d.	n.d.	n.d.	n.d.	n.d.	n.d.	Unknown	Unknown	Unknown Protein
gene:Solyc01g006210	0	0.525234	0.313474	0.301349	0.566477	0.0958757	0.417266	0.316486	0.327083	0.745261	0.113356	0.438033	0.351153	0.870281	0.21084	0.920016	0.757155	0.704571	0.406002	0.833359	0.546315	0.771391	Unknown	Unknown	Unknown Protein
gene:Solyc01g006220	1.17572	2.09694	1.40169	0.673738	0.90464	0.48995	0.71078	2.02166	1.56701	0.748094	0.434459	0.769473	-1.02557	0.375099	-0.248733	0.796213	-1.13119	0.335007	-0.105621	0.941501	-0.882453	0.460743	GO:0000775;GO:0005634;GO:0005694;GO:0005783;GO:0008168;GO:0009506;GO:0016279;GO:0016568;GO:0016740;GO:0018022;GO:0018024;GO:0032259;GO:0034968	K11423;	Histone-lysine N-methyltransferase
gene:Solyc01g006230	6.85739	6.65791	7.23555	14.5955	15.1116	12.6249	6.84188	6.9458	6.43578	10.5548	12.0958	12.4311	1.17931	0.00163867	-0.16526	0.713776	0.886155	0.0239968	-0.293159	0.3724	1.05142	0.00770148	GO:0005737;GO:0006508;GO:0006810;GO:0006914;GO:0008233;GO:0008234;GO:0015031;GO:0016787	K08342;	Cysteine protease
gene:Solyc01g006240	1.955	2.71971	2.88568	1.38703	1.62959	1.98581	1.28038	2.18505	0.752739	0.490035	4.43486	1.51212	-0.445096	0.588254	-0.969963	0.258346	-0.103462	0.8934	0.341634	0.68998	0.866501	0.331358	GO:0005575;GO:0008150;GO:0019862;GO:0030246	Unknown	Myrosinase-binding protein-like At3g16440
gene:Solyc01g006250	14.2303	6.59887	10.5024	0	4.74469	3.21214	4.65991	7.95245	10.9583	3.56694	1.89889	0	-1.82662	0.000371026	-0.538745	0.16845	-2.3905	2.23e-05	-0.563882	0.47786	-1.85175	0.0021855	Unknown	Unknown	Unknown Protein
gene:Solyc01g006260	21.0217	13.2741	13.8641	7.6159	6.26343	5.14895	7.46968	10.498	12.3994	6.39036	3.93911	5.53514	-1.18895	0.00133458	-0.793444	0.0161236	-1.47341	0.000145478	-0.284462	0.56113	-0.67997	0.117707	GO:0004526;GO:0004540;GO:0005634;GO:0005730;GO:0005773;GO:0008033;GO:0016787	K03537;	Ribonuclease P/MRP protein subunit POP5
gene:Solyc01g006270	0	0	0	0	0	0	0	0	0	0	0	0	n.d.	n.d.	n.d.	n.d.	n.d.	n.d.	n.d.	n.d.	n.d.	n.d.	Unknown	Unknown	Unknown Protein
gene:Solyc01g006280	44.0078	76.4561	73.0097	95.1029	103.427	65.2051	119.522	106.319	128.075	74.4815	61.4882	78.4115	0.597688	1.05e-05	0.743151	3.74e-09	0.276648	0.0528618	-0.321039	0.0152463	-0.466502	0.000143305	GO:0000166;GO:0004329;GO:0005524;GO:0006730;GO:0009396;GO:0016874;GO:0035999	Unknown	Formate-tetrahydrofolate ligase
gene:Solyc01g006290	2.40191	31.1866	11.0792	4.40227	9.74362	11.2952	14.682	30.4249	21.4249	7.42536	10.3631	3.40594	-0.661337	0.0596635	0.446692	0.105813	-0.946942	0.0100021	-0.285606	0.499952	-1.39363	2.74e-05	GO:0004601;GO:0005576;GO:0006979;GO:0016491;GO:0020037;GO:0042744;GO:0046872;GO:0055114	Unknown	Peroxidase
gene:Solyc01g006300	61.5875	239.199	292.071	1014.91	1141.01	2123.06	311.233	296.831	231.437	3151.24	2373.73	893.738	3.00224	0	0.373727	1.13e-06	3.56513	0	0.562887	7.45e-89	3.19141	0	GO:0004601;GO:0005576;GO:0006979;GO:0016491;GO:0020037;GO:0042744;GO:0046872;GO:0055114	Unknown	Peroxidase
gene:Solyc01g006310	0	0	0	0	0	0	0	0	0	0	0	0	n.d.	n.d.	n.d.	n.d.	n.d.	n.d.	n.d.	n.d.	n.d.	n.d.	GO:0004601;GO:0005576;GO:0006979;GO:0016491;GO:0020037;GO:0042744;GO:0046872;GO:0055114	Unknown	Peroxidase
gene:Solyc01g006320	3.1684	9.30523	3.21525	7.86771	3.16923	8.76103	6.48459	11.2139	7.92961	22.4357	24.3104	9.18989	0.486345	0.316636	0.579865	0.202913	1.96264	1.62e-07	1.4763	2.99e-05	1.38278	2.93e-05	GO:0005515;GO:0005886;GO:0006952;GO:0009626;GO:0009814;GO:0009816;GO:0009817;GO:0010942;GO:0016020;GO:0031225;GO:0042742;GO:0045087;GO:0046658	Unknown	Non-race specific disease resistance protein 1-like protein b
gene:Solyc01g006330	9.85931	10.5057	5.45732	0	0.209828	0.781288	10.8191	14.5364	8.35963	0.0788716	0	0.0811255	-4.55269	5.11e-07	0.256657	0.494196	-7.20582	4.71e-07	-2.65314	0.41187	-7.46248	2.33e-08	GO:0005198;GO:0006098;GO:0009507;GO:0009534;GO:0009535;GO:0009536;GO:0009941;GO:0010027;GO:0016020	Unknown	PAP fibrillin family protein
gene:Solyc01g006340	1.78749	1.65778	2.6671	2.06769	1.24379	1.36832	1.37426	1.56352	2.51358	1.81167	1.61779	2.16399	-0.23455	0.790206	-0.293235	0.729736	0.00061324	0.99942	0.235163	0.794314	0.293849	0.734528	GO:0000166;GO:0003676;GO:0003723;GO:0004386;GO:0005524;GO:0005575;GO:0008026;GO:0016787;GO:0046872	Unknown	ATP dependent RNA helicase
gene:Solyc01g006350	8.29874	10.8424	10.8276	35.7122	28.065	16.6807	12.1965	11.2997	8.44469	21.2472	19.1682	21.3704	1.57551	6.13e-08	-0.0361736	0.921403	1.17242	0.000162338	-0.403087	0.0971254	1.2086	7.62e-05	GO:0000148;GO:0003843;GO:0005886;GO:0006075;GO:0007047;GO:0008360;GO:0016020;GO:0016021;GO:0016740;GO:0016757	K11000;	Glucan synthase like 7
gene:Solyc01g006360	1.59825	5.2806	4.97622	20.6232	14.1882	6.83196	5.74068	6.4196	4.1538	10.7414	9.15725	9.31	1.96332	5.65e-06	0.332494	0.543167	1.4295	0.00249556	-0.533819	0.122304	1.097	0.0118332	GO:0000148;GO:0003843;GO:0005886;GO:0006075;GO:0007047;GO:0008360;GO:0016020;GO:0016021;GO:0016740;GO:0016757	K11000;	Unknown Protein
gene:Solyc01g006370	4.01322	7.01521	5.46647	1.16122	1.57241	1.96622	8.17576	7.31732	5.78924	0.9874	1.27341	0.772441	-1.6606	0.0156602	0.239516	0.611176	-2.31448	0.00254015	-0.653878	0.53345	-2.55399	0.000377614	GO:0000148;GO:0003843;GO:0005886;GO:0006075;GO:0007047;GO:0008360;GO:0009556;GO:0009827;GO:0009846;GO:0009860;GO:0010208;GO:0010584;GO:0016020;GO:0016021;GO:0016740;GO:0016757;GO:0080092	K11000;	Glucan synthase like 3
gene:Solyc01g006380	0.729207	0.845367	0.80726	1.35806	1.36762	4.25902	0.626819	1.3244	0.421153	2.60463	5.18149	1.62154	1.70286	0.0916514	-0.133862	0.919387	2.11037	0.0243502	0.407509	0.569579	2.24423	0.016596	GO:0000151;GO:0004842;GO:0009877;GO:0016567;GO:0016874	Unknown	Unknown Protein
gene:Solyc01g006390	0.491429	0	0	30.8563	29.985	22.962	0.482774	0.549258	0.567649	9.60806	18.8859	23.1862	7.56462	5.52e-21	1.57461	0.467188	6.84509	4.87e-14	-0.719525	0.00422355	5.27048	5.96e-15	Unknown	Unknown	Unknown Protein
gene:Solyc01g006400	750.054	1177.31	657.517	19879.2	29263	20142.4	796.228	831.161	1656.64	15422	18070.5	13719.4	4.8951	0	0.217249	8.82e-09	4.31959	0	-0.575513	0	4.10234	0	Unknown	Unknown	Unknown Protein
gene:Solyc01g006410	0	0	0	1.11323	2.44143	1.88896	0	0	0	0.262201	0.55834	1.34847	3.5953	0.0235164	n.d.	n.d.	n.d.	n.d.	-1.34966	0.220106	n.d.	n.d.	Unknown	Unknown	Unknown Protein
gene:Solyc01g006420	0	0	0	5.28423	14.9	3.36241	0	0	0	0	0	0	5.70818	2.15e-07	n.d.	n.d.	n.d.	n.d.	-5.57958	4.07e-07	n.d.	n.d.	Unknown	Unknown	Unknown Protein
gene:Solyc01g006430	990.429	737.721	998.668	1470.34	1755.79	1051.79	569.913	608.003	593.593	925.599	820.591	774.98	0.800426	1.41e-116	-0.750359	1.04e-66	0.0154817	0.697384	-0.784945	8.32e-108	0.765841	5.23e-67	GO:0005783;GO:0005789;GO:0006629;GO:0006631;GO:0006633;GO:0006636;GO:0016020;GO:0016021;GO:0016491;GO:0016717;GO:0055114	Unknown	Omega-6 fatty acid desaturase
gene:Solyc01g006440	0	0	0	0	0	0	0	0	0	0	0	0	n.d.	n.d.	n.d.	n.d.	n.d.	n.d.	n.d.	n.d.	n.d.	n.d.	GO:0005215;GO:0006810;GO:0016020;GO:0016021	Unknown	Peptide transporter-like protein
gene:Solyc01g006450	14.9545	14.4638	11.5886	1.93252	1.49584	3.83371	16.8948	10.8643	17.0272	2.65069	1.88149	2.5612	-2.34668	1.74e-06	-0.000928848	0.997621	-2.40271	1.14e-06	-0.0560362	0.941344	-2.40179	6.37e-07	GO:0000166;GO:0004318;GO:0006629;GO:0006631;GO:0006633;GO:0009507;GO:0009536;GO:0016491;GO:0055114	Unknown	Enoyl reductase
gene:Solyc01g006460	0	0	0	0	0	0	0	0	0	0	0	0	n.d.	n.d.	n.d.	n.d.	n.d.	n.d.	n.d.	n.d.	n.d.	n.d.	Unknown	Unknown	Unknown Protein
gene:Solyc01g006470	0	0	0	0	0	0	0	0	0	0	0	0	n.d.	n.d.	n.d.	n.d.	n.d.	n.d.	n.d.	n.d.	n.d.	n.d.	Unknown	Unknown	Unknown Protein
gene:Solyc01g006480	10.0425	8.55345	10.6636	11.5598	15.3752	18.5973	11.879	9.62076	11.3633	18.8021	17.0653	17.1201	0.788718	0.0194341	0.0394396	0.914236	0.985351	0.00242939	0.196633	0.499384	0.945912	0.00269243	Unknown	Unknown	Unknown Protein
gene:Solyc01g006490	4.18058	5.08489	5.76612	11.305	12.4765	6.59015	5.18419	5.36193	6.57059	8.14265	5.87119	10.6547	1.16546	0.00823564	0.0592882	0.907304	0.843281	0.0695817	-0.322182	0.408705	0.783993	0.0809306	Unknown	Unknown	Unknown Protein
gene:Solyc01g006500	13.7787	13.8501	15.7102	5.09273	6.84989	7.43093	11.996	14.0169	9.91161	3.72258	4.09561	3.38225	-1.01084	0.00761263	-0.398817	0.219268	-1.8235	2.7e-05	-0.812661	0.126325	-1.42469	0.00172667	GO:0009507;GO:0009536	Unknown	Unknown Protein
gene:Solyc01g006510	231.365	167.638	193.565	52.707	67.8607	62.7512	172.835	145.861	179.697	59.8056	37.4337	64.9632	-1.54189	6.74e-43	-0.377817	1.57e-05	-1.74058	4.73e-51	-0.198688	0.200956	-1.36276	1.55e-29	GO:0000166;GO:0008270;GO:0016491;GO:0016616;GO:0046183;GO:0046872;GO:0055114	K00008;	L-threonine 3-dehydrogenase
gene:Solyc01g006520	1.96251	3.5102	2.48294	0.994544	0.186955	1.07583	4.72806	5.17028	3.40034	2.21363	1.49644	2.49374	-1.66663	0.0924284	0.613112	0.334925	-0.230219	0.764767	1.43641	0.173216	-0.84333	0.211958	GO:0000166;GO:0004672;GO:0004674;GO:0005516;GO:0005524;GO:0005886;GO:0006468;GO:0016020;GO:0016021;GO:0016301;GO:0016310;GO:0016740;GO:0016772;GO:0030246;GO:0044459	Unknown	Receptor-like protein kinase
gene:Solyc01g006530	0	0	0	0	0	0	0	0	0	0	0	0	n.d.	n.d.	n.d.	n.d.	n.d.	n.d.	n.d.	n.d.	n.d.	n.d.	GO:0000166;GO:0004672;GO:0004674;GO:0005516;GO:0005524;GO:0005886;GO:0006468;GO:0016020;GO:0016021;GO:0016301;GO:0016310;GO:0016740;GO:0016772;GO:0030246;GO:0044459	Unknown	Receptor-like protein kinase
gene:Solyc01g006540	5.28446	5.36776	2.60004	2.45484	2.76877	2.41406	3.37852	3.89066	2.51914	1.63997	2.31694	0.810977	-0.644299	0.316188	-0.565225	0.349584	-1.34621	0.0627159	-0.701911	0.398041	-0.780985	0.316118	GO:0005506;GO:0006629;GO:0006631;GO:0006633;GO:0009507;GO:0009534;GO:0009536;GO:0009570;GO:0009579;GO:0016165;GO:0016491;GO:0016702;GO:0031408;GO:0046872;GO:0055114	Unknown	Lipoxygenase
gene:Solyc01g006550	0.401149	0.496054	0.789488	2.37172	0.936259	1.32805	0.919529	0.647623	0.617822	2.48026	2.28391	1.68927	1.60943	0.186835	0.245301	0.867634	2.06448	0.065939	0.45505	0.601929	1.81918	0.0834115	GO:0002237;GO:0005886;GO:0007165;GO:0010103;GO:0010200;GO:0016020;GO:0016021;GO:0048443	Unknown	Leucine-rich repeat receptor-like protein kinase PEPR1
gene:Solyc01g006560	14.2822	21.7417	17.8392	325.258	226.617	262.485	21.5573	23.3626	11.2548	385.224	342.312	235.749	4.06903	1.98e-183	-0.0674964	0.806085	4.2892	3.73e-221	0.220167	0.00131874	4.3567	1.38e-233	GO:0005506;GO:0006629;GO:0006631;GO:0006633;GO:0009507;GO:0009534;GO:0009536;GO:0009570;GO:0009579;GO:0016165;GO:0016491;GO:0016702;GO:0031408;GO:0046872;GO:0055114	Unknown	Lipoxygenase
gene:Solyc01g006570	0	0	6.17223	0	5.57691	0	0	0	0	4.19258	0	0	0.00440945	0.99582	-3.75391	0.0146937	-0.429347	0.634887	-0.433756	0.640142	n.d.	n.d.	GO:0005506;GO:0006629;GO:0006631;GO:0006633;GO:0009507;GO:0009534;GO:0009536;GO:0009570;GO:0009579;GO:0016165;GO:0016491;GO:0016702;GO:0031408;GO:0046872;GO:0055114	Unknown	Lipoxygenase
gene:Solyc01g006580	0	0	0.154847	0.595431	0.139912	0.0947197	0	0	0	0.105182	0.447956	0	2.57311	0.449861	n.d.	n.d.	1.9654	0.602096	-0.607709	0.806311	n.d.	n.d.	GO:0005575;GO:0008150;GO:0009815;GO:0016491;GO:0016706;GO:0046872;GO:0055114	Unknown	2-oxoglutarate-dependent dioxygenase
gene:Solyc01g006590	0	0	0	0	0	0	0	0	0	0	0	0	n.d.	n.d.	n.d.	n.d.	n.d.	n.d.	n.d.	n.d.	n.d.	n.d.	GO:0000166;GO:0004672;GO:0004674;GO:0005516;GO:0005524;GO:0005886;GO:0006468;GO:0016020;GO:0016021;GO:0016301;GO:0016310;GO:0016740;GO:0016772;GO:0030246;GO:0044459	Unknown	Receptor-like protein kinase
gene:Solyc01g006600	0	0	0	0	0	0	0	0	0	0	0	0	n.d.	n.d.	n.d.	n.d.	n.d.	n.d.	n.d.	n.d.	n.d.	n.d.	GO:0004096;GO:0006629;GO:0006631;GO:0006633;GO:0016491;GO:0016702;GO:0020037;GO:0031408;GO:0046872;GO:0055114	Unknown	Non-ribosomal peptide synthetase
gene:Solyc01g006610	0	0	0	0	0	0	0	0	0	0	0.111541	0	n.d.	n.d.	n.d.	n.d.	n.d.	n.d.	n.d.	n.d.	n.d.	n.d.	GO:0005575;GO:0008150;GO:0009815;GO:0016491;GO:0016706;GO:0046872;GO:0055114	Unknown	2-oxoglutarate-dependent dioxygenase
gene:Solyc01g006620	0	0	0	0	0	0.0335806	0.0974321	0	0	0	0	0	n.d.	n.d.	n.d.	n.d.	n.d.	n.d.	n.d.	n.d.	n.d.	n.d.	GO:0005509;GO:0016020;GO:0016021;GO:0019722;GO:0005544	Unknown	Unknown Protein
gene:Solyc01g006630	4.99197	4.07857	4.34209	2.90925	2.73441	2.81702	5.95491	5.97793	7.27641	2.59192	3.33063	4.04495	-0.514011	0.410605	0.390089	0.443449	-0.299682	0.617284	0.21433	0.750224	-0.689771	0.20764	Unknown	Unknown	Oxidoreductase family protein
gene:Solyc01g006640	0	0	0	0	0	0	0	0	0	0	0	0	n.d.	n.d.	n.d.	n.d.	n.d.	n.d.	n.d.	n.d.	n.d.	n.d.	GO:0000166;GO:0003824;GO:0005524;GO:0006629;GO:0006631;GO:0006633;GO:0008152;GO:0016874	K12427;	AMP-dependent synthetase and ligase
gene:Solyc01g006650	0	0.326134	0.0648819	0.935585	0.527615	0.43657	0.345458	0.0655053	0.338493	0.264432	0.187697	0.0906629	2.43126	0.268278	0.810497	0.769963	0.601779	0.84125	-1.82948	0.366205	-0.208719	0.934757	GO:0000165;GO:0000303;GO:0003677;GO:0003700;GO:0005634;GO:0006351;GO:0006355;GO:0006612;GO:0007154;GO:0007165;GO:0009409;GO:0009414;GO:0009605;GO:0009651;GO:0009723;GO:0009733;GO:0009737;GO:0009738;GO:0009743;GO:0009753;GO:0009862;GO:0009867;GO:0009873;GO:0010363;GO:0030968;GO:0031348;GO:0035556;GO:0042538;GO:0042762;GO:0043069;GO:0050832;GO:0071281	K14514;	Ethylene insensitive 3 class transcription factor
gene:Solyc01g006660	4.57316	5.03657	6.01192	1.0342	0.857693	1.78067	5.95272	4.98353	3.16947	0.816737	0.732288	0.663218	-1.93795	0.00889879	-0.275386	0.60286	-2.69136	0.0013747	-0.753406	0.532994	-2.41597	0.00504324	GO:0004252;GO:0005618;GO:0006508;GO:0008152;GO:0008233;GO:0008236;GO:0009505;GO:0016787;GO:0042802;GO:0043086	Unknown	Subtilisin-like serine protease
gene:Solyc01g006670	0.248701	0.461308	0.367095	1.49981	1.40967	1.85255	0.651521	0.648589	0.287274	3.30395	2.78766	2.50068	2.29515	0.0902522	0.431374	0.808867	3.12449	0.00753166	0.829337	0.303916	2.69312	0.0110319	GO:0008152;GO:0016740;GO:0016757;GO:0016758	Unknown	UDP-glucosyltransferase HvUGT5876
gene:Solyc01g006680	0.83909	0.389102	1.27724	0.223244	0.734396	1.06539	2.88509	2.57903	2.05962	1.49856	0.587831	1.78476	-0.157806	0.907548	1.45827	0.136219	0.75631	0.512793	0.914116	0.453548	-0.701961	0.423219	GO:0000086;GO:0003682;GO:0005634;GO:0006351;GO:0006355;GO:0007049;GO:0016491;GO:0016568;GO:0016702;GO:0045893;GO:0046872;GO:0051864;GO:0055114;GO:0070544	Unknown	Transcription factor jumonji jmjC domain protein
gene:Solyc01g006690	9.12115	11.9145	7.03978	0.136717	0.514002	1.30492	9.71774	13.0662	6.67764	0.483018	0.617132	0.0496821	-3.69286	8.21e-07	-0.058593	0.877541	-4.48121	1.62e-07	-0.788345	0.636094	-4.42261	1.61e-07	Unknown	Unknown	Unknown Protein (AHRD V1)
gene:Solyc01g006700	2.7533	4.08562	3.18348	4.7533	4.59004	3.72892	4.62823	4.85529	5.65393	4.18682	2.79223	4.40112	0.534016	0.375554	0.466775	0.42179	0.311901	0.617194	-0.222115	0.703792	-0.154874	0.782895	Unknown	Unknown	Unknown Protein
gene:Solyc01g006710	0.98275	1.70527	1.54418	0.843436	0.665908	1.30952	1.77517	1.70074	1.75769	1.14426	1.16755	1.15244	-0.435559	0.691352	0.178276	0.849581	-0.160258	0.877786	0.275301	0.811469	-0.338534	0.731551	GO:0000166;GO:0003676;GO:0003725;GO:0004386;GO:0005515;GO:0005524;GO:0005634;GO:0008026;GO:0009615;GO:0016787;GO:0043330	K14442;	ATP-dependent RNA helicase A-like protein
gene:Solyc01g006720	83.4334	109.224	89.7283	13.2877	14.3414	31.4917	84.7186	76.517	61.1121	13.0492	20.544	11.8262	-2.10519	8.25e-32	-0.472969	0.000241181	-2.50768	3.93e-39	-0.402486	0.155582	-2.03471	1.28e-23	GO:0000166;GO:0005524;GO:0005886;GO:0006200;GO:0006810;GO:0009414;GO:0010148;GO:0016020;GO:0016021;GO:0016887;GO:0017111	Unknown	ABC transporter G family member 22
gene:Solyc01g006730	0	0	0	0	0	0	0	0	0	0.0507365	0	0	n.d.	n.d.	n.d.	n.d.	n.d.	n.d.	n.d.	n.d.	n.d.	n.d.	GO:0000166;GO:0004672;GO:0004674;GO:0005509;GO:0005524;GO:0006468;GO:0009827;GO:0009860;GO:0016020;GO:0016301;GO:0016310;GO:0016740;GO:0016772	K13412;	Calcium dependent protein kinase 2
gene:Solyc01g006740	2.54782	1.66281	3.02947	1.30551	1.32144	2.36433	4.8205	2.6367	4.35998	1.77397	1.35992	1.97064	-0.385865	0.642638	0.578685	0.388115	-0.375625	0.649716	0.0102397	0.991003	-0.954309	0.191519	GO:0000287;GO:0003824;GO:0005986;GO:0008152;GO:0016311;GO:0016787;GO:0016791;GO:0050307	Unknown	Sucrose phosphate phosphatase
gene:Solyc01g006750	0	0	0	0	0	0	0	0	0	0	0	0	n.d.	n.d.	n.d.	n.d.	n.d.	n.d.	n.d.	n.d.	n.d.	n.d.	Unknown	Unknown	Unknown Protein
gene:Solyc01g006760	0	0	0	0	0	0	0	0	0	0	0	0	n.d.	n.d.	n.d.	n.d.	n.d.	n.d.	n.d.	n.d.	n.d.	n.d.	Unknown	Unknown	Unknown Protein
gene:Solyc01g006770	0	0	0	0	0	0	0	0	0	0	0	0	n.d.	n.d.	n.d.	n.d.	n.d.	n.d.	n.d.	n.d.	n.d.	n.d.	Unknown	Unknown	Glycoprotein-N-acetylgalactosamine 3-beta-galactosyltransferase 1
gene:Solyc01g006780	35.8626	51.4023	64.9658	3.46961	6.52219	2.20775	35.231	36.4389	64.0203	2.45161	0	0	-3.49062	2.63e-29	-0.294062	0.0838532	-5.82778	3.47e-36	-2.33716	0.00738686	-5.53372	3.84e-31	Unknown	Unknown	Unknown Protein
gene:Solyc01g006790	96.3708	91.4645	103.365	1.99532	3.75082	2.53929	105.725	63.2856	110.452	3.38373	1.80135	0.580071	-4.98456	8.26e-66	-0.187476	0.120474	-5.5299	1.72e-67	-0.545347	0.482241	-5.34243	4.8e-62	Unknown	Unknown	Unknown Protein
gene:Solyc01g006800	26.3058	29.6963	23.2733	47.9588	43.459	43.5848	24.6774	24.5814	19.8006	48.8045	41.6912	49.6154	0.918777	4.57e-06	-0.327155	0.167594	0.950233	1.72e-06	0.0314555	0.856516	1.27739	4.91e-10	GO:0004177;GO:0005737;GO:0006508;GO:0008233;GO:0008235;GO:0009987;GO:0010048;GO:0016485;GO:0016787;GO:0046872;GO:0051604	K01265;	Methionine aminopeptidase
gene:Solyc01g006810	2.06493	1.78742	2.13356	1.02552	0.963886	1.58476	3.38094	3.07723	3.33928	1.24222	1.76348	1.27771	-0.593229	0.531475	0.582716	0.429086	-0.354204	0.695908	0.239025	0.81674	-0.93692	0.241555	GO:0005886;GO:0006635;GO:0006914;GO:0007165;GO:0008270;GO:0009561;GO:0009627;GO:0009697;GO:0009755;GO:0016558;GO:0016567;GO:0016874;GO:0044265;GO:0046872;GO:0051603;GO:0051726;GO:0055046	Unknown	RING-H2 zinc finger protein (Fragment)
gene:Solyc01g006820	8.69434	48.3807	28.8749	9.25268	0	5.88757	17.0824	9.71745	20.0856	6.5379	13.922	13.4495	-2.35437	4.05e-12	-1.00248	8.98e-05	-1.2132	1.24e-05	1.14117	0.00775751	-0.210729	0.513445	GO:0005576;GO:0005773	Unknown	Unknown Protein
gene:Solyc01g006830	6.72446	8.20144	5.60867	1.76457	1.3821	6.17547	12.9406	12.0458	9.89548	4.22539	3.54007	2.56493	-0.988586	0.0713058	0.636303	0.106481	-0.862553	0.106479	0.126033	0.846557	-1.49886	0.00134092	Unknown	Unknown	Unknown Protein
gene:Solyc01g006840	0.130883	0.0606927	0	6.33759	4.64755	3.85541	0	0	0	4.13364	2.9341	1.82219	6.42622	4.26e-05	n.d.	n.d.	5.66479	0.00150684	-0.761429	0.20593	4.4089	0.00166723	GO:0000166;GO:0004672;GO:0004674;GO:0005509;GO:0005524;GO:0006468;GO:0016020;GO:0016301;GO:0016310;GO:0016740;GO:0016772	Unknown	Calcium dependent protein kinase 26
gene:Solyc01g006850	0.202573	0.187873	0	0.251512	0.067542	0.205765	0	0.0754702	0	0.228494	0.243281	0.0783411	0.577432	0.848881	-2.49926	0.611612	0.62322	0.835189	0.0457876	0.986875	3.12248	0.488817	GO:0003674;GO:0005575;GO:0005739;GO:0008150	Unknown	Unknown Protein
gene:Solyc01g006860	1.90641	1.28587	1.53488	1.47551	0.69342	2.69929	1.53232	2.32445	0.800759	2.08518	2.35889	2.14477	0.193156	0.835623	-0.149529	0.873801	0.607658	0.481468	0.414502	0.628747	0.757186	0.381459	Unknown	Unknown	Co-chaperone HscB-like protein
gene:Solyc01g006870	2.53657	4.94026	2.52727	10.4604	6.53337	7.42903	3.55095	5.17398	2.41724	8.24963	8.73274	8.97586	1.43837	0.00528463	0.0273192	0.96528	1.50421	0.00306578	0.0658348	0.871371	1.47689	0.0027799	Unknown	Unknown	Unknown Protein
gene:Solyc01g006880	0.796231	1.81449	1.38515	1.67052	1.95697	1.18621	1.09509	1.04249	1.02484	1.07774	0.655706	1.07335	0.419372	0.666648	-0.465601	0.666852	-0.380979	0.732436	-0.800351	0.451997	0.0846216	0.942816	GO:0003677;GO:0003700;GO:0005634;GO:0006351;GO:0006355;GO:0007275;GO:0008168;GO:0008270;GO:0016568;GO:0016740;GO:0018024;GO:0032259;GO:0035097;GO:0042800;GO:0043565;GO:0046872;GO:0051568	Unknown	Unknown Protein
gene:Solyc01g006890	2.0917	3.55651	2.03992	2.75603	2.49077	2.25956	2.78873	4.39736	3.04891	1.9474	2.83102	2.77345	0.116216	0.875163	0.284687	0.677567	0.102808	0.889322	-0.0134081	0.985613	-0.181879	0.791131	Unknown	Unknown	Unknown Protein
gene:Solyc01g006900	150.743	204.491	190.541	194.744	231.426	210.507	238.341	362.53	397.626	269.57	387.892	160.1	0.372991	8.92e-06	0.743332	3.98e-23	0.711629	1.88e-19	0.338638	8.25e-06	-0.0317036	0.639754	Unknown	Unknown	Unknown Protein
gene:Solyc01g006910	0.601023	2.22964	1.99607	1.59905	0.601181	1.62799	1.18088	4.03049	2.42985	2.93769	1.4436	1.3946	-0.183638	0.851867	0.534636	0.518227	0.387603	0.662294	0.571241	0.543757	-0.147033	0.852355	GO:0008270;GO:0016020;GO:0016021;GO:0016567;GO:0046872	Unknown	Ring finger protein
gene:Solyc01g006920	0	0.123855	0.14784	0.236869	0.0445268	0.180867	0.0874622	0.14926	0.102839	0.100422	0.178202	0.137723	0.917461	0.788793	0.193564	0.95828	0.744405	0.832342	-0.173055	0.955198	0.550841	0.868253	Unknown	Unknown	Unknown Protein
gene:Solyc01g006930	4.26481	3.95535	16.3672	1.05903	2.13297	2.50295	8.93803	10.3278	6.56838	1.71041	2.84547	3.07876	-1.95943	0.000946798	-0.0567537	0.888884	-1.55868	0.00466696	0.400748	0.613994	-1.50192	0.00570692	GO:0003677;GO:0003700;GO:0005634;GO:0006351;GO:0006355;GO:0009567;GO:0016602	K08064;	Nuclear transcription factor Y subunit A-2
gene:Solyc01g006940	98.5009	112.065	77.6995	2.12199	4.38783	14.1326	126.148	120.789	156.157	6.49736	6.70499	4.62672	-3.65298	8.56e-56	0.355599	0.00128377	-3.88649	1.41e-58	-0.233509	0.616163	-4.24209	5.27e-82	GO:0000166;GO:0003676;GO:0003723;GO:0006397;GO:0009507;GO:0009536;GO:0030529	Unknown	Poly(U)-binding-splicing factor PUF60
gene:Solyc01g006950	2.53043	1.51852	2.80128	290.519	284.375	240.5	2.77832	1.66365	6.70546	275.796	374.801	229.797	7.04594	4.08e-196	0.574367	0.405073	7.13446	1.01e-208	0.0885234	0.206562	6.56009	1.31e-225	GO:0000165;GO:0002679;GO:0002831;GO:0005484;GO:0005515;GO:0005802;GO:0005886;GO:0006355;GO:0006612;GO:0006810;GO:0006820;GO:0006862;GO:0006886;GO:0006888;GO:0006944;GO:0006952;GO:0007154;GO:0007165;GO:0009409;GO:0009414;GO:0009504;GO:0009595;GO:0009605;GO:0009611;GO:0009617;GO:0009620;GO:0009625;GO:0009697;GO:0009723;GO:0009733;GO:0009737;GO:0009738;GO:0009753;GO:0009862;GO:0009863;GO:0009867;GO:…	K08486;	Syntaxin
gene:Solyc01g006960	2.4325	2.47084	2.37229	5.60887	5.18489	3.82391	2.21896	2.9453	1.40489	4.70358	4.38198	3.96447	1.1573	0.0683318	-0.275485	0.722443	0.971516	0.136982	-0.185789	0.735045	1.247	0.0623999	GO:0005794;GO:0005801;GO:0006810;GO:0006888;GO:0016192	Unknown	Unknown Protein
gene:Solyc01g006970	7.3947	8.89882	11.7003	2.87911	3.78852	4.54339	8.36299	9.47437	9.33327	3.30924	2.42595	4.10131	-1.16946	0.0157711	-0.17118	0.659338	-1.38028	0.00582953	-0.210829	0.737727	-1.2091	0.0163562	GO:0000166;GO:0003676;GO:0003725;GO:0004386;GO:0005515;GO:0005524;GO:0005634;GO:0005737;GO:0008026;GO:0009615;GO:0016787;GO:0043330	K14442;	ATP-dependent RNA helicase A-like protein
gene:Solyc01g006980	58.8339	66.3595	57.8945	16.1906	19.6164	26.48	54.2948	61.6391	71.3912	19.8416	18.937	16.2717	-1.4048	1.08e-12	-0.0951119	0.525612	-1.60511	3.11e-15	-0.200309	0.452476	-1.51	7.85e-14	GO:0003824;GO:0004314;GO:0006629;GO:0006631;GO:0006633;GO:0008152;GO:0016740;GO:0016746	K00645;	Malonyl CoA-acyl carrier protein transacylase containing protein expressed
gene:Solyc01g006990	8.17925	9.46539	9.215	23.1863	19.4761	20.1454	7.89298	6.71473	7.19039	17.2542	16.98	14.0523	1.37624	1.52e-05	-0.429357	0.300353	0.974787	0.00412302	-0.401452	0.144234	1.40414	8.57e-05	GO:0005634;GO:0006635;GO:0016558;GO:0016567	Unknown	F-box family protein
gene:Solyc01g007000	0.203041	0.282462	0.112387	8.21106	5.99129	7.56219	0.0997327	0.340402	0.117267	4.96215	2.27587	3.06237	5.33669	6.65e-07	-0.229282	0.931922	4.23528	0.00106892	-1.10141	0.036717	4.46456	0.000688961	GO:0000151;GO:0000165;GO:0002679;GO:0004842;GO:0005737;GO:0005829;GO:0006612;GO:0006944;GO:0006952;GO:0009414;GO:0009862;GO:0009867;GO:0010200;GO:0010310;GO:0010363;GO:0016567;GO:0016874;GO:0031348;GO:0035556;GO:0042742;GO:0043069;GO:0050832;GO:0051865	Unknown	U-box domain-containing protein
gene:Solyc01g007010	0.814542	1.03872	0.338148	3.25069	1.52767	3.51636	1.00025	0.682795	0.352829	2.83287	2.03798	0.866273	2.07107	0.0359575	-0.234331	0.867368	1.51707	0.161263	-0.553994	0.475737	1.75141	0.111818	GO:0000151;GO:0002679;GO:0004842;GO:0005737;GO:0005829;GO:0006865;GO:0006952;GO:0009414;GO:0010200;GO:0015824;GO:0016567;GO:0016874;GO:0051865	Unknown	U-box domain-containing protein
gene:Solyc01g007020	1.22181	1.13315	1.12716	3.90083	4.583	2.75793	0.300074	0.682795	0.235219	2.986	3.17924	1.26003	1.84157	0.0238681	-1.64347	0.247454	1.22108	0.176939	-0.620481	0.357966	2.86455	0.0147025	GO:0000151;GO:0000165;GO:0002679;GO:0004842;GO:0005737;GO:0005829;GO:0006612;GO:0006944;GO:0006952;GO:0009414;GO:0009862;GO:0009867;GO:0010200;GO:0010310;GO:0010363;GO:0016567;GO:0016874;GO:0031348;GO:0035556;GO:0042742;GO:0043069;GO:0050832;GO:0051865	Unknown	U-box domain-containing protein
gene:Solyc01g007030	0.961322	0.222891	0.266055	72.3813	31.0108	53.2178	0.472196	0	0	31.8071	19.0493	14.1274	6.90545	1.74e-39	-1.74698	0.435802	5.6143	9.66e-18	-1.29115	2.07e-10	7.36128	1.76e-17	GO:0000151;GO:0002679;GO:0004842;GO:0005737;GO:0005829;GO:0006865;GO:0006952;GO:0009414;GO:0010200;GO:0015824;GO:0016567;GO:0016874;GO:0051865	Unknown	U-box domain-containing protein
gene:Solyc01g007040	0	0	0	37.7562	24.3781	26.1138	0	0	0	15.5431	11.609	9.06738	7.61423	6.27e-22	n.d.	n.d.	6.3073	1.77e-10	-1.30693	1.46e-06	6.43542	7.05e-11	GO:0000151;GO:0002679;GO:0004842;GO:0005737;GO:0005829;GO:0006865;GO:0006952;GO:0009414;GO:0010200;GO:0015824;GO:0016567;GO:0016874;GO:0051865	Unknown	U-box domain-containing protein
gene:Solyc01g007050	0.0980872	0.181939	0.217173	6.26318	3.63018	4.05175	0.0963597	0	0.1133	4.57305	6.8323	5.15893	4.96053	7.88e-05	-1.37389	0.701857	5.18671	1.64e-05	0.226188	0.665596	6.56061	1.09e-05	GO:0000151;GO:0004842;GO:0006952;GO:0016567;GO:0016874	Unknown	U-box domain-containing protein 24
gene:Solyc01g007060	3.91027	5.87152	5.05029	4.85495	3.63192	4.09799	4.39017	4.1623	4.08658	4.55064	5.44146	4.24862	-0.0862965	0.875682	-0.358953	0.514843	0.0699079	0.896022	0.156204	0.77938	0.42886	0.440452	Unknown	Unknown	Unknown Protein
gene:Solyc01g007070	34.8677	38.9579	46.8061	205.578	208.108	169.37	41.5898	42.1007	45.7937	164.791	160.684	154.296	2.42376	1.68e-83	-0.0259527	0.886862	2.12034	1.63e-58	-0.303417	0.000625418	2.1463	3.51e-62	GO:0000303;GO:0003677;GO:0003700;GO:0005634;GO:0005737;GO:0006351;GO:0006355;GO:0006612;GO:0009610;GO:0009651;GO:0009733;GO:0009737;GO:0009743;GO:0009862;GO:0009873;GO:0009963;GO:0010197;GO:0010201;GO:0010363;GO:0019344;GO:0042803;GO:0043565;GO:0046982;GO:0048513	Unknown	BEL1-like homeodomain protein 1
gene:Solyc01g007080	0.510785	0.552674	0.376972	0.0905978	0.425766	0.518835	0.418157	0.190297	0.295004	0.256064	0.136318	0	-0.325857	0.859815	-0.801091	0.674798	-1.74756	0.45746	-1.42171	0.578005	-0.946472	0.719851	GO:0005216;GO:0006810;GO:0006811;GO:0015743;GO:0016020;GO:0016021	Unknown	Aluminum-activated malate transporter (Fragment)
gene:Solyc01g007090	0	0	0	0	0	0	0	0	0	0	0	0	n.d.	n.d.	n.d.	n.d.	n.d.	n.d.	n.d.	n.d.	n.d.	n.d.	GO:0005216;GO:0006810;GO:0006811;GO:0015743;GO:0016020;GO:0016021	Unknown	Aluminum-activated malate transporter (Fragment)
gene:Solyc01g007100	48.8344	47.8827	47.928	10.8533	11.7704	14.9078	44.5063	44.991	46.6673	11.1715	12.8758	8.79818	-1.79561	4.04e-14	-0.215285	0.211061	-2.01014	2.75e-16	-0.214536	0.533239	-1.79486	5.66e-13	GO:0009058;GO:0009507;GO:0009527;GO:0009536;GO:0009707;GO:0009877;GO:0016020;GO:0016740;GO:0016757;GO:0043661;GO:0046481	Unknown	Digalactosyldiacylglycerol synthase 1 2C chloroplastic
gene:Solyc01g007110	132.089	75.0509	137.591	167.219	171.689	91.7819	75.5763	73.0054	90.959	147.763	127.546	117.463	0.471914	5.53e-06	-0.653319	5.6e-08	0.316828	0.00287883	-0.155086	0.123158	0.970148	7.15e-17	GO:0003723;GO:0003735;GO:0005622;GO:0005739;GO:0005840;GO:0006412;GO:0030529	Unknown	Unknown Protein
gene:Solyc01g007120	3.91828	3.71655	3.54901	5.02284	3.11763	4.46246	3.23689	3.68265	3.08591	6.09377	4.84827	6.40566	0.323079	0.585076	-0.288749	0.64514	0.761935	0.163182	0.438857	0.408169	1.05068	0.061084	GO:0000166;GO:0003824;GO:0004672;GO:0004674;GO:0005524;GO:0005634;GO:0005737;GO:0006468;GO:0016301;GO:0016310;GO:0016740;GO:0016772;GO:0042254	K07179;	Serine/threonine protein kinase
gene:Solyc01g007130	4.69563	5.79453	4.81159	0.165196	0.038817	0.551858	5.2229	5.29156	5.55839	0.554451	0.403912	0.900467	-4.18868	0.000151487	-0.0571905	0.911569	-2.91262	0.000972309	1.27605	0.49591	-2.85543	0.00104363	GO:0000166;GO:0004672;GO:0004674;GO:0004675;GO:0005524;GO:0005576;GO:0005886;GO:0006468;GO:0007165;GO:0007178;GO:0016020;GO:0016021;GO:0016301;GO:0016310;GO:0016740;GO:0016772	K00924;	LRR receptor-like serine/threonine-protein kinase FEI 2
gene:Solyc01g007140	0.256588	0.317292	0.378737	1.2288	0.384983	0.781896	0.294081	0.573565	0.0493975	1.4471	1.33532	1.55461	1.4812	0.371905	-0.183026	0.930855	2.31535	0.105509	0.834144	0.462931	2.49837	0.0831503	GO:0000166;GO:0003723;GO:0003735;GO:0005622;GO:0005840;GO:0006412;GO:0009507;GO:0009536;GO:0019843;GO:0030529	Unknown	Pre-rRNA-processing protein ipi1
gene:Solyc01g007150	7.37196	11.4438	8.59746	22.1517	20.2289	15.1632	8.21032	9.73754	8.42427	16.6898	17.1071	20.1854	1.22052	0.000161534	-0.183977	0.639923	1.10622	0.000766775	-0.114303	0.675763	1.2902	9.94e-05	GO:0000139;GO:0005198;GO:0005737;GO:0005794;GO:0006810;GO:0006886;GO:0015031;GO:0016020;GO:0016192;GO:0030117;GO:0030126;GO:0030663;GO:0031410	Unknown	Coatomer subunit beta-1
gene:Solyc01g007160	0	0.22198	0.132483	0.127359	0.119705	0.486239	0	0	0.27647	0.719931	0.479076	0.370252	1.19951	0.674433	-0.486632	0.893786	2.27498	0.335331	1.07547	0.585093	2.76161	0.271029	GO:0000166;GO:0005524;GO:0005737;GO:0005829;GO:0005975;GO:0008152;GO:0009506;GO:0009702;GO:0016020;GO:0016021;GO:0016301;GO:0016310;GO:0016740;GO:0016773	K12446;	N-acetyltransferase ESCO1
gene:Solyc01g007170	0.472532	0.584324	0.34874	0	0.118164	0.186658	0.618946	0.264068	0.500336	0	0.0315272	0	-2.05441	0.414952	-0.151135	0.930261	-5.34983	0.228722	-3.29543	0.613052	-5.1987	0.243322	GO:0005737;GO:0005886;GO:0006887;GO:0007268;GO:0016020;GO:0030054;GO:0035556;GO:0042734;GO:0045202;GO:0046872;GO:0046928	K15293;	Unknown Protein
gene:Solyc01g007180	12.9048	6.64912	15.3444	14.2422	12.9082	7.76783	7.51263	1.0684	4.4167	10.0635	8.80141	9.24203	0.151558	0.660524	-1.55302	0.000440499	-0.183624	0.614317	-0.335183	0.357818	1.36939	0.00328063	Unknown	Unknown	Unknown Protein
gene:Solyc01g007190	3.71882	3.6305	2.60013	3.12445	7.43959	3.18099	0.576841	0.437519	0.904338	2.20772	2.50731	4.8444	0.616957	0.300772	-2.50261	0.010312	0.0709145	0.913522	-0.546042	0.36487	2.57352	0.00890936	Unknown	Unknown	Unknown Protein
gene:Solyc01g007200	4.41066	3.88607	1.95311	0	0.220591	0.149339	1.29989	0.492968	1.01895	0	0	0	-4.64147	0.00148979	-1.99415	0.0234678	-4.22892	0.00180749	n.d.	n.d.	n.d.	n.d.	Unknown	Unknown	Unknown Protein
gene:Solyc01g007210	0	0	0	0	0	0	0	0	0	0	0	0	n.d.	n.d.	n.d.	n.d.	n.d.	n.d.	n.d.	n.d.	n.d.	n.d.	Unknown	Unknown	Unknown Protein
gene:Solyc01g007220	119.685	137.524	152.45	771.13	1131.05	474.729	196.433	168.688	254.009	592.768	663.84	897.274	2.68733	0	0.467699	2.65e-07	2.52305	0	-0.164276	0.00012761	2.05535	6.58e-258	Unknown	Unknown	Unknown Protein
gene:Solyc01g007230	34.4154	39.848	30.7633	68.0188	76.5462	51.3872	30.6593	23.8914	37.284	77.4775	90.193	63.9847	1.05048	6.78e-10	-0.321764	0.117896	1.26983	7.42e-15	0.219349	0.116574	1.59159	3.73e-21	GO:0006810;GO:0006944;GO:0009556;GO:0015031;GO:0016020;GO:0016192;GO:0052543	K08488;	Unknown Protein
gene:Solyc01g007240	0	0	0	0	0	0	0	0	0	0	0	0	n.d.	n.d.	n.d.	n.d.	n.d.	n.d.	n.d.	n.d.	n.d.	n.d.	GO:0006810;GO:0006944;GO:0009556;GO:0015031;GO:0016020;GO:0016192;GO:0052543	K08488;	Unknown Protein
gene:Solyc01g007250	2.30164	2.56155	2.71787	2.12285	2.60921	3.53285	1.80888	1.71499	1.06345	3.69231	4.79122	2.49232	0.275335	0.703993	-0.852868	0.309813	0.662468	0.326521	0.387133	0.558148	1.51534	0.0474416	GO:0003723;GO:0005634;GO:0005730;GO:0006364;GO:0030529;GO:0032040;GO:0042254	K14561;	Unknown Protein
gene:Solyc01g007260	1.29425	1.28312	1.72922	0.142486	0.267846	0.634657	0.613805	1.24703	0.515512	0.36916	0.7861	0.138076	-1.89232	0.176438	-0.98592	0.387191	-1.60684	0.226092	0.285481	0.880079	-0.620922	0.686397	Unknown	Unknown	Os04g0416500 protein (Fragment)
gene:Solyc01g007270	0	0	0	0	0	1.91616	0	0	0	0	2.26551	0	n.d.	n.d.	n.d.	n.d.	n.d.	n.d.	0.219489	0.876597	n.d.	n.d.	GO:0005634;GO:0005737;GO:0005829;GO:0006826;GO:0009691;GO:0009733;GO:0009741;GO:0010106;GO:0010167;GO:0015706;GO:0016787;GO:0016799	Unknown	Unknown Protein
gene:Solyc01g007280	3.0979	1.43655	2.85791	0.82421	0.258226	0.524453	2.53611	1.73122	3.57838	0.970638	0.413381	0.39935	-2.05103	0.0618256	-0.0422507	0.954405	-1.92282	0.0723858	0.128206	0.934839	-1.88057	0.0740686	GO:0003723;GO:0003735;GO:0005622;GO:0005840;GO:0006412;GO:0009507;GO:0009536;GO:0015935;GO:0019843;GO:0030529	Unknown	30S ribosomal protein S4 chloroplastic
gene:Solyc01g007290	15.9209	13.0078	12.5893	6.45458	11.375	13.6048	19.3644	15.676	18.828	9.9767	6.37341	11.4346	-0.250658	0.459952	0.247583	0.403769	-0.450839	0.197597	-0.200181	0.593765	-0.698422	0.0328915	GO:0006810;GO:0008137;GO:0009507;GO:0009535;GO:0009536;GO:0009579;GO:0016020;GO:0016491;GO:0016651;GO:0048038;GO:0055114	Unknown	NAD(P)H-quinone oxidoreductase subunit J
gene:Solyc01g007300	9.86149	7.92645	10.917	3.73148	8.32966	9.49751	9.04195	7.10303	14.6817	3.62539	3.15819	6.44098	-0.262297	0.521103	-0.0252392	0.946181	-0.989473	0.032215	-0.727176	0.14304	-0.964233	0.0333544	GO:0006810;GO:0008137;GO:0009507;GO:0009535;GO:0009536;GO:0009579;GO:0016020;GO:0016491;GO:0016651;GO:0046872;GO:0048038;GO:0051536;GO:0051539;GO:0055114	Unknown	NAD(P)H-quinone oxidoreductase subunit K chloroplastic
gene:Solyc01g007310	45.1419	24.5216	15.706	13.7259	18.7065	19.2147	30.4092	21.6231	26.0717	17.4576	20.6527	20.9493	-0.574298	0.0217175	-0.256444	0.255807	-0.402942	0.0959077	0.171356	0.532517	-0.146498	0.553235	GO:0006810;GO:0008137;GO:0009507;GO:0009535;GO:0009536;GO:0009579;GO:0016020;GO:0016021;GO:0016491;GO:0016651;GO:0048038;GO:0055114	Unknown	NAD(P)H-quinone oxidoreductase subunit 3
gene:Solyc01g007320	703.343	538.435	429.984	188.663	226.129	670.142	467.356	334.437	997.876	174.675	143.578	656.926	-0.473027	1.66e-17	-0.0217575	0.656732	-0.649024	5.63e-30	-0.175997	0.00565891	-0.627266	3.49e-29	GO:0000166;GO:0005524;GO:0006754;GO:0006810;GO:0006811;GO:0008553;GO:0009507;GO:0009535;GO:0009536;GO:0009579;GO:0015986;GO:0015991;GO:0015992;GO:0016020;GO:0016787;GO:0016820;GO:0017111;GO:0033178;GO:0045261;GO:0046034;GO:0046933	Unknown	ATP synthase subunit beta chloroplastic
gene:Solyc01g007330	175.193	115.889	157.182	73.027	65.9266	66.0302	113.435	156.704	120.852	125.115	133.416	164.009	-0.978103	6.68e-17	-0.325333	0.00109717	0.043346	0.657439	1.02145	8.77e-18	0.368679	0.000261797	GO:0000287;GO:0004497;GO:0009507;GO:0009536;GO:0009853;GO:0015977;GO:0015979;GO:0016491;GO:0016829;GO:0016984;GO:0019253;GO:0046872;GO:0055114	Unknown	Ribulose bisphosphate carboxylase large chain
gene:Solyc01g007340	1.26321	0.732219	1.31102	1.17629	1.34252	0.588098	1.16341	1.14714	0.729569	1.00927	0.821743	0.732785	0.0609322	0.957331	-0.249275	0.827699	-0.238393	0.841894	-0.299325	0.805319	0.0108812	0.992876	GO:0000166;GO:0003989;GO:0005524;GO:0006629;GO:0006631;GO:0006633;GO:0009317;GO:0009507;GO:0009509;GO:0009536;GO:0009570;GO:0009575;GO:0016874;GO:0046872;GO:2001295	Unknown	Acetyl-coenzyme A carboxylase carboxyl transferase subunit beta
gene:Solyc01g007350	10.3447	0	0	0	2.58685	3.50257	5.08125	2.8905	5.97457	3.88946	4.14117	0	-0.61378	0.396387	0.302873	0.606741	-0.2367	0.726022	0.37708	0.625023	-0.539573	0.388672	GO:0009507;GO:0009522;GO:0009535;GO:0009536;GO:0009579;GO:0015979;GO:0016020;GO:0016021	Unknown	Photosystem I reaction center subunit VIII
gene:Solyc01g007360	5.02197	4.93153	3.2703	2.51505	3.54585	3.80083	4.35311	3.6319	4.09473	3.99852	3.78426	4.34128	-0.272489	0.651535	-0.258667	0.652032	0.0033428	0.995346	0.275832	0.654835	0.26201	0.654425	GO:0009507;GO:0009522;GO:0009535;GO:0009536;GO:0009579;GO:0015979;GO:0016020;GO:0016021	Unknown	Photosystem I assembly protein ycf4
gene:Solyc01g007370	2.35136	2.57724	4.49617	2.04739	5.77304	4.19783	5.24988	5.25612	6.17285	3.37558	3.25174	7.93609	0.501434	0.422366	0.695371	0.227279	0.756426	0.204217	0.254992	0.649404	0.0610547	0.905773	GO:0006810;GO:0006811;GO:0009507;GO:0009528;GO:0009536;GO:0009706;GO:0015992;GO:0016020;GO:0016021	Unknown	Chloroplast envelope membrane protein A
gene:Solyc01g007380	4.11359	4.32377	3.94671	3.35628	6.30915	6.03549	5.25348	4.75091	9.66159	4.63995	4.06197	7.21185	0.493099	0.36647	0.539097	0.296334	0.490397	0.367579	-0.00270201	0.995799	-0.0487001	0.919873	GO:0005506;GO:0009055;GO:0009507;GO:0009535;GO:0009536;GO:0009579;GO:0015979;GO:0016020;GO:0016021;GO:0020037;GO:0022900;GO:0031361;GO:0046872	Unknown	Apocytochrome f
gene:Solyc01g007390	0	0	0	0	0	0	0	0	0	0	0	0	n.d.	n.d.	n.d.	n.d.	n.d.	n.d.	n.d.	n.d.	n.d.	n.d.	Unknown	Unknown	Unknown Protein
gene:Solyc01g007400	119.807	63.4936	189.473	109.287	154.078	150.671	184.953	172.165	197.699	64.3513	54.8127	119.143	0.302192	0.00330499	0.445593	3.16e-06	-0.516872	1.21e-05	-0.819063	1.12e-12	-0.962464	2e-19	Unknown	Unknown	Unknown Protein (AHRD V1) 3B contains Interpro domain(s) IPR002682 Photosystem II protein PsbJ
gene:Solyc01g007410	110.566	90.0985	152.11	96.5322	105.763	98.8606	125.492	124.177	167.393	110.991	90.2421	104.615	-0.077501	0.492536	0.113396	0.276115	-0.0773243	0.491931	0.000176702	0.998796	-0.19072	0.0767031	GO:0009507;GO:0009523;GO:0009535;GO:0009536;GO:0009539;GO:0009579;GO:0009767;GO:0015979;GO:0016020;GO:0016021;GO:0019684;GO:0020037;GO:0022900;GO:0030096;GO:0046872	K02707;	Cytochrome b559 subunit alpha
gene:Solyc01g007420	3.78834	7.02689	8.38768	0	3.78933	0	3.72162	0	8.75182	2.84873	3.03308	5.86027	-2.19057	0.00170127	-0.750585	0.147622	-0.58103	0.269555	1.60954	0.0416002	0.169555	0.772064	GO:0009055;GO:0009507;GO:0009512;GO:0009535;GO:0009536;GO:0009579;GO:0015979;GO:0016020;GO:0016021;GO:0022900	Unknown	Cytochrome b6-f complex subunit 6
gene:Solyc01g007430	23.1098	42.8658	38.3752	36.8909	138.695	46.9481	90.8113	38.7439	106.777	95.5788	83.2616	44.6864	1.24332	5.16e-14	1.05125	1.05e-10	1.22761	1.01e-13	-0.0157065	0.908468	0.176358	0.18916	GO:0009507;GO:0009512;GO:0009535;GO:0009536;GO:0009579;GO:0015979;GO:0016020;GO:0016021;GO:0022900	Unknown	Cytochrome b6-f complex subunit 5
gene:Solyc01g007440	174.376	184.826	275.773	225.341	336.385	134.952	342.611	180.975	446.006	196.689	179.501	173.409	0.284527	0.000319152	0.482558	3.38e-11	-0.0797137	0.34204	-0.364241	8.94e-06	-0.562272	8.57e-14	GO:0009507;GO:0009522;GO:0009535;GO:0009536;GO:0009579;GO:0015979;GO:0016020;GO:0016021	Unknown	Photosystem I reaction center subunit IX
gene:Solyc01g007450	3.42423	6.35151	0	3.64413	6.85025	6.95638	0	7.65435	3.95532	0	5.48312	5.29701	0.986747	0.080281	0.119929	0.84778	0.269703	0.67175	-0.717044	0.193058	0.149774	0.805668	GO:0003735;GO:0005622;GO:0005840;GO:0006412;GO:0009507;GO:0009536;GO:0030529	Unknown	50S ribosomal protein L33 chloroplastic
gene:Solyc01g007460	9.70008	6.29735	12.886	3.0969	4.85131	3.94118	11.4351	3.25246	8.96364	5.10593	3.88312	3.00105	-1.12983	0.0170574	-0.416448	0.296472	-1.13979	0.0159032	-0.00995957	0.986542	-0.723343	0.144909	GO:0003723;GO:0003735;GO:0005622;GO:0005840;GO:0006412;GO:0009507;GO:0009536;GO:0019843;GO:0030529	Unknown	30S ribosomal protein S18 chloroplastic
gene:Solyc01g007470	1.12516	2.08702	1.86839	1.79612	1.12545	1.14289	4.97403	5.03024	2.59933	0.846086	0.450421	0.435132	-0.171191	0.857949	1.18265	0.100895	-1.42425	0.229043	-1.25305	0.317141	-2.6069	0.00565502	GO:0003723;GO:0003735;GO:0005622;GO:0005840;GO:0006412;GO:0009507;GO:0009536;GO:0019843;GO:0030529	Unknown	50S ribosomal protein L20 chloroplastic
gene:Solyc01g007480	5.59419	12.1059	16.5146	9.9224	11.1913	7.57647	27.4783	16.6733	19.3855	4.20667	0	4.32689	-0.103324	0.776672	0.764864	0.0104352	-1.87479	0.000144535	-1.77147	0.000593602	-2.63965	3.96e-10	GO:0003723;GO:0003735;GO:0005622;GO:0005840;GO:0006412;GO:0009507;GO:0009536;GO:0015935;GO:0019843;GO:0030529	Unknown	Unknown Protein
gene:Solyc01g007490	30.3689	29.0887	28.9349	20.928	34.8587	28.4876	35.4585	29.7693	25.878	23.0238	24.3145	26.9548	0.0819041	0.708998	-0.0845007	0.694662	-0.122089	0.589922	-0.203993	0.373788	-0.0375883	0.867027	GO:0000166;GO:0004252;GO:0005524;GO:0006508;GO:0008233;GO:0008236;GO:0009507;GO:0009536;GO:0009570;GO:0016787	Unknown	ATP-dependent Clp protease proteolytic subunit
gene:Solyc01g007500	66.7007	40.1796	31.7363	26.096	42.8341	21.2527	49.9346	36.9153	48.804	26.772	16.1411	42.9644	-0.469441	0.0149083	-0.159289	0.360349	-0.562141	0.00398445	-0.0927007	0.669932	-0.402852	0.0398399	GO:0009507;GO:0009521;GO:0009523;GO:0009535;GO:0009536;GO:0009579;GO:0009767;GO:0015979;GO:0016020;GO:0016021;GO:0016168;GO:0018298;GO:0019684;GO:0022900	Unknown	Photosystem II CP47 chlorophyll apoprotein
gene:Solyc01g007510	500.951	51.6223	61.6192	59.2358	501.083	113.077	273.405	373.267	257.177	41.8557	222.822	129.156	0.283499	0.000421226	0.429271	9.12e-09	-0.512498	2.49e-08	-0.795997	8.43e-19	-0.941769	1.35e-29	GO:0009507;GO:0009523;GO:0009535;GO:0009536;GO:0009539;GO:0009579;GO:0015979;GO:0016020;GO:0016021	Unknown	PsbN
gene:Solyc01g007520	12.378	16.0717	2.74058	2.63457	7.42872	1.67641	9.72797	2.76691	5.71911	7.44631	3.9641	11.4886	-1.25897	0.00691107	-0.904169	0.0304169	-0.317205	0.421322	0.941761	0.0616123	0.586965	0.192685	GO:0009507;GO:0009523;GO:0009535;GO:0009536;GO:0009579;GO:0015979;GO:0016020;GO:0016021;GO:0042301;GO:0050821	Unknown	Photosystem II reaction center protein H
gene:Solyc01g007530	7.1117	4.3971	4.98618	4.28876	5.92797	2.72898	5.58916	4.50419	6.29795	3.03042	2.27755	4.21714	-0.198818	0.709326	-0.137216	0.784969	-0.663613	0.249273	-0.464795	0.447763	-0.526396	0.36082	GO:0005506;GO:0009055;GO:0009507;GO:0009535;GO:0009536;GO:0009579;GO:0015979;GO:0016020;GO:0016021;GO:0016491;GO:0020037;GO:0022900;GO:0022904;GO:0045158;GO:0046872	Unknown	Cytochrome b6
gene:Solyc01g007540	8.60322	2.21637	3.1747	3.0519	4.78082	3.2366	4.22585	4.27361	3.86461	3.95351	2.29602	7.02394	-0.187536	0.745562	-0.306804	0.585306	0.052314	0.924548	0.23985	0.682325	0.359118	0.527885	GO:0009055;GO:0009507;GO:0009535;GO:0009536;GO:0009579;GO:0009767;GO:0015979;GO:0016020;GO:0016021;GO:0016491;GO:0022900;GO:0022904;GO:0042651;GO:0045156	K02637;	Cytochrome b6-f complex subunit 4
gene:Solyc01g007550	37.2563	51.8292	51.5551	0	27.9495	44.1506	18.3	10.4101	64.552	21.0117	37.2859	28.8163	-0.813205	6.27e-05	-0.72077	0.000155254	-0.562432	0.00371158	0.250773	0.273855	0.158338	0.460358	GO:0003677;GO:0003899;GO:0006351;GO:0009507;GO:0009536;GO:0016740;GO:0016779;GO:0046983	Unknown	DNA-directed RNA polymerase subunit alpha
gene:Solyc01g007560	4.18025	3.55384	4.24205	1.4829	2.61334	1.88717	4.79106	3.89347	2.61549	3.79831	2.37069	2.15551	-0.850388	0.224938	-0.211957	0.72296	-0.396119	0.539353	0.454269	0.554183	-0.184162	0.778203	GO:0003677;GO:0003899;GO:0006351;GO:0009507;GO:0009536;GO:0016740;GO:0016779;GO:0046983	Unknown	DNA-directed RNA polymerase subunit alpha
gene:Solyc01g007570	5.64486	2.77161	2.94074	1.76687	3.65352	2.92313	7.17646	3.34013	5.36972	2.49693	2.92437	0.513657	-0.294145	0.652627	0.356056	0.522233	-0.807692	0.256431	-0.513547	0.504317	-1.16375	0.0749295	GO:0003723;GO:0003735;GO:0005622;GO:0005840;GO:0006412;GO:0009507;GO:0009536;GO:0019843;GO:0030529	Unknown	30S ribosomal protein S11 chloroplastic
gene:Solyc01g007580	1.5393	0.951735	0.568021	1.0921	0.513234	0	1.51219	0.573479	1.18536	1.54335	0	1.19059	-0.779478	0.569279	-0.0314616	0.978109	-0.0334982	0.977714	0.74598	0.596656	-0.00203661	0.99862	GO:0003723;GO:0003735;GO:0005622;GO:0005840;GO:0006412;GO:0009507;GO:0009536;GO:0019843;GO:0030529	Unknown	30S ribosomal protein S8
gene:Solyc01g007590	3.73335	0	2.06648	1.32437	1.86716	1.68542	4.27886	2.78178	7.18732	4.21106	2.98906	1.92507	-0.0992961	0.910575	1.16855	0.0840442	0.782451	0.300716	0.881747	0.264318	-0.386103	0.52199	GO:0003723;GO:0003735;GO:0005840;GO:0006412;GO:0009507;GO:0009536;GO:0015934;GO:0019843;GO:0030529	Unknown	50S ribosomal protein L14 chloroplastic
gene:Solyc01g007600	0.669159	0.620603	0.740785	0	2.008	1.35941	0	1.4958	0	0	0.535753	0	0.880506	0.484965	-0.569071	0.71258	-1.79362	0.369048	-2.67413	0.128757	-1.22455	0.569362	GO:0003735;GO:0005622;GO:0005840;GO:0006412;GO:0009507;GO:0009536;GO:0019843;GO:0030529	Unknown	50S ribosomal protein L16 chloroplastic
gene:Solyc01g007610	1.21767	0.79052	1.21321	0.90711	1.46159	0.247373	1.5551	1.08877	0.562613	0.640959	0.487457	1.31855	-0.14955	0.900545	-0.134816	0.905657	-0.268087	0.825655	-0.118537	0.926368	-0.133271	0.912775	GO:0003723;GO:0003735;GO:0005622;GO:0005840;GO:0006412;GO:0009507;GO:0009536;GO:0015935;GO:0019843;GO:0030529	Unknown	30S ribosomal protein S3 chloroplastic
gene:Solyc01g007620	9.31406	0	0	0	9.3165	0	0	10.4101	0	0	0	0	0.151113	0.82104	0.0323822	0.960259	-4.0908	0.00321001	-4.24192	0.00225464	-4.12319	0.0022245	GO:0003723;GO:0003735;GO:0005840;GO:0006412;GO:0009507;GO:0009536;GO:0015935;GO:0019843;GO:0030529	Unknown	30S ribosomal protein S19 chloroplastic
gene:Solyc01g007630	34.7037	30.6044	30.7346	24.492	30.4498	43.785	40.4325	34.8407	36.0073	21.7926	20.8632	26.1827	0.190501	0.356525	0.0843333	0.674132	-0.351854	0.119745	-0.542355	0.0157944	-0.436187	0.0450649	GO:0003723;GO:0003735;GO:0005622;GO:0005840;GO:0006412;GO:0009507;GO:0009536;GO:0015934;GO:0016740;GO:0030529	Unknown	50S ribosomal protein L2 chloroplastic
gene:Solyc01g007640	0.440574	0.685872	0.505151	0.200943	0.204606	0.266379	0.757425	0.597937	0.636133	0.307635	0.201566	0.231235	-1.12917	0.570921	0.159447	0.916395	-1.01123	0.603148	0.11794	0.961279	-1.17068	0.526382	GO:0000166;GO:0005524;GO:0009507;GO:0009509;GO:0009536;GO:0009570;GO:0009575;GO:0017111	Unknown	Ycf2
gene:Solyc01g007650	0	2.62431	18.7951	6.02271	19.8127	7.66463	13.899	3.16262	6.53703	8.51124	2.26551	4.37723	0.795979	0.0433248	0.0116659	0.97836	-0.370615	0.440465	-1.16659	0.00664497	-0.382281	0.414268	GO:0009507;GO:0009536	Unknown	Unknown Protein
gene:Solyc01g007660	8.87954	10.5468	7.76052	8.95241	11.6867	15.0852	14.5386	13.4067	10.9765	7.79003	6.98456	12.2298	0.544732	0.135832	0.389549	0.275935	0.118891	0.761527	-0.425841	0.244737	-0.270658	0.449152	GO:0006810;GO:0008137;GO:0009507;GO:0009535;GO:0009536;GO:0009579;GO:0016020;GO:0016021;GO:0016491;GO:0042773;GO:0048038;GO:0055114	Unknown	NAD(P)H-quinone oxidoreductase subunit 2 chloroplastic
gene:Solyc01g007670	197.504	186.807	178.299	159.309	174.429	168.242	288.343	250.528	119.953	187.12	208.642	107.6	-0.01377	0.876269	0.0996383	0.227952	-0.0319322	0.717916	-0.0181621	0.841797	-0.13157	0.120983	GO:0003723;GO:0003735;GO:0005622;GO:0005840;GO:0006412;GO:0009507;GO:0009536;GO:0015935;GO:0019843;GO:0030529	Unknown	30S ribosomal protein S7 chloroplastic
gene:Solyc01g007680	1.61018	0	0	0	0	0	0	0	0	0.403605	0	0	n.d.	n.d.	n.d.	n.d.	-1.8676	0.41092	n.d.	n.d.	n.d.	n.d.	Unknown	Unknown	Unknown Protein
gene:Solyc01g007690	437.882	406.108	132.205	0	119.454	0	312.851	177.967	45.9815	29.9341	0	61.579	-2.87998	3.34e-150	-0.990906	4.6e-39	-3.28651	7.46e-171	-0.406534	0.0416037	-2.29561	3.19e-63	Unknown	Unknown	Unknown Protein
gene:Solyc01g007700	3358.54	672.898	1385.04	616.621	766.767	638.89	993.593	1743.63	1249.71	2586.25	2576.07	730.726	-1.27064	1.05e-281	-0.570195	4.51e-81	0.250265	2.7e-20	1.5209	0	0.820461	2.48e-173	Unknown	Unknown	Unknown Protein
gene:Solyc01g007710	1699.2	281.53	342.015	313.493	458.15	237.185	483.49	331.248	612.061	206.655	151	341.765	-1.05242	1.01e-90	-0.831168	9.25e-68	-1.60299	2.44e-173	-0.550578	5.2e-15	-0.771825	4.45e-33	Unknown	Unknown	Unknown Protein
gene:Solyc01g007720	82.22	41.8648	41.0485	1.71569	4.83774	3.27513	91.8583	59.4616	100.559	0	0	2.49388	-3.91977	3.01e-34	0.48098	0.000756206	-5.92049	4.36e-39	-2.00072	0.0291135	-6.40147	8.22e-56	GO:0009507;GO:0009536	Unknown	Unknown Protein
gene:Solyc01g007730	1260.47	216.78	228.093	151.094	214.752	134.834	307.867	253.507	399.992	76.8167	65.1532	152.667	-1.61737	1.7e-128	-0.955024	4.8e-63	-2.40445	2.42e-216	-0.787079	4.01e-14	-1.44942	1.33e-60	GO:0009507;GO:0009536	Unknown	Unknown Protein
gene:Solyc01g007740	54.7658	49.9882	49.3081	11.8041	14.0418	18.543	52.4392	48.0386	43.4412	17.5937	19.4261	15.0134	-1.64451	2.22e-13	-0.226375	0.175544	-1.4374	2.56e-11	0.207105	0.481609	-1.21103	3.16e-08	GO:0004601;GO:0005515;GO:0009409;GO:0009507;GO:0009536;GO:0009570;GO:0009579;GO:0009941;GO:0010319;GO:0016209;GO:0016491;GO:0042742;GO:0042744;GO:0048046;GO:0051920;GO:0055114	K03386;	Peroxiredoxin
gene:Solyc01g007750	59.3891	33.2022	36.0989	1.18137	3.05351	2.91289	37.4869	22.4878	45.3596	2.71293	2.11083	5.79556	-4.01953	1.85e-27	-0.417047	0.0273351	-3.47053	4.3e-25	0.548998	0.427053	-3.05349	4.24e-18	Unknown	Unknown	Unknown Protein
gene:Solyc01g007760	13.9105	15.1686	12.8795	12.1122	12.6492	13.359	14.0796	11.8726	10.6146	11.9818	10.9347	13.1067	0.012332	0.969488	-0.326552	0.316246	-0.0914335	0.779811	-0.103765	0.756862	0.235118	0.486665	GO:0003677;GO:0003700;GO:0005515;GO:0005634;GO:0005667;GO:0005737;GO:0006351;GO:0006355;GO:0007049;GO:0045893;GO:0051446	K06620;	Transcription factor E2F
gene:Solyc01g007770	35.1864	23.0528	36.8085	80.7323	76.2033	51.808	21.2474	25.6166	27.2201	62.3854	47.0387	57.4268	1.28574	7.19e-14	-0.487607	0.0284983	0.940443	2.28e-07	-0.345301	0.0207713	1.42805	1.42e-13	Unknown	Unknown	Unknown Protein
gene:Solyc01g007780	8.53269	3.44066	6.98183	20.1353	22.6361	19.0929	7.28905	4.97571	7.71347	13.3906	17.8215	20.6599	1.85725	9.79e-08	-0.052283	0.909952	1.58097	1.42e-05	-0.27628	0.308105	1.63325	5.34e-06	GO:0005575;GO:0008150	Unknown	Unknown Protein
gene:Solyc01g007790	1.40439	1.56298	0.466416	0.597833	0.421429	0.760815	1.37966	1.88359	0.324443	1.47849	2.36126	0.868996	-0.797125	0.538731	-0.0648633	0.952482	0.584149	0.565692	1.38127	0.249342	0.649013	0.518164	Unknown	Unknown	Unknown Protein
gene:Solyc01g007800	3.60614	2.22964	3.65946	0.31981	0.901771	0.610495	1.4761	2.01525	1.7356	0.451953	0.240601	0.232434	-2.22299	0.0259691	-0.989355	0.19785	-3.23109	0.00637905	-1.0081	0.57292	-2.24174	0.102577	Unknown	Unknown	Unknown Protein
gene:Solyc01g007810	9.60851	9.88595	7.14672	0	0	0.203332	3.9822	7.55099	5.89623	0	0.240404	0.116122	-6.88294	2.6e-07	-0.740253	0.0919775	-6.0949	1.55e-07	0.788041	0.841152	-5.35465	3.3e-05	Unknown	Unknown	Unknown Protein
gene:Solyc01g007820	0	0	0	0	0	3.21214	0	0	0	0	1.89889	0	n.d.	n.d.	n.d.	n.d.	n.d.	n.d.	-0.780507	0.547708	n.d.	n.d.	Unknown	Unknown	Unknown Protein
gene:Solyc01g007830	0	0	0	0	0	0	0	0	0	0	0	0	n.d.	n.d.	n.d.	n.d.	n.d.	n.d.	n.d.	n.d.	n.d.	n.d.	Unknown	Unknown	Unknown Protein
gene:Solyc01g007840	21.3131	14.8986	18.4881	12.8643	21.7959	13.4633	14.0626	13.3327	19.2908	17.4621	16.5546	20.7906	-0.0340587	0.904758	-0.356662	0.213756	0.131439	0.633408	0.165498	0.561029	0.488101	0.0882213	GO:0000289;GO:0003676;GO:0003723;GO:0004518;GO:0004527;GO:0004535;GO:0005634;GO:0005737;GO:0006351;GO:0006355;GO:0008408;GO:0009607;GO:0009611;GO:0009612;GO:0009693;GO:0009873;GO:0010200;GO:0010228;GO:0016787;GO:0042742;GO:0046872;GO:0090305	K12581;	CCR4-NOT transcription complex subunit 7
gene:Solyc01g007850	1.38945	2.98418	1.90247	1.94563	1.42638	1.38658	2.98139	3.43284	2.66084	1.37477	1.63939	1.18781	-0.248599	0.775617	0.403921	0.586349	-0.450196	0.616878	-0.201597	0.834491	-0.854117	0.297251	GO:0005575;GO:0008150	Unknown	Unknown Protein
gene:Solyc01g007860	571.243	326.368	510.738	318.35	450.571	273.439	392.399	339.702	438.719	277.41	309.677	311.308	-0.283416	1.3e-06	-0.394605	4.06e-12	-0.519976	1.2e-17	-0.23656	0.000309427	-0.125371	0.0486115	GO:0005515;GO:0005829;GO:0006301;GO:0006396;GO:0006511;GO:0016881;GO:0022402;GO:0031372	K10704;	Ubiquitin-conjugating enzyme family protein-like
gene:Solyc01g007870	2.32478	2.69511	3.86043	2.47407	1.74404	1.18071	3.42575	2.59835	2.68535	3.93338	0.930652	0.449532	-0.567232	0.464129	-0.15615	0.820365	-0.612325	0.431295	-0.0450928	0.959206	-0.456175	0.55901	Unknown	Unknown	Unknown Protein
gene:Solyc01g007880	7.30313	9.70824	7.43806	0.569956	0.974006	1.71444	11.527	11.2643	12.5975	0.475952	0.155924	0.866132	-2.75683	5.35e-05	0.405372	0.280984	-3.90008	2.54e-06	-1.14325	0.404907	-4.30545	1.16e-08	GO:0005515;GO:0005525;GO:0005737;GO:0009507;GO:0009527;GO:0009536;GO:0009570;GO:0009707;GO:0010020;GO:0016020;GO:0035452;GO:0043234;GO:0043621;GO:0051258	Unknown	MORN repeat protein
gene:Solyc01g007890	19.644	25.6717	21.4996	3.68223	4.1308	6.57563	15.3507	20.3339	9.41153	5.87514	3.3064	3.2805	-2.06451	1.72e-08	-0.695295	0.0115339	-2.29403	1.51e-09	-0.229521	0.680587	-1.59874	0.000131957	Unknown	Unknown	Unknown Protein
gene:Solyc01g007900	10.9513	9.73344	11.45	17.1581	15.8227	11.1239	6.72401	9.52	8.08184	13.2676	9.01157	8.11747	0.607534	0.0675068	-0.529763	0.169558	0.0483848	0.894475	-0.559149	0.0972486	0.578148	0.138718	GO:0003723;GO:0003735;GO:0005622;GO:0005840;GO:0006412;GO:0009507;GO:0009536;GO:0019843;GO:0030529	Unknown	Tobamovirus multiplication protein (Fragment)
gene:Solyc01g007910	35.0891	45.6572	42.4685	248.857	230.496	151.168	42.3171	30.5843	47.7907	202.424	174.956	237.678	2.5061	1.38e-93	-0.157964	0.392325	2.44815	2.77e-88	-0.0579505	0.478412	2.60612	4.56e-99	GO:0000166;GO:0003824;GO:0003878;GO:0004775;GO:0005524;GO:0005739;GO:0006099;GO:0006104;GO:0006105;GO:0008152;GO:0016874;GO:0048037	Unknown	Succinyl-CoA ligase
gene:Solyc01g007920	20.9607	25.5292	26.2795	9.1377	6.31511	11.2868	32.2517	36.6932	30.9209	12.3436	15.3665	12.6963	-1.29362	2.51e-05	0.328539	0.136883	-0.720141	0.00931053	0.573477	0.107066	-1.04868	4.05e-05	GO:0003824;GO:0008152;GO:0008908;GO:0016787	K01252;	Isochorismatase family protein
gene:Solyc01g007930	16.3953	10.2111	18.6802	15.0284	21.3075	11.6697	10.1107	6.55406	7.32646	11.9688	11.8811	11.2927	0.234854	0.43155	-1.0447	0.00326962	-0.237257	0.462432	-0.47211	0.138072	0.807441	0.0326188	GO:0006944;GO:0008150;GO:0010200;GO:0048193	Unknown	Sel1 domain protein repeat-containing protein
gene:Solyc01g007940	0.513296	0.158683	0.284119	0	0.0855718	0	0.588299	0.382466	0.296454	0	0.068494	0	-3.33122	0.382221	0.278316	0.886143	-3.6745	0.362025	-0.343286	0.962868	-3.95282	0.292037	GO:0001666;GO:0003824;GO:0004021;GO:0005773;GO:0005777;GO:0006545;GO:0006833;GO:0008453;GO:0008483;GO:0009058;GO:0009507;GO:0009651;GO:0009750;GO:0009853;GO:0016020;GO:0016740;GO:0019344;GO:0030170;GO:0042744;GO:0042853;GO:0044242;GO:0047958;GO:0048046;GO:0005829	K14272;	Alanine aminotransferase 2
gene:Solyc01g007950	0.297162	0.354342	0.469957	10.9331	11.6348	12.6488	0.417041	0.616814	0.686503	6.86334	7.64739	3.67749	5.12354	2.98e-10	0.48921	0.777385	4.14816	1.54e-05	-0.975384	0.0161692	3.65895	2.14e-05	GO:0004601;GO:0005576;GO:0006598;GO:0006979;GO:0009698;GO:0010167;GO:0015706;GO:0016491;GO:0020037;GO:0042398;GO:0046872;GO:0055114	K00430;	Peroxidase 1
gene:Solyc01g007960	0.0595105	0.165577	0.131761	17.6697	18.1555	12.4927	0.23385	0.332567	0.343703	16.5128	7.48047	15.2356	7.23184	4.91e-13	1.22263	0.650838	6.90907	5.62e-11	-0.322771	0.296551	5.68644	8.71e-12	GO:0000166;GO:0004672;GO:0004674;GO:0005524;GO:0005886;GO:0006457;GO:0006468;GO:0006857;GO:0009408;GO:0009506;GO:0009644;GO:0010193;GO:0016020;GO:0016021;GO:0016301;GO:0016310;GO:0016740;GO:0016772;GO:0034976;GO:0042542;GO:0046777	Unknown	Serine/threonine kinase receptor-like protein
gene:Solyc01g007970	0.118212	0	0.0654329	0	0	0.240151	0.0580652	0	0.0682736	0.311124	0.0946452	0.320015	0.537758	0.903796	-0.667741	0.898312	2.11123	0.531614	1.57347	0.618267	2.77897	0.452654	GO:0000166;GO:0004672;GO:0004674;GO:0005524;GO:0005886;GO:0006457;GO:0006468;GO:0006857;GO:0009408;GO:0009506;GO:0009644;GO:0010193;GO:0016020;GO:0016021;GO:0016301;GO:0016310;GO:0016740;GO:0016772;GO:0034976;GO:0042542;GO:0046777	Unknown	Serine/threonine-protein kinase receptor
gene:Solyc01g007980	0.730362	2.20143	2.82988	3.82155	5.41827	9.2734	4.36478	3.33325	1.40607	7.50589	5.55517	4.18972	1.83473	0.00382887	0.531909	0.482708	1.71071	0.00807886	-0.124023	0.797198	1.1788	0.0404257	GO:0000166;GO:0004672;GO:0004674;GO:0005524;GO:0005886;GO:0006457;GO:0006468;GO:0006857;GO:0009408;GO:0009506;GO:0009644;GO:0010193;GO:0016020;GO:0016021;GO:0016301;GO:0016310;GO:0016740;GO:0016772;GO:0034976;GO:0042542;GO:0046777	Unknown	Serine/threonine-protein kinase receptor
gene:Solyc01g007990	1.39986	1.8063	2.08872	7.57833	4.01804	4.61609	3.16895	2.44892	3.37456	6.72784	5.75008	5.69614	1.76517	0.00840788	0.635993	0.41265	1.90782	0.00338794	0.142649	0.772064	1.27182	0.0255354	GO:0000166;GO:0004672;GO:0004674;GO:0005524;GO:0005886;GO:0006457;GO:0006468;GO:0006857;GO:0009408;GO:0009506;GO:0009644;GO:0010193;GO:0016020;GO:0016021;GO:0016301;GO:0016310;GO:0016740;GO:0016772;GO:0034976;GO:0042542;GO:0046777	Unknown	S-receptor kinase-like protein 1
gene:Solyc01g008000	810.534	491.352	788.301	848.062	844.629	591.944	530.041	475.019	500.495	608.216	531.681	587.522	0.279067	1.55e-10	-0.601456	1.93e-35	-0.146407	0.00174669	-0.425474	1.44e-20	0.455049	2.81e-19	GO:0000166;GO:0005507;GO:0005525;GO:0005622;GO:0005773;GO:0005794;GO:0005886;GO:0006471;GO:0006810;GO:0006886;GO:0007264;GO:0015031;GO:0016020;GO:0016192;GO:0046686	K07977;	ADP-ribosylation factor
gene:Solyc01g008010	34.6852	39.5403	29.4384	35.6823	26.3099	46.3887	47.2782	46.6817	57.4264	38.4715	37.1428	55.4439	0.214932	0.277779	0.418201	0.0217145	0.466901	0.0134401	0.251969	0.177575	0.0486993	0.776527	Unknown	Unknown	Unknown Protein
gene:Solyc01g008020	84.8083	103.639	112.884	201.215	180.14	120.265	92.8223	92.6693	105.799	175.264	141.792	142.69	0.88598	1.05e-17	-0.177011	0.135149	0.738093	2.89e-12	-0.147886	0.112169	0.915104	8.15e-18	GO:0005337;GO:0005773;GO:0005774;GO:0006810;GO:0010174;GO:0016020;GO:0016021	K15014;	Equilibrative nucleoside transporter 1
gene:Solyc01g008030	0	0	2.86299	2.75225	0	0	0	0	0	0	2.07058	0	0.0938242	0.938545	n.d.	n.d.	-0.338881	0.795404	-0.432705	0.743151	n.d.	n.d.	Unknown	Unknown	Unknown Protein
gene:Solyc01g008040	0	0	0.124358	0.71729	0.674183	0.22821	0	0.251107	0	0.337889	0.269817	0.347545	3.85388	0.205412	0.885683	0.855133	3.06999	0.376797	-0.783888	0.668282	2.1843	0.452823	GO:0008150	Unknown	Unknown Protein
gene:Solyc01g008050	0	0.365941	0	0.314934	0.0986691	0.267194	0	0	0	0.222531	0.31591	0.381484	1.04635	0.716927	n.d.	n.d.	1.45851	0.5859	0.412163	0.857378	n.d.	n.d.	Unknown	Unknown	Unknown Protein
gene:Solyc01g008060	9.69956	12.4032	9.43623	18.6117	15.8762	20.0034	12.2718	14.7831	12.9015	19.6712	24.8271	12.5037	0.939625	0.00300459	0.21317	0.533404	0.982483	0.00170589	0.0428581	0.875385	0.769312	0.00905385	Unknown	Unknown	Phosphoglycerate mutase
gene:Solyc01g008070	27.3045	30.7055	33.7027	50.8262	43.87	39.8145	25.7956	34.5583	30.99	40.9214	40.5228	41.8701	0.703263	0.000277783	-0.133933	0.529783	0.555753	0.0049474	-0.147509	0.411923	0.689686	0.000484138	Unknown	Unknown	Unknown Protein
gene:Solyc01g008080	4000.72	2301.91	3069.27	1837.29	1990.35	1795.93	2033.15	1616.67	2216.73	1776.99	1684.71	1809.14	-0.58612	1.06e-132	-0.803949	5.58e-253	-0.701702	2.85e-183	-0.115582	2.88e-05	0.102247	0.000179217	GO:0001510;GO:0003735;GO:0005618;GO:0005622;GO:0005840;GO:0006412;GO:0009506;GO:0009664;GO:0022626;GO:0022627;GO:0030529;GO:0042545;GO:0046872;GO:0005829	K02978;	Ribosomal protein S27
gene:Solyc01g008090	5052.83	2847.72	2920.98	3017.83	2435.99	2429.91	2461.96	1801.73	2680.94	2741.32	2568.04	2988.46	-0.306219	2.54e-47	-0.768054	7.18e-270	-0.254494	5e-34	0.0517254	0.0224763	0.513561	3.43e-107	GO:0001510;GO:0003735;GO:0005618;GO:0005622;GO:0005840;GO:0006412;GO:0009506;GO:0009664;GO:0022626;GO:0022627;GO:0030529;GO:0042545;GO:0046872;GO:0005829	K02978;	Ribosomal protein S27
gene:Solyc01g008100	51.2307	58.6425	59.2691	21.8574	32.0853	30.3165	61.8904	63.1916	75.1702	48.5889	42.6801	30.3435	-0.854596	4.66e-06	0.115461	0.44242	-0.347339	0.041367	0.507257	0.0123672	-0.4628	0.00452152	GO:0005773;GO:0008150	Unknown	Transferase transferring glycosyl groups
gene:Solyc01g008110	230.411	379.675	260.567	154.113	214.009	239.979	539.721	672.282	720.49	305.604	203.81	334.551	-0.367052	1.19e-06	1.02217	7.21e-73	0.083692	0.229482	0.450744	3.35e-09	-0.938482	5.77e-61	GO:0004497;GO:0005506;GO:0005783;GO:0005886;GO:0006629;GO:0006694;GO:0008168;GO:0008202;GO:0008398;GO:0009055;GO:0016020;GO:0016021;GO:0016126;GO:0016491;GO:0016705;GO:0016740;GO:0020037;GO:0032259;GO:0046872;GO:0055114	Unknown	Cytochrome P450-like protein
gene:Solyc01g008120	6.56644	12.6377	10.3101	20.2564	18.9103	14.3861	13.8713	15.0141	13.3355	11.4731	10.2226	12.5976	1.01029	0.00178213	0.388426	0.257768	0.345122	0.339792	-0.665164	0.0328222	-0.0433042	0.895629	GO:0003712;GO:0004402;GO:0005634;GO:0006351;GO:0006355;GO:0008270;GO:0016568;GO:0016573;GO:0016740;GO:0016746;GO:0046872	K04498;	Histone acetyltransferase
gene:Solyc01g008130	0.481636	0.446687	0.60936	5.34533	4.26704	4.42634	1.08149	0.307607	1.19215	4.34612	4.02142	3.5124	3.34132	0.000411768	0.61919	0.668235	3.0783	0.00180395	-0.263011	0.643176	2.45911	0.00448457	Unknown	Unknown	DEP domain-containing protein 1B
gene:Solyc01g008140	5.13839	7.41703	5.60285	20.5167	16.6558	13.5782	5.00994	6.3044	5.31058	11.737	10.7025	15.24	1.63354	1.01e-05	-0.255399	0.601643	1.18176	0.00303848	-0.451776	0.143113	1.43716	0.000414078	GO:0000166;GO:0004672;GO:0004674;GO:0005524;GO:0005886;GO:0006468;GO:0016020;GO:0016021;GO:0016301;GO:0016310;GO:0016740;GO:0016772	Unknown	Receptor kinase
gene:Solyc01g008150	223.538	190.04	278.398	0	0	12.6145	192.15	489.275	268.967	0	0	7.20407	-5.62683	9.02e-157	0.329681	4.14e-06	-6.45716	5.7e-156	-0.830327	0.208918	-6.78684	6.5e-202	Unknown	Unknown	Unknown Protein
gene:Solyc01g008160	22.4876	20.3472	14.4207	9.92291	6.172	10.4925	21.8221	16.245	21.2238	9.38302	7.35546	14.7419	-0.955936	0.00340489	-0.0777232	0.77111	-0.734355	0.0189568	0.221581	0.559114	-0.656631	0.0340416	Unknown	Unknown	Tetratricopeptide repeat-containing protein
gene:Solyc01g008170	13.2723	11.9057	11.08	11.0566	11.5347	9.72436	12.4508	13.0103	16.6503	8.5079	6.61967	10.8126	-0.0153306	0.964911	0.0877918	0.787844	-0.354505	0.335695	-0.339174	0.371047	-0.442297	0.211755	GO:0000085;GO:0003676;GO:0003677;GO:0005575;GO:0006355;GO:0008150;GO:0008270;GO:0009640;GO:0010388;GO:0016567;GO:0016571;GO:0016579;GO:0043687;GO:0045893;GO:0046872	Unknown	Zinc finger CCCH domain-containing protein 17
gene:Solyc01g008180	4.27575	5.59417	4.14174	1.54386	2.21481	3.15395	8.70093	8.53376	7.58477	3.96164	4.46255	2.59846	-0.868588	0.181401	0.696724	0.140108	-0.21755	0.706858	0.651038	0.345798	-0.914274	0.0678408	Unknown	Unknown	DNA-binding protein (Fragment)
gene:Solyc01g008190	21.4615	21.6164	25.0361	33.8912	47.0892	26.566	27.658	21.4078	26.123	24.6415	16.9981	26.0597	0.809671	0.000238874	0.0144468	0.952211	0.119796	0.628321	-0.689875	0.00178735	0.10535	0.662106	Unknown	Unknown	Unknown Protein
gene:Solyc01g008200	9.03332	4.56972	3.63645	14.8571	7.39283	5.00492	6.45398	7.34277	3.79432	5.55775	1.97247	8.25727	0.811531	0.0638643	-0.0989935	0.839467	0.00167144	0.997344	-0.80986	0.0706269	0.100665	0.840063	Unknown	Unknown	Unknown Protein
gene:Solyc01g008210	2.213	4.3614	5.51223	4.41585	3.59707	1.31126	3.26104	5.25602	5.43201	3.74427	2.65772	2.78147	-0.223628	0.720818	0.0786372	0.889488	-0.267696	0.670046	-0.0440676	0.947614	-0.346333	0.567184	Unknown	Unknown	Unknown Protein
gene:Solyc01g008220	0	0.25453	0.30382	0	0.274516	0	0	0.30674	0.31701	0.412749	0.87892	0	-0.873544	0.78864	0.0316785	0.990479	1.3386	0.545238	2.21215	0.402771	1.30692	0.543136	Unknown	Unknown	Unknown Protein
gene:Solyc01g008230	45.8802	53.1445	46.1546	12.7638	21.5179	27.9748	50.4957	51.9175	61.5723	28.9175	16.6138	13.2522	-1.0708	3.04e-07	0.0476128	0.771798	-1.17575	3e-08	-0.104942	0.68911	-1.22336	2.63e-09	GO:0003677;GO:0003700;GO:0005575;GO:0005634;GO:0006351;GO:0006355	Unknown	TCP family transcription factor
gene:Solyc01g008240	0	0	0	0	0	0	0	0	0	0	0	0	n.d.	n.d.	n.d.	n.d.	n.d.	n.d.	n.d.	n.d.	n.d.	n.d.	GO:0005215;GO:0006810;GO:0006863;GO:0008643;GO:0015293;GO:0016020;GO:0016021;GO:0022857;GO:0022891;GO:0055085	Unknown	Solute carrier family 2 2C facilitated glucose transporter member 3
gene:Solyc01g008250	258.741	337.791	271.133	24.3056	23.1455	50.2641	371.09	305.646	400.577	47.2291	39.2179	38.8165	-2.99975	4.24e-139	0.184108	0.00499346	-2.66357	2.44e-124	0.336183	0.0830631	-2.84767	2.82e-158	GO:0006662;GO:0006833;GO:0008047;GO:0009055;GO:0009507;GO:0009536;GO:0009570;GO:0009651;GO:0009750;GO:0015035;GO:0022900;GO:0043085;GO:0045454;GO:0009534	Unknown	Thioredoxin X
gene:Solyc01g008260	16.3675	13.5298	12.2109	1.13599	4.98271	5.05991	13.9819	20.282	15.618	8.29445	5.12781	4.67855	-1.76263	5.65e-05	0.116296	0.699444	-1.08944	0.00500006	0.673185	0.213338	-1.20574	0.00117088	GO:0005634;GO:0005737;GO:0005794;GO:0008284;GO:0032968;GO:0034244	Unknown	Unknown Protein
gene:Solyc01g008270	44.7894	32.3527	40.525	28.8744	26.2776	34.4131	34.2697	29.8435	28.8529	24.6126	26.895	29.6463	-0.242967	0.227271	-0.468054	0.0189096	-0.407372	0.048296	-0.164405	0.456851	0.0606821	0.78121	GO:0005829;GO:0006457;GO:0016272;GO:0051082	K04797;	Prefoldin subunit 5
gene:Solyc01g008280	15.7482	13.3712	23.0814	30.3323	36.2746	17.949	22.8794	22.6834	24.5959	23.601	22.5533	25.8194	0.846569	0.000713427	0.29843	0.254937	0.592005	0.0230364	-0.254564	0.270444	0.293574	0.22423	GO:0000413;GO:0003755;GO:0005737;GO:0006457;GO:0016853;GO:0019211	Unknown	Serine/threonine-protein phosphatase 2A activator 2
gene:Solyc01g008290	8.72708	6.19424	8.08387	7.29734	6.68063	5.48762	4.7241	3.08546	6.68614	5.42412	4.84827	11.5715	-0.090298	0.838563	-0.794454	0.095954	0.0538771	0.900453	0.144175	0.748293	0.848331	0.078845	GO:0003824;GO:0004152;GO:0004158;GO:0005739;GO:0005743;GO:0006164;GO:0006207;GO:0006221;GO:0006222;GO:0006355;GO:0009220;GO:0016020;GO:0016021;GO:0016491;GO:0042991;GO:0043687;GO:0044205;GO:0045893;GO:0055114	K00254;	Dihydroorotate dehydrogenase
gene:Solyc01g008300	0.167472	1.24256	1.11239	58.6365	68.6814	54.6624	1.15166	1.49743	1.35413	68.76	60.2037	25.6475	6.32356	9.79e-47	0.538232	0.638005	6.0663	6.77e-40	-0.257266	0.102439	5.52807	8.94e-42	GO:0005575;GO:0016740;GO:0016746;GO:0016747;GO:0048767	Unknown	Hydroxycinnamoyl CoA shikimate/quinate hydroxycinnamoyltransferase-like protein
gene:Solyc01g008310	10.035	11.0162	10.958	16.4187	10.9936	13.8682	8.98644	8.24023	10.8817	12.5767	8.96354	12.0385	0.517709	0.125792	-0.315606	0.396652	0.197668	0.578889	-0.320041	0.338495	0.513275	0.162366	GO:0000166;GO:0000287;GO:0003723;GO:0004812;GO:0004826;GO:0005524;GO:0005737;GO:0005829;GO:0006412;GO:0006432;GO:0016874	K01890;	Phenylalanyl-tRNA synthetase beta chain
gene:Solyc01g008320	2.34493	3.7871	2.55117	8.43312	6.95574	6.16004	3.17742	3.88611	3.17563	4.83393	3.91672	4.34665	1.46205	0.0079984	0.109679	0.868824	0.721577	0.24788	-0.740473	0.136863	0.611898	0.306492	Unknown	Unknown	DDHD domain containing 1
gene:Solyc01g008330	30.4458	41.0839	36.0009	47.5373	43.6431	36.569	43.1543	39.7414	53.137	34.5923	29.8325	38.3311	0.399305	0.033984	0.211087	0.254965	0.0630807	0.751131	-0.336224	0.0777361	-0.148006	0.429327	GO:0000166;GO:0003824;GO:0003989;GO:0004075;GO:0005524;GO:0006629;GO:0006631;GO:0006633;GO:0008152;GO:0009507;GO:0009536;GO:0009570;GO:0009941;GO:0016874;GO:0046872;GO:2001295	K01961;	Acetyl-CoA carboxylase biotin carboxylase
gene:Solyc01g008340	6.81618	10.0092	6.28815	10.0749	10.4163	11.1547	13.2063	8.46476	7.65466	17.7972	17.2814	18.1593	0.604016	0.123403	0.215309	0.590077	1.33232	0.000109042	0.728306	0.0221953	1.11701	0.000564269	GO:0006810;GO:0008137;GO:0009507;GO:0009535;GO:0009536;GO:0009579;GO:0016020;GO:0016491;GO:0016651;GO:0048038;GO:0055114	K05581;	50S ribosomal protein L19
gene:Solyc01g008350	0	0	0	0	0	0	0	0	0	0	0	0	n.d.	n.d.	n.d.	n.d.	n.d.	n.d.	n.d.	n.d.	n.d.	n.d.	Unknown	Unknown	Unknown Protein
gene:Solyc01g008360	52.5852	57.2758	65.6598	82.6419	124.158	85.7108	85.8983	72.4414	100.294	114.95	122.389	71.4136	0.887583	5.64e-11	0.431149	0.0020278	0.943416	1.68e-12	0.0558333	0.6352	0.512267	2.35e-05	GO:0000166;GO:0003676;GO:0003723;GO:0005634;GO:0006397;GO:0008150;GO:0008380	K12833;	Pre-mRNA branch site p14-like protein
gene:Solyc01g008370	26.4076	27.6686	23.3873	63.4985	55.399	45.2379	22.1563	27.9197	22.589	58.8219	54.7429	57.4114	1.23403	1.3e-10	-0.220376	0.34925	1.27081	2.3e-11	0.0367805	0.815502	1.49119	1.06e-14	GO:0000502;GO:0005829;GO:0009965;GO:0042023;GO:0043161;GO:0043248;GO:0051510;GO:0051788;GO:0080129	K03038;	26S proteasome regulatory subunit
gene:Solyc01g008380	0	0	0.508202	0.488545	0.459185	1.8652	0.450979	1.02617	2.65132	0.345204	0.735088	0.355069	2.61933	0.160098	2.89401	0.0876411	1.62655	0.461045	-0.992789	0.490339	-1.26747	0.331466	GO:0003674;GO:0005575	Unknown	Unknown Protein
gene:Solyc01g008390	0	0	0.0506401	0.194726	0.137267	0.061953	0.0449382	0.0511267	0.0528386	0.103194	0.219745	0.247667	3.11038	0.566423	1.42791	0.836529	3.62275	0.4639	0.512368	0.862715	2.19484	0.560603	GO:0002237;GO:0005886;GO:0007165;GO:0010103;GO:0010200;GO:0016020;GO:0016021;GO:0048443	Unknown	Leucine-rich repeat receptor-like protein kinase PEPR1
gene:Solyc01g008400	0	0	0	0	0	5.40468	0	0	0	0	0	0	3.58494	0.0241732	n.d.	n.d.	n.d.	n.d.	-3.45634	0.0298525	n.d.	n.d.	Unknown	Unknown	Unknown Protein
gene:Solyc01g008410	0.10646	0	0	0.113297	0.053244	0	0	0	0	0.120083	0.21309	0	0.796301	0.886673	n.d.	n.d.	1.77457	0.705695	0.978266	0.815984	n.d.	n.d.	GO:0002237;GO:0005886;GO:0007165;GO:0010103;GO:0010200;GO:0016020;GO:0016021;GO:0048443	Unknown	Leucine-rich repeat receptor-like protein kinase PEPR1
gene:Solyc01g008420	0.222232	0.343511	0.49204	0	0	0.15049	0.0727728	0.579562	0.427834	0.222817	0.177927	0.114592	-2.66257	0.409447	-0.0979066	0.960411	-0.908852	0.701758	1.75372	0.650115	-0.810945	0.730848	GO:0005216;GO:0005886;GO:0006810;GO:0006811;GO:0006855;GO:0015238;GO:0015297;GO:0016020;GO:0016021;GO:0019761;GO:0055085	Unknown	Mate efflux family protein
gene:Solyc01g008430	0	0	0	0	0	0	0	0	0	0	0	0	n.d.	n.d.	n.d.	n.d.	n.d.	n.d.	n.d.	n.d.	n.d.	n.d.	Unknown	Unknown	Unknown Protein
gene:Solyc01g008440	5.14419	4.77091	4.78695	12.1392	5.8167	7.42139	4.46767	6.33283	3.53079	5.60622	9.90859	4.95913	0.938256	0.0431266	-0.164969	0.757925	0.606378	0.21551	-0.331878	0.437384	0.771347	0.116928	GO:0000166;GO:0004672;GO:0004674;GO:0005509;GO:0005524;GO:0005886;GO:0006468;GO:0016020;GO:0016301;GO:0016310;GO:0016740;GO:0016772	K13412;	Calcium-dependent protein kinase 8
gene:Solyc01g008450	0	0	0	0.17569	0	0.111794	0	0	0	0	0.132176	0	n.d.	n.d.	n.d.	n.d.	n.d.	n.d.	-1.14315	0.804615	n.d.	n.d.	Unknown	Unknown	Unknown Protein
gene:Solyc01g008460	2.47158	4.12602	4.92503	7.36484	6.18056	5.3558	4.12768	1.65745	2.85492	9.29279	10.8836	8.60251	0.864743	0.103247	-0.543478	0.399884	1.44915	0.00242563	0.584405	0.166567	1.99263	0.000101946	GO:0009055;GO:0022900;GO:0046872;GO:0051536;GO:0051537	Unknown	2Fe-2S ferredoxin
gene:Solyc01g008470	2.37713	2.31487	1.57894	3.41521	3.68551	2.97799	1.98497	2.25833	2.33394	4.02195	3.52095	3.40144	0.835293	0.248038	-0.059319	0.941236	0.932038	0.188342	0.0967454	0.877868	0.991357	0.156161	Unknown	Unknown	Non-selective cation channel-2 family
gene:Solyc01g008480	0.265257	0.307511	0.293649	0.635155	0.265326	0.538874	0.325731	0.592942	0.382997	0.398931	0.637123	0.307749	0.883024	0.647189	0.459111	0.816534	0.761795	0.697984	-0.121229	0.944136	0.302684	0.864263	Unknown	Unknown	Unknown Protein
gene:Solyc01g008490	3.82272	2.36355	2.19432	1.2054	1.55781	1.62989	3.89448	4.4308	3.43437	1.59699	1.13356	3.28525	-0.781077	0.345347	0.360602	0.577427	-0.349688	0.647721	0.431389	0.631651	-0.71029	0.311709	GO:0003677;GO:0003700;GO:0005634;GO:0006351;GO:0006355;GO:0009555;GO:0009790;GO:0010262;GO:0016602;GO:0045892;GO:0045893;GO:0048316;GO:0055046	K08064;	Nuclear transcription factor Y subunit A-1
gene:Solyc01g008500	0.196174	0	0.108586	0.730704	0.784903	1.99266	0.385439	0.219259	0.1133	4.42553	1.17798	2.57947	3.67575	0.0667695	1.10819	0.710138	4.87549	0.00266082	1.19974	0.173467	3.7673	0.00397128	GO:0000166;GO:0004672;GO:0004674;GO:0005524;GO:0005886;GO:0006468;GO:0016020;GO:0016021;GO:0016301;GO:0016310;GO:0016740;GO:0016772	Unknown	Receptor serine/threonine kinase
gene:Solyc01g008510	1.41793	15.7804	0.784849	0	0	0	4.17886	4.75434	4.91354	1.06624	0	0.548356	-5.01784	2.03e-05	-0.505221	0.325043	-3.3488	0.000137873	n.d.	n.d.	-2.84357	0.00239268	GO:0009507;GO:0009523;GO:0009535;GO:0009536;GO:0009579;GO:0015979;GO:0016020	Unknown	Unknown Protein
gene:Solyc01g008520	2.56078	3.79994	3.82709	0.408785	0.256145	1.30057	1.25784	2.43281	1.47898	0.481409	0.512564	0.990333	-2.22314	0.0210801	-1.10683	0.143701	-2.23153	0.0203225	-0.00839041	0.995389	-1.1247	0.322912	GO:0000724;GO:0003674;GO:0003677;GO:0005575;GO:0005634;GO:0006281;GO:0006310;GO:0006974;GO:0007131	K10879;	Unknown Protein
gene:Solyc01g008530	6.64648	8.26002	8.53518	4.80985	3.72301	4.32079	8.74943	12.0343	10.4412	4.99797	5.42785	4.11264	-0.716163	0.143349	0.285503	0.466483	-0.560595	0.237546	0.155568	0.778006	-0.846098	0.0551129	GO:0000166;GO:0003824;GO:0009718;GO:0009813;GO:0016491;GO:0044237;GO:0045552;GO:0050662;GO:0055114	Unknown	Cinnamoyl CoA reductase-like protein
gene:Solyc01g008540	0	0	0	0	0	0	0	0	0	0	0	0	n.d.	n.d.	n.d.	n.d.	n.d.	n.d.	n.d.	n.d.	n.d.	n.d.	GO:0000166;GO:0003824;GO:0005829;GO:0006623;GO:0009409;GO:0009809;GO:0016491;GO:0016621;GO:0044237;GO:0050662;GO:0055114	K09753;	Cinnamoyl CoA reductase-like protein
gene:Solyc01g008550	25.0929	41.0758	37.9491	103.753	101.495	96.475	48.6284	64.2139	65.2553	200.549	188.717	140.631	1.68574	3.51e-28	0.646332	0.000216833	2.4761	2.69e-77	0.790359	9.44e-15	1.82977	6.82e-56	GO:0000166;GO:0003824;GO:0005634;GO:0005737;GO:0005783;GO:0009555;GO:0010584;GO:0016491;GO:0044237;GO:0048316;GO:0050662;GO:0055114;GO:0080110	Unknown	Cinnamoyl CoA reductase-like protein
gene:Solyc01g008560	4.04321	5.48585	4.64177	13.4664	10.4852	12.9799	5.14889	5.43954	7.17844	12.1615	11.0303	10.1347	1.53266	0.00032384	0.198146	0.698723	1.36235	0.00184371	-0.170311	0.621001	1.16421	0.0047974	GO:0000166;GO:0003951;GO:0005524;GO:0006741;GO:0008152;GO:0016301;GO:0016310;GO:0016740;GO:0019674	K00858;	NAD kinase 1
gene:Solyc01g008570	0	0	0	0	0	0.121599	0	0	0	0.540124	0.287539	0.416669	n.d.	n.d.	n.d.	n.d.	n.d.	n.d.	3.33304	0.308259	n.d.	n.d.	GO:0000166;GO:0004672;GO:0004674;GO:0005524;GO:0005886;GO:0006468;GO:0016020;GO:0016021;GO:0016301;GO:0016310;GO:0016740;GO:0016772	Unknown	Receptor-like protein kinase
gene:Solyc01g008580	0	0	0	0	0	0	0	0	0	0	0	0	n.d.	n.d.	n.d.	n.d.	n.d.	n.d.	n.d.	n.d.	n.d.	n.d.	GO:0005385;GO:0005886;GO:0006810;GO:0006811;GO:0006826;GO:0006829;GO:0006879;GO:0009617;GO:0015088;GO:0015691;GO:0016020;GO:0016021;GO:0030001;GO:0046873;GO:0055072;GO:0055085;GO:0071577	K14709;	Zinc transporter protein
gene:Solyc01g008590	0	0	0	0	0	0	0	0	0	0	0	0	n.d.	n.d.	n.d.	n.d.	n.d.	n.d.	n.d.	n.d.	n.d.	n.d.	GO:0005381;GO:0005385;GO:0005886;GO:0006810;GO:0006811;GO:0006826;GO:0006829;GO:0006833;GO:0010048;GO:0010106;GO:0016020;GO:0016021;GO:0016023;GO:0030001;GO:0034755;GO:0046873;GO:0055085;GO:0071577	Unknown	Zinc transporter protein
gene:Solyc01g008600	0.831725	0.881568	0.263072	0.821913	0.594245	0.522992	0.933802	0.730399	0.617609	0.670108	0.66591	0.87306	0.12331	0.932563	0.0792096	0.954861	0.289202	0.837575	0.165891	0.906879	0.209992	0.877197	GO:0000166;GO:0003676;GO:0003677;GO:0003723;GO:0008270;GO:0046872	Unknown	Zinc finger CCCH domain-containing protein 53
gene:Solyc01g008610	0	0	0	2.62853	2.96467	1.25442	0	0.138028	0	11.6082	8.89877	4.96699	3.92634	0.00880535	n.d.	n.d.	5.79956	7.76e-08	1.87322	0.000847836	7.78464	1.65e-07	GO:0003824;GO:0004553;GO:0005576;GO:0005578;GO:0005975;GO:0006952;GO:0008152;GO:0009607;GO:0009626;GO:0016787;GO:0016798;GO:0042973;GO:0043169	Unknown	Beta-1 3-glucanase
gene:Solyc01g008620	6.70739	12.6806	17.9922	1075.25	1128.43	649.166	14.5724	19.1742	37.3975	4573.53	3742.5	1926.01	6.40472	0	0.800351	0.00482642	8.22662	0	1.8219	0	7.42627	0	GO:0003824;GO:0004553;GO:0005576;GO:0005615;GO:0005975;GO:0006952;GO:0008152;GO:0016787;GO:0016798;GO:0042973;GO:0043169	Unknown	Beta-1 3-glucanase
gene:Solyc01g008630	0	0	0	0	0	0	0	0	0	0	0	0	n.d.	n.d.	n.d.	n.d.	n.d.	n.d.	n.d.	n.d.	n.d.	n.d.	GO:0004497;GO:0005506;GO:0009055;GO:0016020;GO:0016021;GO:0016491;GO:0016705;GO:0020037;GO:0046872;GO:0055114	Unknown	Cytochrome P450
gene:Solyc01g008640	0	0	0	0.954547	1.14187	2.04303	0	0	0	2.82055	1.2404	0.693753	n.d.	n.d.	n.d.	n.d.	n.d.	n.d.	0.177789	0.854372	n.d.	n.d.	GO:0004497;GO:0005506;GO:0009055;GO:0016020;GO:0016021;GO:0016491;GO:0016705;GO:0020037;GO:0046872;GO:0055114	Unknown	Cytochrome P450
gene:Solyc01g008650	0	0	0.0880005	0	0.0795127	0	0	0	0	0.0597757	0	0	0.00440887	0.999501	n.d.	n.d.	-0.429346	0.954784	-0.433755	0.955484	n.d.	n.d.	GO:0004497;GO:0005506;GO:0009055;GO:0016020;GO:0016021;GO:0016491;GO:0016705;GO:0020037;GO:0046872;GO:0055114	Unknown	Cytochrome P450
gene:Solyc01g008660	1.75383	2.20749	1.80288	0.266637	0.75184	1.18765	2.21521	2.52028	2.31526	1.60144	0.601793	0.775156	-1.23487	0.252739	0.162537	0.840509	-0.823981	0.410805	0.410888	0.747123	-0.986518	0.299681	GO:0005515;GO:0005634;GO:0005737;GO:0006952;GO:0009626;GO:0016567;GO:0031348;GO:0042177	Unknown	Unknown Protein
gene:Solyc01g008670	2.02901	1.95705	1.16802	1.98656	4.3838	2.3083	0.95677	1.81422	0.562489	2.80739	3.24899	1.06716	0.902493	0.252323	-0.756806	0.449911	0.595486	0.472262	-0.307007	0.673068	1.35229	0.142645	GO:0004497;GO:0005506;GO:0009055;GO:0016020;GO:0016021;GO:0016491;GO:0016705;GO:0020037;GO:0046872;GO:0055114	Unknown	Cytochrome P450
gene:Solyc01g008680	0	0	0.61247	0	0.276698	0.374647	0.271754	0	0.31953	0.416029	0	0.213959	0.239518	0.925616	-0.178908	0.94574	0.169292	0.947833	-0.0702261	0.978022	0.348199	0.893726	Unknown	Unknown	Unknown Protein
gene:Solyc01g008690	0	0.116184	0	28.3969	20.9262	30.0306	0.123067	0.280031	0.289407	32.3114	71.4128	14.2435	9.56648	2.94e-16	2.44729	0.522725	10.1164	1.36e-21	0.549894	0.00802197	7.66908	1.01e-29	GO:0000139;GO:0005338;GO:0005458;GO:0005794;GO:0006810;GO:0008643;GO:0015784;GO:0016020;GO:0016021	K15356;	GDP-mannose transporter
gene:Solyc01g008700	5.53106	6.65475	6.45407	0.954528	1.94385	3.64426	8.66446	9.52351	10.8784	3.37233	2.5134	2.54371	-1.35971	0.0266797	0.512839	0.225019	-1.01628	0.0776631	0.343436	0.646433	-1.52912	0.00296801	Unknown	Unknown	Unknown Protein
gene:Solyc01g008710	0	0	0	0	0	0	0	0	0	0	0	0	n.d.	n.d.	n.d.	n.d.	n.d.	n.d.	n.d.	n.d.	n.d.	n.d.	GO:0003824;GO:0004553;GO:0005576;GO:0005975;GO:0008152;GO:0016787;GO:0016798;GO:0016985;GO:0043169	Unknown	Mannan endo-1 4-beta-mannosidase
gene:Solyc01g008720	0	0	0	0	0	0	0	0	0	0	0	0	n.d.	n.d.	n.d.	n.d.	n.d.	n.d.	n.d.	n.d.	n.d.	n.d.	GO:0003824;GO:0004553;GO:0005576;GO:0005975;GO:0008152;GO:0016787;GO:0016798;GO:0016985;GO:0043169	Unknown	Mannan endo-1 4-beta-mannosidase
gene:Solyc01g008730	6.80541	5.94031	6.64751	10.7927	9.07625	10.0301	4.71921	7.15881	5.70302	11.138	9.29477	10.1146	0.775282	0.0620518	-0.269652	0.569897	0.784102	0.0578346	0.00881996	0.98104	1.05375	0.0127302	GO:0003676;GO:0003677;GO:0003700;GO:0005515;GO:0005634;GO:0006351;GO:0006355;GO:0016787;GO:0043565;GO:0046872;GO:0046983	K14431;	BZIP transcription factor
gene:Solyc01g008740	0	0	0	0	0	0	0	0	0	0	0	0	n.d.	n.d.	n.d.	n.d.	n.d.	n.d.	n.d.	n.d.	n.d.	n.d.	GO:0000166;GO:0004672;GO:0004674;GO:0005509;GO:0005524;GO:0005737;GO:0005886;GO:0006468;GO:0006944;GO:0016020;GO:0016301;GO:0016310;GO:0016740;GO:0016772;GO:0080092	K00924;	Calcium-dependent protein kinase 17
gene:Solyc01g008750	0	0	0	0	0	0	0	0	0	0	0	0	n.d.	n.d.	n.d.	n.d.	n.d.	n.d.	n.d.	n.d.	n.d.	n.d.	Unknown	Unknown	cDNA clone J013074B07 full insert sequence
gene:Solyc01g008760	7.01805	4.03994	4.55439	3.6056	5.32543	2.62203	3.09062	3.51623	2.23629	2.91166	2.13131	3.93076	-0.28368	0.610127	-0.948179	0.11098	-0.670304	0.258114	-0.386624	0.545394	0.277875	0.683788	Unknown	Unknown	Unknown Protein
gene:Solyc01g008770	11.2124	14.7115	11.5947	6.61372	6.69443	6.32728	14.5158	14.9605	14.4072	3.56211	4.14058	6.48746	-0.783412	0.0453067	0.097953	0.759626	-1.27411	0.00268934	-0.490698	0.325791	-1.37206	0.000762628	Unknown	Unknown	Rho GTPase activating protein 12
gene:Solyc01g008780	47.6552	53.668	41.4512	9.58907	9.01279	15.4574	54.6841	80.3421	46.9514	12.7983	15.39	11.1508	-1.91688	4.13e-15	0.221904	0.167113	-1.73109	2e-13	0.185788	0.581677	-1.953	1.12e-18	Unknown	Unknown	Unknown Protein
gene:Solyc01g008790	0.639732	1.94945	0.708208	0.0972592	0.0914142	0.123774	5.20728	4.08579	3.37807	0	0.0731704	0.141374	-3.2489	0.108408	1.81403	0.0237221	-3.81337	0.0863504	-0.564466	0.888047	-5.6274	0.00038725	GO:0009405;GO:0016787;GO:0016788;GO:0034480;GO:0052008	K01114;	Phosphoesterase family protein
gene:Solyc01g008800	0.63087	1.17018	1.03241	6.5095	2.85338	1.96887	1.07784	1.1343	0.348517	4.8471	3.55764	2.35491	2.15047	0.0120494	-0.27417	0.825362	2.0536	0.0179665	-0.0968681	0.874639	2.32777	0.00881703	GO:0000166;GO:0005515;GO:0005524;GO:0005622;GO:0005737;GO:0006952;GO:0007165;GO:0009626;GO:0043531	Unknown	TIR-NBS-LRR disease resistance-like protein
gene:Solyc01g008810	62.1867	31.5612	55.1642	57.3419	53.0853	33.6067	29.4513	23.5455	30.8854	27.5702	24.3269	21.3077	0.102683	0.542206	-0.956144	7.17e-07	-0.895844	7.16e-06	-0.998527	7.07e-07	0.0602999	0.79321	Unknown	Unknown	Zinc finger family protein
gene:Solyc01g008820	11.2674	15.6748	19.8442	64.9968	56.8643	41.2714	17.3582	15.4555	18.6351	58.5394	39.3649	43.0795	1.95262	3.51e-19	0.00892856	0.975535	1.71997	2.94e-14	-0.232643	0.160246	1.71105	8.85e-15	GO:0004190;GO:0005783;GO:0005789;GO:0006499;GO:0006508;GO:0008233;GO:0009555;GO:0009846;GO:0016020;GO:0016021;GO:0016787;GO:0005794	K09595;	Signal peptide peptidase family protein
gene:Solyc01g008830	3.30265	2.36106	3.73233	0.146447	0.344116	0.605709	2.90651	3.61439	3.25855	0.620875	1.26702	0.691836	-2.94871	0.00957182	-0.0704192	0.914858	-1.73623	0.0588742	1.21249	0.440904	-1.66581	0.0667377	GO:0005507;GO:0005576;GO:0008447;GO:0016491;GO:0046872;GO:0055114	Unknown	L-ascorbate oxidase
gene:Solyc01g008840	5.13433	7.7054	5.06383	10.5307	8.21707	11.4419	3.66829	10.1206	3.88188	20.6381	18.8346	11.4082	0.904544	0.0324253	-0.147001	0.761117	1.63548	1.05e-05	0.730941	0.0249052	1.78249	1.64e-06	GO:0000085;GO:0005515;GO:0005634;GO:0005737;GO:0005829;GO:0007275;GO:0008180;GO:0009585;GO:0009640;GO:0010017;GO:0010388;GO:0030163	K12176;	COP9 signalosome complex subunit 2
gene:Solyc01g008850	56.7231	66.4099	60.2041	22.2138	21.0661	60.0257	28.9655	45.2992	36.1121	38.3606	36.3467	34.9682	-0.676845	9.84e-05	-0.860181	4.88e-07	-0.612651	0.000346828	0.0641943	0.745468	0.247531	0.202268	GO:0000166;GO:0004672;GO:0004674;GO:0005524;GO:0006468;GO:0007165;GO:0016301;GO:0016310;GO:0016740;GO:0016772	Unknown	CBL-interacting protein kinase 18
gene:Solyc01g008860	0	0	0	0	0	0	0	0.113137	0	0	0	0	n.d.	n.d.	n.d.	n.d.	n.d.	n.d.	n.d.	n.d.	n.d.	n.d.	GO:0000166;GO:0004672;GO:0004674;GO:0005524;GO:0005886;GO:0006468;GO:0009536;GO:0016301;GO:0016310;GO:0016740;GO:0016772;GO:0009507	K00924;	ATP binding / serine-threonine kinase
gene:Solyc01g008870	0	0	0	0.239871	0.112728	0.0763162	0	0	0	0	0	0	n.d.	n.d.	n.d.	n.d.	n.d.	n.d.	n.d.	n.d.	n.d.	n.d.	GO:0000166;GO:0002679;GO:0004672;GO:0004674;GO:0005524;GO:0005634;GO:0005730;GO:0005737;GO:0005886;GO:0006468;GO:0006612;GO:0006865;GO:0009620;GO:0009863;GO:0010200;GO:0010363;GO:0016020;GO:0016301;GO:0016310;GO:0016740;GO:0016772;GO:0043069;GO:0046777;GO:0050832;GO:0052033	Unknown	ATP binding / serine-threonine kinase
gene:Solyc01g008880	0	0	0	0.278874	0.262114	0	0	0	0	0	0	0.202682	n.d.	n.d.	n.d.	n.d.	n.d.	n.d.	-1.43851	0.684946	n.d.	n.d.	GO:0003677;GO:0003700;GO:0005515;GO:0005634;GO:0005737;GO:0006351;GO:0006355;GO:0009736;GO:0009793;GO:0009873;GO:0042991;GO:0048366;GO:0048825	Unknown	Ethylene responsive transcription factor 1b
gene:Solyc01g008890	12.3449	10.2224	10.087	1.72041	3.38103	5.97117	10.395	9.03413	13.241	3.09434	2.23562	3.75112	-1.40954	0.00257297	-0.12742	0.721018	-1.71773	0.000473287	-0.308188	0.632413	-1.59031	0.00118972	GO:0003677;GO:0003700;GO:0005634;GO:0006351;GO:0006355;GO:0006970;GO:0009409;GO:0009414;GO:0009611;GO:0009620;GO:0009651;GO:0009658;GO:0009695;GO:0009737;GO:0009751;GO:0009753;GO:0009873;GO:0034605;GO:0045893	K09286;	Ethylene responsive transcription factor 2a
gene:Solyc01g008900	5.9268	7.38623	5.33097	2.75949	1.75998	4.07618	10.917	6.31372	10.1621	4.59606	2.66918	4.44089	-0.966297	0.0917472	0.426967	0.31958	-0.54284	0.306239	0.423457	0.510953	-0.969807	0.0438597	Unknown	Unknown	Genomic DNA chromosome 3 P1 clone MJL14
gene:Solyc01g008910	3.39692	4.72565	3.00842	0.451884	0.849453	1.55271	5.08907	4.17632	5.78758	0.894037	1.49584	1.11664	-1.81277	0.0347894	0.307347	0.587652	-1.53786	0.0594383	0.274901	0.810601	-1.84521	0.0145847	GO:0003700;GO:0005634;GO:0006351;GO:0006355;GO:0009739	Unknown	Scarecrow transcription factor family protein
gene:Solyc01g008920	71.129	70.6885	71.4763	5.84476	5.76149	11.248	80.4038	109.143	90.8259	6.84956	5.68413	7.0453	-3.07157	2.46e-36	0.266384	0.0410739	-3.31686	4.56e-39	-0.245285	0.580305	-3.58324	7.92e-52	Unknown	Unknown	NAD dependent epimerase/dehydratase family protein expressed
gene:Solyc01g008930	4.16401	7.25561	4.74941	0.134285	0.126215	0.512683	7.06571	7.47463	6.41313	0	0.404104	0.585582	-4.23554	9.37e-05	0.245836	0.605018	-3.90151	0.000129965	0.334032	0.878299	-4.14735	1.38e-05	GO:0009507;GO:0009536;GO:0010019;GO:0010024;GO:0016491;GO:0016636;GO:0050619;GO:0050897;GO:0055114	K08101;	Phycoerythrobilin ferredoxin oxidoreductase
gene:Solyc01g008940	55.691	43.2742	69.9835	41.6474	60.2223	36.6932	103.506	67.2913	45.2039	43.0099	31.3323	41.9107	-0.135309	0.411702	0.226334	0.12502	-0.410712	0.0171119	-0.275403	0.128326	-0.637046	8.21e-05	Unknown	Unknown	Unknown Protein
gene:Solyc01g008950	134.065	138.758	123.757	323.812	328.314	301.384	153.998	160.175	196.121	430.746	400.748	304.581	1.41637	1.65e-66	0.235597	0.0142664	1.64698	3.12e-97	0.23061	0.000265368	1.41138	1.49e-81	GO:0005509	Unknown	Calmodulin 5/6/7/8-like protein
gene:Solyc01g008960	97.6998	130.401	129.323	33.0906	38.3302	47.3688	129.689	142.196	138.562	36.299	38.0861	62.025	-1.43849	4.16e-24	0.0714406	0.49294	-1.26108	3.95e-20	0.177413	0.32654	-1.33252	7.77e-24	GO:0000023;GO:0000226;GO:0000724;GO:0000911;GO:0003676;GO:0003723;GO:0005515;GO:0005634;GO:0005719;GO:0005730;GO:0006260;GO:0006261;GO:0006275;GO:0006306;GO:0006342;GO:0006346;GO:0006351;GO:0006355;GO:0006417;GO:0006952;GO:0007267;GO:0008283;GO:0009555;GO:0009616;GO:0009816;GO:0009855;GO:0009909;GO:0009965;GO:0010014;GO:0010073;GO:0010267;GO:0015030;GO:0016246;GO:0016444;GO:0016458;GO:0016568;GO:…	K11593;	Argonaute 4-like protein
gene:Solyc01g008970	270.614	228.473	234.54	239.695	265.066	202.65	142.58	161.462	184.645	153.909	154.156	178.899	0.0982372	0.195902	-0.714256	1.03e-17	-0.462625	2.91e-08	-0.560862	2.73e-11	0.251631	0.00634256	GO:0000166;GO:0003676;GO:0003677;GO:0003723;GO:0005515;GO:0005634;GO:0005737;GO:0005829;GO:0006351;GO:0006355;GO:0030529;GO:0042162;GO:0043488;GO:0048255	K13044;	Heterogeneous nuclear ribonucleoprotein A3-like protein 2
gene:Solyc01g008980	3.05244	3.63979	0.965477	1.3922	0.872355	4.42936	3.85545	3.41164	7.05175	4.91861	7.33169	4.38461	-0.0433269	0.954656	0.774811	0.218891	1.24784	0.0398095	1.29116	0.039805	0.473026	0.361446	Unknown	Unknown	BZIP transcription factor
gene:Solyc01g008990	3.87101	3.41061	2.14268	6.59136	4.45282	3.53881	2.47184	2.37959	4.24783	4.51188	6.04358	6.13785	0.780564	0.189922	-0.178756	0.789664	0.953419	0.0977618	0.172855	0.737886	1.13218	0.0509433	GO:0003723;GO:0005634;GO:0005737;GO:0006397;GO:0006810;GO:0008380;GO:0051028	K13176;	THO complex subunit 7 homolog
gene:Solyc01g009000	50.999	37.4285	58.5999	43.0957	43.1324	32.5697	44.3983	41.2441	42.6251	40.1166	33.4178	47.8908	-0.156842	0.376505	-0.325049	0.0617733	-0.14741	0.403392	0.00943118	0.959596	0.177639	0.329768	GO:0008270;GO:0010200;GO:0016567;GO:0016874;GO:0046872	Unknown	RING finger protein 6
gene:Solyc01g009010	10.4258	13.9237	9.2334	8.21054	11.6799	10.0253	19.2553	16.4302	19.2685	9.72148	11.2688	10.1606	-0.0160868	0.964569	0.582378	0.0612335	0.0201528	0.95518	0.0362396	0.921821	-0.562225	0.0757292	GO:0000166;GO:0005524;GO:0008299;GO:0009507;GO:0009509;GO:0009536;GO:0016114;GO:0016301;GO:0016310;GO:0016740;GO:0019288;GO:0050515	Unknown	4-diphosphocytidyl-2-C-methyl-D-erythritol kinase
gene:Solyc01g009020	140.226	141.003	200.99	187.718	172.007	147.434	208.81	221.068	99.7427	329.658	386.446	171.823	0.223485	0.014782	0.00715137	0.937161	1.00936	9.58e-37	0.785874	1.88e-23	1.00221	5.14e-38	GO:0004869;GO:0010466;GO:0030414	Unknown	Cysteine proteinase inhibitor
gene:Solyc01g009030	2.56669	3.9674	3.86142	10.856	7.76792	5.97191	3.16802	2.64805	4.63722	7.76981	7.48226	7.78823	1.39319	0.00628749	-0.120123	0.849164	1.27681	0.0137735	-0.116383	0.780767	1.39693	0.00688029	Unknown	Unknown	Unknown Protein
gene:Solyc01g009040	1.79291	1.48778	0.522322	0.702966	0.471943	0.766808	1.48323	1.47655	0.871997	0.070959	0.226653	0.145974	-0.819074	0.507824	-0.117249	0.910558	-2.97125	0.0968117	-2.15218	0.309527	-2.854	0.109519	GO:0000079;GO:0005634;GO:0007049;GO:0007067;GO:0019901;GO:0051301;GO:0051726	Unknown	Cyclin B1
gene:Solyc01g009050	31.7585	29.0798	29.8618	15.3348	11.9342	14.2072	35.8988	35.3668	43.4085	12.0924	9.55243	13.9538	-0.978085	0.000171982	0.210244	0.297798	-1.22068	6.42e-06	-0.242591	0.461088	-1.43092	1.94e-08	GO:0000165;GO:0000166;GO:0003824;GO:0005524;GO:0005829;GO:0006612;GO:0006777;GO:0007154;GO:0008152;GO:0009409;GO:0009605;GO:0009734;GO:0009738;GO:0009862;GO:0009867;GO:0010363;GO:0016740;GO:0030151;GO:0030968;GO:0031348;GO:0032324;GO:0043069;GO:0046872;GO:0050832	K15376;	Molybdenum cofactor biosynthesis protein
gene:Solyc01g009060	11.2991	11.7177	11.94	17.7092	29.6937	15.2334	14.3292	13.4324	22.3064	17.225	18.0107	19.9418	0.992161	0.000872381	0.390196	0.215862	0.787114	0.0105296	-0.205047	0.440952	0.396918	0.157598	GO:0005515;GO:0005634;GO:0005737;GO:0005829;GO:0006970;GO:0016567;GO:0042631;GO:0071472	K10523;	BTB/POZ domain containing protein expressed
gene:Solyc01g009070	1.62624	1.57679	3.51879	0.944006	0.961213	3.05346	2.46902	1.90023	1.79309	1.27848	0.651015	1.08631	-0.288161	0.734165	-0.253493	0.752492	-1.0277	0.284916	-0.739541	0.475965	-0.774209	0.42986	GO:0003677;GO:0003682;GO:0005634;GO:0006351;GO:0006355;GO:0007275;GO:0009908;GO:0030154	Unknown	MYB transcription factor
gene:Solyc01g009080	325.959	355.78	324.537	5.45427	7.4334	27.9384	337.84	332.525	294.818	11.9473	6.15506	9.31563	-4.47266	3.96e-214	-0.188271	0.00374868	-5.06915	3.29e-225	-0.596496	0.0908174	-4.88088	2.81e-205	Unknown	Unknown	Unknown Protein
gene:Solyc01g009090	22.8677	21.6818	25.485	22.9239	28.6943	19.2531	21.1111	17.6857	21.167	16.006	13.0777	18.9902	0.167871	0.489512	-0.352094	0.164557	-0.414205	0.121812	-0.582076	0.0292805	-0.0621116	0.82314	GO:0000398;GO:0003677;GO:0003700;GO:0005515;GO:0005622;GO:0005634;GO:0005730;GO:0005829;GO:0006355;GO:0006397;GO:0007346;GO:0008270;GO:0008380;GO:0009507;GO:0010267;GO:0010445;GO:0016568;GO:0016607;GO:0031047;GO:0031053;GO:0043687;GO:0045893;GO:0046872;GO:0048367;GO:0048509;GO:2000011	Unknown	Serrate RNA effector molecule homolog
gene:Solyc01g009100	239.584	207.525	216.853	248.555	237.386	251.522	202.058	172.623	187.106	413.575	355.288	277.38	0.302205	8.81e-05	-0.369197	7.66e-06	0.784652	1.13e-28	0.482447	2.4e-12	1.15385	1.74e-55	GO:0003735;GO:0005622;GO:0005840;GO:0006412;GO:0030529	Unknown	Ribosomal protein L30
gene:Solyc01g009110	30.2842	20.1315	21.5107	11.364	10.681	10.4316	16.3372	23.674	16.5807	9.74099	8.26908	7.17603	-0.996386	0.000680208	-0.474045	0.063344	-1.38529	9.34e-06	-0.388901	0.308017	-0.911241	0.00596527	GO:0000023;GO:0005634;GO:0005829;GO:0006098;GO:0006351;GO:0006355;GO:0009507;GO:0010027;GO:0016556;GO:0016568;GO:0016787;GO:0019252;GO:0019288;GO:0019760;GO:0031078;GO:0032041;GO:0032129;GO:0034739;GO:0042903;GO:0043014;GO:0043621;GO:0046969;GO:0046970;GO:0048487;GO:0051721;GO:0070932;GO:0070933;GO:0090042;GO:0097372	Unknown	Histone deacetylase family protein expressed
gene:Solyc01g009120	5.80838	9.60274	10.9032	5.37512	4.54688	4.61733	8.43507	9.31444	11.0848	4.55764	3.43725	2.7346	-0.705152	0.126119	0.00381874	0.992158	-1.16566	0.0191241	-0.460508	0.425049	-1.16948	0.0160091	Unknown	Unknown	Histone deacetylase family protein expressed
gene:Solyc01g009130	0	0	0	0	0	0	0	0	0	0	0	0	n.d.	n.d.	n.d.	n.d.	n.d.	n.d.	n.d.	n.d.	n.d.	n.d.	Unknown	Unknown	Unknown Protein
gene:Solyc01g009140	0	0	0	0	0	0	0	0	0	0	0	0	n.d.	n.d.	n.d.	n.d.	n.d.	n.d.	n.d.	n.d.	n.d.	n.d.	GO:0000166;GO:0003676;GO:0003723;GO:0003725;GO:0004386;GO:0004518;GO:0004519;GO:0004525;GO:0005524;GO:0005622;GO:0005634;GO:0006396;GO:0008026;GO:0016787;GO:0016891;GO:0031047;GO:0046872;GO:0090305	K11592;	Unknown Protein
gene:Solyc01g009150	13.418	10.8386	18.4479	17.7344	21.6475	12.457	12.7564	10.643	13.2492	18.0642	17.3273	12.387	0.430382	0.147638	-0.34875	0.282082	0.29058	0.338224	-0.139802	0.628813	0.63933	0.0422511	Unknown	Unknown	Unknown Protein
gene:Solyc01g009160	2.46313	2.12123	2.53201	28.2727	14.9586	13.1055	1.55555	1.37649	1.62581	19.0513	17.8895	19.4596	3.1356	5.92e-12	-0.770908	0.366974	3.1151	8.07e-12	-0.0205008	0.939864	3.88601	2.15e-14	GO:0003674;GO:0005575;GO:0008150;GO:0016020;GO:0016021	Unknown	Unknown Protein
gene:Solyc01g009170	100.822	81.6042	130.322	73.627	76.8914	71.7156	104.788	117.231	105.379	63.3944	55.0862	62.6509	-0.342187	0.00642801	-0.0620757	0.586071	-0.659357	6.09e-07	-0.317171	0.0276639	-0.597282	4.71e-06	GO:0000303;GO:0003677;GO:0003700;GO:0005515;GO:0005634;GO:0006351;GO:0006355;GO:0006487;GO:0007165;GO:0008219;GO:0009639;GO:0009651;GO:0009723;GO:0009733;GO:0009737;GO:0009743;GO:0009751;GO:0009755;GO:0009863;GO:0009873;GO:0010182;GO:0042742;GO:0048585;GO:0048825;GO:0071281	K14514;	Ethylene insensitive 3 class transcription factor
gene:Solyc01g009180	6.99931	6.70637	8.10771	9.274	6.72296	7.4706	9.0618	7.77115	10.2266	7.8775	7.27395	10.4689	0.256189	0.550056	0.182804	0.658599	0.360683	0.389809	0.104494	0.799794	0.177879	0.653973	GO:0003871;GO:0005737;GO:0008168;GO:0008270;GO:0008652;GO:0009086;GO:0016740;GO:0032259;GO:0046872	Unknown	5-methyltetrahydropteroyltriglutamate--homocysteine methyltransferase
gene:Solyc01g009190	0	0	0	0	0	0	0	0.103504	0	0	0	0	n.d.	n.d.	n.d.	n.d.	n.d.	n.d.	n.d.	n.d.	n.d.	n.d.	GO:0003723;GO:0003725;GO:0005515;GO:0005622;GO:0005737;GO:0010267;GO:0031047;GO:0035196;GO:0051607;GO:0070919	Unknown	Double-stranded RNA binding protein
gene:Solyc01g009200	1.67914	1.36263	2.09123	1.11686	1.04974	2.41627	1.23718	2.34592	0.242447	0.631334	2.85681	0.811719	-0.0128156	0.988955	-0.552256	0.568628	-0.126905	0.892703	-0.114089	0.906212	0.425351	0.673988	GO:0003674;GO:0005783;GO:0006457;GO:0006950;GO:0009408;GO:0009644;GO:0042542	K13993;	Unknown Protein
gene:Solyc01g009210	0	0	0	0	0	0	0	0	0	0	0	0	n.d.	n.d.	n.d.	n.d.	n.d.	n.d.	n.d.	n.d.	n.d.	n.d.	Unknown	Unknown	Unknown Protein
gene:Solyc01g009220	1.89645	1.31913	1.57458	0.75684	0.948475	0.802642	0.232882	1.05981	0.547648	0.8913	3.98572	0.366708	-0.782826	0.474728	-1.50822	0.202526	0.259126	0.776051	1.04195	0.330785	1.76735	0.126074	Unknown	Unknown	Unknown Protein
gene:Solyc01g009230	4.56932	7.10447	4.13599	3.34672	2.52723	4.71414	7.65744	8.0811	6.24048	3.71897	4.0242	4.76076	-0.42764	0.450589	0.34719	0.462299	-0.209829	0.69963	0.217811	0.717256	-0.557019	0.265369	GO:0003824;GO:0004031;GO:0005506;GO:0005737;GO:0008762;GO:0009055;GO:0009688;GO:0009851;GO:0016491;GO:0016614;GO:0046872;GO:0050302;GO:0050660;GO:0051536;GO:0051537;GO:0055114	K11817;	Xanthine dehydrogenase/oxidase
gene:Solyc01g009240	0.490338	0.284223	0.610676	0.0652283	0	0.0830109	0.361276	0.753553	0.212396	0	0.0490728	0	-3.0734	0.310238	-0.18984	0.913679	-4.69046	0.240217	-1.61706	0.81695	-4.50062	0.264177	GO:0004553;GO:0005975;GO:0008152;GO:0008422;GO:0016787;GO:0016798;GO:0042597	K05349;	Beta-D-glucosidase
gene:Solyc01g009250	6.58766	5.03147	4.71887	1.23718	0.775222	1.31206	1.14205	1.73244	3.5809	1.74838	1.24102	1.49862	-2.1463	0.00426622	-1.46777	0.0210794	-1.73547	0.0127622	0.41083	0.692288	-0.267699	0.760361	Unknown	Unknown	Unknown Protein
gene:Solyc01g009260	0	0.159467	0.0951743	0	0	0	0.168916	0.0960888	0	0	0	0	n.d.	n.d.	-0.0705676	0.985928	n.d.	n.d.	n.d.	n.d.	n.d.	n.d.	GO:0008150;GO:0009507;GO:0009536	Unknown	Unknown Protein
gene:Solyc01g009270	0	0.0793416	0.0947064	0	0	0	0.168085	0.382466	0.098818	0	0	0	n.d.	n.d.	1.77143	0.614499	n.d.	n.d.	n.d.	n.d.	n.d.	n.d.	GO:0008150;GO:0009507;GO:0009536	Unknown	Unknown Protein
gene:Solyc01g009280	6.99974	10.0711	8.37728	12.2409	16.993	10.1462	10.0731	9.30355	11.5818	9.24689	7.45214	12.1157	0.780643	0.0312215	0.154655	0.68784	0.307854	0.432114	-0.472789	0.178639	0.1532	0.680944	GO:0004721;GO:0005506;GO:0005634;GO:0005829;GO:0005886;GO:0016787;GO:0030145;GO:0046872	Unknown	Serine/threonine-protein phosphatase
gene:Solyc01g009290	11.7623	12.3806	10.7477	6.25882	9.89784	8.78689	9.07902	6.99055	10.9987	8.70451	8.96887	10.6139	-0.333436	0.374404	-0.494355	0.17899	-0.174078	0.632322	0.159358	0.687273	0.320277	0.408017	GO:0000166;GO:0005524;GO:0005634;GO:0006397	K14399;	Polyribonucleotide 5 26apos 3B-hydroxyl-kinase Clp1
gene:Solyc01g009300	3.17809	4.64661	3.51827	4.5759	5.34807	4.00041	4.33424	4.09533	3.23913	3.0365	3.77184	2.57381	0.44655	0.437494	-0.0872742	0.884584	-0.145201	0.819107	-0.591751	0.326808	-0.057927	0.926682	GO:0000166;GO:0004672;GO:0004674;GO:0005524;GO:0006468;GO:0007017;GO:0007155;GO:0009913;GO:0010090;GO:0016301;GO:0016310;GO:0016740;GO:0016772;GO:0043622;GO:0045010;GO:0048765;GO:0055028;GO:0071555	K08857;	Serine/threonine kinase
gene:Solyc01g009310	14.3823	22.9039	20.3212	41.6885	33.5044	33.4468	26.213	27.179	29.9471	75.6345	69.393	82.1138	1.06596	3.32e-06	0.40462	0.098615	2.10787	2.07e-28	1.04191	1.55e-10	1.70325	1e-22	GO:0005515;GO:0005783;GO:0005789;GO:0005794;GO:0005886;GO:0006084;GO:0006629;GO:0006694;GO:0006695;GO:0008202;GO:0008203;GO:0009918;GO:0016020;GO:0016021;GO:0016126;GO:0016132;GO:0016491;GO:0016628;GO:0047598;GO:0055114	K00213;	Sterol reductase
gene:Solyc01g009320	0	0.0917454	0	0.421106	0.197899	0.200965	0	0	0	0.223163	0.475211	0.153027	3.3106	0.395119	n.d.	n.d.	3.34274	0.386173	0.0321391	0.988512	n.d.	n.d.	GO:0000151;GO:0000165;GO:0002679;GO:0004842;GO:0005737;GO:0005829;GO:0006612;GO:0006944;GO:0006952;GO:0009414;GO:0009862;GO:0009867;GO:0010200;GO:0010310;GO:0010363;GO:0016567;GO:0016874;GO:0031348;GO:0035556;GO:0042742;GO:0043069;GO:0050832;GO:0051865	Unknown	U-box domain-containing protein 24
gene:Solyc01g009330	0	0	0	0	0.386998	0.065499	0	0	0	0.0727339	0.0774409	0	n.d.	n.d.	n.d.	n.d.	n.d.	n.d.	-1.61339	0.686398	n.d.	n.d.	GO:0000151;GO:0002679;GO:0004842;GO:0005737;GO:0005829;GO:0006865;GO:0006952;GO:0009414;GO:0010200;GO:0015824;GO:0016567;GO:0016874;GO:0051865	Unknown	U-box domain-containing protein
gene:Solyc01g009340	0.413317	0.479157	0	0.109965	0	0.209915	0	0.346466	0.119356	0.155401	0.248188	0	-1.32954	0.633607	-1.06615	0.674628	-1.01632	0.69943	0.313227	0.926678	0.0498344	0.987142	Unknown	Unknown	Calmodulin-binding protein family-like
gene:Solyc01g009350	0	0	0	0	0	0	0	0	0	0	0	0	n.d.	n.d.	n.d.	n.d.	n.d.	n.d.	n.d.	n.d.	n.d.	n.d.	GO:0000289;GO:0003676;GO:0003723;GO:0004518;GO:0004527;GO:0004535;GO:0005634;GO:0005737;GO:0006351;GO:0006355;GO:0008408;GO:0009607;GO:0009611;GO:0009612;GO:0009693;GO:0009873;GO:0010200;GO:0010228;GO:0016787;GO:0042742;GO:0046872;GO:0090305	K12581;	CCR4-NOT transcription complex subunit 7
gene:Solyc01g009360	0	0	0	0	0	0	0	0	0	0	0	0	n.d.	n.d.	n.d.	n.d.	n.d.	n.d.	n.d.	n.d.	n.d.	n.d.	GO:0000289;GO:0003676;GO:0003723;GO:0004518;GO:0004527;GO:0004535;GO:0005634;GO:0005737;GO:0006351;GO:0006355;GO:0008408;GO:0009607;GO:0009611;GO:0009612;GO:0009693;GO:0009873;GO:0010200;GO:0010228;GO:0016787;GO:0042742;GO:0046872;GO:0090305	K12581;	CCR4-NOT transcription complex subunit 7
gene:Solyc01g009370	0	0	0.0874016	3.44486	2.92195	3.58205	0	0	0	0.474951	0.252844	0.67172	6.98146	0.000944494	n.d.	n.d.	4.12973	0.231062	-2.85173	0.00693397	n.d.	n.d.	GO:0004497;GO:0005506;GO:0005739;GO:0005783;GO:0005886;GO:0009055;GO:0009611;GO:0009699;GO:0009805;GO:0009809;GO:0009813;GO:0009963;GO:0016020;GO:0016021;GO:0016491;GO:0016705;GO:0020037;GO:0043231;GO:0046409;GO:0046872;GO:0055114	K09754;	Cytochrome P450
gene:Solyc01g009380	1.46519	1.10003	1.00411	0.742513	0.907257	1.27567	1.57646	1.2477	1.61184	0.83945	1.06136	1.02533	-0.136264	0.904373	0.185486	0.856023	-0.158048	0.889192	-0.0217834	0.985429	-0.343534	0.748795	GO:0006508;GO:0008233;GO:0009966;GO:0016020;GO:0016021	Unknown	Nicalin
gene:Solyc01g009390	10.2628	6.73751	7.02102	11.6581	15.9172	7.26202	8.26952	8.50617	7.72542	8.41101	6.18564	11.2379	0.687053	0.0699214	-0.0995886	0.809914	0.233592	0.56751	-0.45346	0.223467	0.333181	0.411804	GO:0000932;GO:0005515;GO:0005737;GO:0006396;GO:0006397;GO:0016787;GO:0022402;GO:0031087;GO:0042803;GO:0050072	K12611;	Unknown Protein
gene:Solyc01g009400	0	0	0	0	0	0	0	0	0	0	0	0	n.d.	n.d.	n.d.	n.d.	n.d.	n.d.	n.d.	n.d.	n.d.	n.d.	GO:0004601;GO:0005576;GO:0006979;GO:0010054;GO:0016491;GO:0020037;GO:0042744;GO:0046872;GO:0048765;GO:0055114	K00430;	Peroxidase 57
gene:Solyc01g009410	0.525695	0	0	0	0	0	0.129109	0	0	0	0	0	n.d.	n.d.	-2.15376	0.58984	n.d.	n.d.	n.d.	n.d.	n.d.	n.d.	GO:0004601;GO:0005576;GO:0006979;GO:0010054;GO:0016491;GO:0020037;GO:0042744;GO:0046872;GO:0048765;GO:0055114	K00430;	Peroxidase 57
gene:Solyc01g009420	67.4696	73.5746	80.8354	77.0138	71.5147	75.0914	53.2388	63.9761	69.7635	77.4121	76.2359	99.4042	0.162007	0.235651	-0.375025	0.00867387	0.318265	0.0162848	0.156258	0.237493	0.69329	5.12e-07	GO:0000166;GO:0003824;GO:0006629;GO:0008152;GO:0008168;GO:0009058;GO:0009103;GO:0009245;GO:0016491;GO:0016740;GO:0016742;GO:0032259;GO:0044237;GO:0046677;GO:0050662;GO:0055114	K10011;	Bifunctional polymyxin resistance arnA protein
gene:Solyc01g009430	228.248	225.764	311.182	32.3077	61.0134	73.2845	156.573	139.178	161.696	32.7631	37.5841	19.35	-2.04865	2.18e-80	-0.870341	3e-25	-2.96408	2.16e-122	-0.915431	7.01e-07	-2.09374	1.69e-48	Unknown	Unknown	Unknown Protein
gene:Solyc01g009440	0	0	0	1.28771	3.14685	3.76917	0	0	0	1.09187	2.71258	2.99486	4.18702	0.00347218	n.d.	n.d.	3.894	0.00951795	-0.29302	0.694693	4.02211	0.0073152	GO:0003677;GO:0003700;GO:0005634;GO:0006351;GO:0006355;GO:0006950	Unknown	Ethylene-responsive transcription factor 10
gene:Solyc01g009450	135.86	82.0669	135.56	60.8779	70.332	59.7199	74.3437	59.6068	86.3814	47.945	51.2863	60.8373	-0.737879	5.43e-09	-0.810098	3.21e-11	-1.01436	1.7e-14	-0.276481	0.0731678	-0.204262	0.169222	GO:0004222;GO:0006508;GO:0008233;GO:0008237;GO:0016787;GO:0046872	Unknown	Mitochondrial inner membrane protease ATP23
gene:Solyc01g009460	0	0	0	0	0	0	0	0	0	0	0	0	n.d.	n.d.	n.d.	n.d.	n.d.	n.d.	n.d.	n.d.	n.d.	n.d.	Unknown	Unknown	Unknown Protein
gene:Solyc01g009470	0	0	0	0	0	0	0	0	0	0	0	0	n.d.	n.d.	n.d.	n.d.	n.d.	n.d.	n.d.	n.d.	n.d.	n.d.	GO:0003676;GO:0003677;GO:0003950;GO:0005634;GO:0006471;GO:0016740;GO:0016757	K10798;	Poly
gene:Solyc01g009480	0	0	0	1.29798	1.35553	2.01892	0.133131	0	0	1.42668	1.085	1.04818	n.d.	n.d.	n.d.	n.d.	n.d.	n.d.	-0.414481	0.681611	4.99763	0.0417112	Unknown	Unknown	Hydrolase alpha/beta fold family protein
gene:Solyc01g009490	0	0	0	9.99587	14.7638	8.17775	0	0	0	1.68167	3.22291	2.42163	6.19239	9.46e-10	n.d.	n.d.	4.00167	0.00663254	-2.19072	2.32e-05	4.12979	0.00501889	Unknown	Unknown	Unknown Protein
gene:Solyc01g009500	5.63732	7.20338	3.05102	3.46629	3.88451	6.27757	6.15337	8.1209	6.51167	4.52172	3.81136	4.36025	-0.070927	0.893837	0.259213	0.587889	-0.195598	0.717745	-0.124671	0.824618	-0.454811	0.368016	Unknown	Unknown	Hydrolase alpha/beta fold family protein
gene:Solyc01g009510	0	0	0	0	0	0	0	0	0	0	0	0	n.d.	n.d.	n.d.	n.d.	n.d.	n.d.	n.d.	n.d.	n.d.	n.d.	Unknown	Unknown	Unknown Protein (AHRD V1) 3B contains Interpro domain(s) IPR011616 bZIP transcription factor 2C bZIP-1
gene:Solyc01g009520	196.069	230.103	214.227	179.982	123.621	206.081	181.205	185.128	199.645	295.576	257.976	254.071	-0.178633	0.0362356	-0.306345	0.000227664	0.463318	1.11e-09	0.64195	1.58e-15	0.769662	8.46e-23	GO:0003723;GO:0003735;GO:0005622;GO:0005829;GO:0005840;GO:0005886;GO:0006412;GO:0009506;GO:0015934;GO:0022625;GO:0022626;GO:0030529	K02865;	Ribosomal protein
gene:Solyc01g009530	0	0	0	0	0	0	0	0	0	0	0	0	n.d.	n.d.	n.d.	n.d.	n.d.	n.d.	n.d.	n.d.	n.d.	n.d.	Unknown	Unknown	Unknown Protein
gene:Solyc01g009540	0	0	0	0	0	0	0	0	0	0	0	0	n.d.	n.d.	n.d.	n.d.	n.d.	n.d.	n.d.	n.d.	n.d.	n.d.	Unknown	Unknown	Unknown Protein
gene:Solyc01g009550	2.91156	0	0	0	1.45616	0.985817	1.43014	0	0	0	0	0	-0.103007	0.934251	-1.15376	0.41898	n.d.	n.d.	n.d.	n.d.	n.d.	n.d.	GO:0009507;GO:0009536;GO:0016020;GO:0016021;GO:0031969	Unknown	Unknown Protein
gene:Solyc01g009560	0	0	0	0	0	0	0	0	0	0	0	0	n.d.	n.d.	n.d.	n.d.	n.d.	n.d.	n.d.	n.d.	n.d.	n.d.	GO:0005737	Unknown	Terminal flower 1 (Fragment)
gene:Solyc01g009570	0	0	0	0	0	0	0	0	21.5173	0	0	0	n.d.	n.d.	5.29931	2.52e-06	n.d.	n.d.	n.d.	n.d.	-5.1707	4.25e-06	Unknown	Unknown	Unknown Protein
gene:Solyc01g009580	0	0	0	0	0	0	0	0	0	0	0	0	n.d.	n.d.	n.d.	n.d.	n.d.	n.d.	n.d.	n.d.	n.d.	n.d.	GO:0005737	Unknown	Terminal flower 1 (Fragment)
gene:Solyc01g009590	0	0	0	0	0	0	0	0	0	0	0	0	n.d.	n.d.	n.d.	n.d.	n.d.	n.d.	n.d.	n.d.	n.d.	n.d.	GO:0005576	Unknown	A9-like protein (Fragment)
gene:Solyc01g009600	0	0	0	0	0	0	0	0	0	0	0	0	n.d.	n.d.	n.d.	n.d.	n.d.	n.d.	n.d.	n.d.	n.d.	n.d.	GO:0005783;GO:0005789;GO:0008168;GO:0010054;GO:0016020;GO:0016021;GO:0016740;GO:0032259	Unknown	Unknown Protein
gene:Solyc01g009610	73.8932	49.7668	62.3258	80.5109	85.3514	75.0578	55.308	52.1095	64.0155	50.2737	61.2745	55.7928	0.524098	0.000184047	-0.245667	0.10744	-0.0237948	0.876834	-0.547892	0.000141621	0.221872	0.156164	Unknown	Unknown	Unknown Protein
gene:Solyc01g009620	3.90131	3.85943	2.30341	1.10716	3.90233	2.64186	3.8326	5.23248	4.5064	5.47619	2.49882	3.21868	-0.244704	0.722192	0.303233	0.611216	0.282067	0.652259	0.526771	0.432191	-0.021166	0.970889	GO:0003723;GO:0003729;GO:0005634;GO:0005849;GO:0006378;GO:0006397;GO:0016787;GO:0017091;GO:0042382	K14397;	Cleavage and polyadenylation specificity factor subunit 5
gene:Solyc01g009630	12.2241	16.6438	9.21365	8.85727	7.28435	12.5048	15.5859	13.3719	12.3175	12.7126	15.8259	8.6502	-0.260002	0.463633	-0.0119331	0.970608	0.0943788	0.776478	0.354381	0.321033	0.106312	0.743821	GO:0003723;GO:0003729;GO:0005634;GO:0005849;GO:0006378;GO:0006397;GO:0016787;GO:0017091;GO:0042382	K14397;	Cleavage and polyadenylation specificity factor subunit 5
gene:Solyc01g009640	0	0	0	0	0	0	0	0	0	0	0	0	n.d.	n.d.	n.d.	n.d.	n.d.	n.d.	n.d.	n.d.	n.d.	n.d.	GO:0004650;GO:0005576;GO:0005618;GO:0005975;GO:0007047;GO:0008152;GO:0016787;GO:0016798	Unknown	Polygalacturonase
gene:Solyc01g009650	0	0	0	0	0	0	0	0	0	0	0	0	n.d.	n.d.	n.d.	n.d.	n.d.	n.d.	n.d.	n.d.	n.d.	n.d.	GO:0003677;GO:0003682;GO:0003700;GO:0005515;GO:0005634;GO:0006351;GO:0006355;GO:0009585;GO:0009639;GO:0009751;GO:0010017;GO:0010018;GO:0016607;GO:0045893	K09422;	MYB transcription factor
gene:Solyc01g009660	0	0	0	0	0	0	0	0	0	0	0	0	n.d.	n.d.	n.d.	n.d.	n.d.	n.d.	n.d.	n.d.	n.d.	n.d.	Unknown	Unknown	Unknown Protein
gene:Solyc01g009670	2.40922	5.4058	2.58106	0.0827076	0.310948	0.789416	4.35184	5.90662	4.66807	0.292204	0.124446	0.721331	-2.9847	0.00611727	0.39372	0.495602	-3.06288	0.00534401	-0.0781895	0.967072	-3.4566	0.000568502	Unknown	Unknown	CCA-adding enzyme
gene:Solyc01g009680	12.1916	15.4185	13.9055	182.233	145.229	211.899	15.6969	13.9359	8.74821	305.66	250.903	200.667	3.85026	4.55e-118	-0.241381	0.454555	4.31761	7.17e-175	0.467352	6.99e-09	4.55899	7.27e-188	GO:0005506;GO:0006629;GO:0006631;GO:0006633;GO:0009507;GO:0009534;GO:0009536;GO:0009570;GO:0009579;GO:0016165;GO:0016491;GO:0016702;GO:0031408;GO:0046872;GO:0055114	Unknown	Lipoxygenase
gene:Solyc01g009690	0.653516	1.17178	1.01285	4.35837	2.83264	3.0683	0.898809	0.779113	0.805201	7.50244	7.18568	4.8862	2.00465	0.0223755	-0.320913	0.797641	2.91455	9.54e-05	0.9099	0.0931809	3.23546	2.72e-05	GO:0002237;GO:0005886;GO:0007165;GO:0010103;GO:0010200;GO:0016020;GO:0016021;GO:0048443	Unknown	Leucine-rich repeat receptor protein kinase EXS
gene:Solyc01g009700	0.342987	0.424132	0.442983	1.7034	0.914872	0.967757	0.449262	0.830588	0.132061	3.095	3.34107	1.68015	1.71799	0.223928	0.0944008	0.957792	2.87429	0.0125897	1.15629	0.188051	2.77989	0.0120115	GO:0002237;GO:0005886;GO:0007165;GO:0010103;GO:0010200;GO:0016020;GO:0016021;GO:0048443	Unknown	Leucine-rich repeat receptor-like protein kinase PEPR2
gene:Solyc01g009710	2.2141	0.684479	1.63406	0	0	0	1.45007	0.824882	0	0	0	0.57084	n.d.	n.d.	-1.12263	0.323891	-2.86059	0.0752252	n.d.	n.d.	-1.73795	0.362229	Unknown	Unknown	Unknown Protein
gene:Solyc01g009720	0.514048	0.834307	0.426803	0.27353	0.257091	0.17405	0.504994	0.430904	0.593776	0.289912	0.102891	0	-1.18219	0.539746	-0.342843	0.829133	-2.04746	0.358893	-0.865272	0.758374	-1.70462	0.461099	Unknown	Unknown	Unknown Protein
gene:Solyc01g009730	61.4671	12.2932	62.4358	14.3829	19.7578	18.2159	25.7879	82.0626	20.8649	180.88	202.261	20.1025	-1.22851	3.08e-08	-0.20962	0.236887	1.69457	4.5e-37	2.92308	7.87e-67	1.90419	3.06e-45	Unknown	Unknown	Unknown Protein
gene:Solyc01g009740	0	0	0	0	0	0	0	0	0	0	0	0	n.d.	n.d.	n.d.	n.d.	n.d.	n.d.	n.d.	n.d.	n.d.	n.d.	Unknown	Unknown	Unknown Protein
gene:Solyc01g009750	453.165	274.004	360.283	194.872	163.921	112.537	257.738	231.318	263.947	112.239	107.183	114.256	-1.05541	1.25e-43	-0.658344	2.67e-22	-1.57582	3.21e-80	-0.52041	3.78e-07	-0.917473	6.23e-24	Unknown	Unknown	Unknown Protein
gene:Solyc01g009760	5.80695	8.46305	10.5611	1.54497	2.07445	4.63451	10.5944	18.5437	9.58229	10.7607	8.96642	7.69963	-1.43826	0.00760631	0.512826	0.161415	0.272042	0.495565	1.7103	0.00114751	-0.240783	0.499654	GO:0008150;GO:0010286	Unknown	Unknown Protein
gene:Solyc01g009770	8.75848	3.7907	6.24851	0.414264	1.1681	0.922601	2.86807	3.04551	2.69784	0.731792	0.31166	1.05379	-2.75696	0.000396921	-1.25435	0.0282345	-3.03538	0.00019168	-0.278426	0.836319	-1.78103	0.0713714	Unknown	Unknown	Major ampullate spidroin 2-2
gene:Solyc01g009780	28.3901	28.963	31.8779	166.173	148.479	90.3576	21.5152	25.3847	26.7032	126.872	157.488	100.696	2.33307	4.44e-56	-0.405898	0.0731594	2.23806	1.75e-50	-0.0950164	0.354699	2.64396	1.09e-63	Unknown	Unknown	Unknown Protein
gene:Solyc01g009790	0	0	0	0	0	0	0	0	0	0	0	0	n.d.	n.d.	n.d.	n.d.	n.d.	n.d.	n.d.	n.d.	n.d.	n.d.	Unknown	Unknown	Unknown Protein
gene:Solyc01g009800	0	0	0	0	0	0	0	0	0	0	0	0	n.d.	n.d.	n.d.	n.d.	n.d.	n.d.	n.d.	n.d.	n.d.	n.d.	Unknown	Unknown	Mutator-like transposase 53847-56139
gene:Solyc01g009810	0.264034	1.22437	0.292295	21.9172	24.5616	19.31	0.259383	0.885312	0.914955	58.174	39.1081	39.4144	5.35806	5.35e-18	0.0818359	0.955713	6.391	3.4e-35	1.03293	8.21e-07	6.30916	6.55e-37	GO:0000166;GO:0004672;GO:0004674;GO:0005524;GO:0005886;GO:0006468;GO:0008289;GO:0009556;GO:0010152;GO:0016020;GO:0016021;GO:0016301;GO:0016310;GO:0016740;GO:0016772;GO:0033612	Unknown	LRR receptor-like serine/threonine-protein kinase FEI 1
gene:Solyc01g009820	9.16482	9.92593	10.4182	21.7978	19.9341	13.2037	12.3872	10.2433	9.80474	9.57436	9.75076	11.751	1.04732	0.00111637	0.00828988	0.981961	0.203261	0.583349	-0.844064	0.00783076	0.194971	0.589534	GO:0003674;GO:0005886;GO:0008150	Unknown	Unknown Protein
gene:Solyc01g009830	0	0.118748	0	0	0.128073	0	0	0	0	0.0962819	0	0	0.259798	0.964309	n.d.	n.d.	-0.17396	0.977746	-0.433758	0.94352	n.d.	n.d.	Unknown	Unknown	UDP-glucuronic acid/UDP-N-acetylgalactosamine transporter
gene:Solyc01g009840	0	0	0	0	0	0	0	0	0	0	0	0	n.d.	n.d.	n.d.	n.d.	n.d.	n.d.	n.d.	n.d.	n.d.	n.d.	GO:0000226;GO:0000911;GO:0003700;GO:0005634;GO:0006351;GO:0006355;GO:0048451;GO:0048453;GO:0051322	Unknown	Unknown Protein
gene:Solyc01g009850	18.1926	37.9631	35.2449	26.6213	25.0214	23.0992	20.1062	40.6669	23.6411	25.6506	29.1314	35.1782	-0.139551	0.533771	-0.242838	0.264399	0.10569	0.621638	0.245241	0.276386	0.348528	0.110084	Unknown	Unknown	Unknown Protein
gene:Solyc01g009860	22.6593	26.5041	28.4543	54.1675	39.0721	53.2469	34.5532	53.6754	26.7597	73.4973	56.4564	29.2973	1.06705	6.51e-08	0.43891	0.0364403	1.16545	1.68e-09	0.0984061	0.551111	0.726542	3.31e-05	GO:0003677;GO:0005634;GO:0006351;GO:0006355	Unknown	NAC domain transcription factor
gene:Solyc01g009870	0	0.0987637	0	0.226659	0	0.50479	0	0	0	0.240235	0.682085	0	3.03944	0.439611	n.d.	n.d.	3.35182	0.366538	0.312382	0.889639	n.d.	n.d.	Unknown	Unknown	Glycerophosphodiester phosphodiesterase GDE1
gene:Solyc01g009880	0	0	0	0	0	0	0	0	0	0	0	0	n.d.	n.d.	n.d.	n.d.	n.d.	n.d.	n.d.	n.d.	n.d.	n.d.	GO:0000145;GO:0005515;GO:0005737;GO:0005815;GO:0005829;GO:0005886;GO:0006810;GO:0006887;GO:0008150;GO:0015031;GO:0016020;GO:0032584;GO:0034451	K07195;	Exocyst complex protein EXO70
gene:Solyc01g009890	0	0	0	0	0	0.369116	0	0	0	0	0	0	n.d.	n.d.	n.d.	n.d.	n.d.	n.d.	n.d.	n.d.	n.d.	n.d.	GO:0005737;GO:0009055;GO:0015035;GO:0022900;GO:0045454	Unknown	Glutaredoxin
gene:Solyc01g009900	0.644884	1.79427	0	0	0	0	0	0	0	0	0	0	n.d.	n.d.	n.d.	n.d.	n.d.	n.d.	n.d.	n.d.	n.d.	n.d.	GO:0005634;GO:0005737;GO:0009055;GO:0015035;GO:0022900;GO:0045454;GO:0048441;GO:0048448;GO:0048451;GO:0048653	Unknown	Glutaredoxin
gene:Solyc01g009910	0	0	0	0	0	0.436698	0	0	0	0	0	0	n.d.	n.d.	n.d.	n.d.	n.d.	n.d.	n.d.	n.d.	n.d.	n.d.	GO:0005634;GO:0005737;GO:0009055;GO:0015035;GO:0022900;GO:0045454;GO:0048441;GO:0048448;GO:0048451;GO:0048653	Unknown	Glutaredoxin
gene:Solyc01g009920	0	0	0	0	0	0	0	0	0	0	0	0	n.d.	n.d.	n.d.	n.d.	n.d.	n.d.	n.d.	n.d.	n.d.	n.d.	Unknown	Unknown	MORC family CW-type zinc finger 3
gene:Solyc01g009930	0.0670811	0	0.0742613	1.78472	1.27487	3.81574	0.131799	0.0749749	0.309941	7.91957	4.77997	4.20265	5.7549	0.00507182	1.74205	0.65698	7.03048	1.82e-05	1.27558	0.0400976	5.28842	8.02e-06	GO:0002237;GO:0005886;GO:0007165;GO:0010103;GO:0010200;GO:0016020;GO:0016021;GO:0048443	Unknown	Leucine-rich repeat receptor-like protein kinase PEPR2
gene:Solyc01g009940	0	0	0	0	0	0	0	0	0	0	0	0	n.d.	n.d.	n.d.	n.d.	n.d.	n.d.	n.d.	n.d.	n.d.	n.d.	GO:0003676;GO:0003964;GO:0004190;GO:0004518;GO:0004519;GO:0006508;GO:0008233;GO:0008270;GO:0015074;GO:0016740;GO:0016779;GO:0016787;GO:0046872;GO:0090305	Unknown	5-methylthioadenosine/S-adenosylhomocysteine deaminase
gene:Solyc01g009950	0	0	0	0	0	0	0	0	0	0	0	0	n.d.	n.d.	n.d.	n.d.	n.d.	n.d.	n.d.	n.d.	n.d.	n.d.	GO:0003676;GO:0003964;GO:0004190;GO:0004518;GO:0004519;GO:0006508;GO:0008233;GO:0008270;GO:0015074;GO:0016740;GO:0016779;GO:0016787;GO:0046872;GO:0090305	Unknown	Unknown Protein
gene:Solyc01g009960	0.29643	0.13746	0.164079	0	0	0	0	0.165656	0	0.445814	0	0	n.d.	n.d.	-1.98	0.585957	-0.295022	0.917206	n.d.	n.d.	1.68498	0.666197	GO:0006629;GO:0006631;GO:0006633;GO:0009507;GO:0009536;GO:0016020;GO:0016491;GO:0045300;GO:0046872;GO:0046914;GO:0055114	K03921;	Stearoyl-acyl-carrier protein desaturase
gene:Solyc01g009970	11.359	18.9858	13.9567	1.72693	1.99772	4.22639	26.242	20.5085	30.5671	4.13004	3.99756	4.15152	-2.3274	7.6e-07	0.675322	0.0112947	-1.72254	4.52e-05	0.604863	0.351385	-2.39786	6.29e-11	Unknown	Unknown	Amidohydrolase 2
gene:Solyc01g009980	0	0	0	0	0	0	0	0	0	0	0	0	n.d.	n.d.	n.d.	n.d.	n.d.	n.d.	n.d.	n.d.	n.d.	n.d.	Unknown	Unknown	Unknown Protein
gene:Solyc01g009990	399.305	348.138	283.325	25.8717	25.4657	57.424	387.571	322.204	394.019	33.2509	32.6441	30.9439	-3.09375	1.11e-169	-0.0293684	0.638072	-3.28338	3.82e-180	-0.189637	0.346388	-3.25401	1.34e-183	GO:0000413;GO:0003755;GO:0005515;GO:0006457;GO:0009507;GO:0009533;GO:0009534;GO:0009535;GO:0009536;GO:0009543;GO:0009579;GO:0010275;GO:0016020;GO:0016853;GO:0019344;GO:0031969;GO:0031977;GO:0042277;GO:0043424	K03768;	Peptidyl-prolyl cis-trans isomerase
gene:Solyc01g010000	55.275	62.8996	53.0394	13.1582	15.9139	22.7786	47.1565	57.1054	72.4592	14.6982	7.49718	10.2664	-1.57263	7.04e-14	-0.082446	0.593879	-2.27038	7.05e-22	-0.69775	0.0284854	-2.18793	8.66e-21	GO:0003824;GO:0006807;GO:0008081;GO:0008152;GO:0008773;GO:0016597;GO:0016740;GO:0016779;GO:0046872	K00990;	ACT domain-containing protein
gene:Solyc01g010010	0	0.178513	0	0	0.19253	0	0	0	0	0	0	0	0.259789	0.956249	n.d.	n.d.	n.d.	n.d.	n.d.	n.d.	n.d.	n.d.	Unknown	Unknown	Unknown Protein
gene:Solyc01g010020	11.0122	9.53225	6.90819	33.9862	26.069	15.6601	10.097	10.667	8.48012	20.1501	21.748	19.5903	1.61438	8.98e-08	-0.036918	0.923231	1.29198	4.89e-05	-0.322399	0.191793	1.32889	2.14e-05	GO:0005509;GO:0008150;GO:0010200	K13448;	Calmodulin
gene:Solyc01g010030	20.1324	16.7266	17.0057	0.44636	1.52082	2.3432	17.6146	17.4621	16.0483	0.749066	1.17533	2.18976	-3.49272	2.28e-11	-0.203431	0.469895	-3.58207	1.22e-11	-0.0893471	0.928393	-3.37863	2.63e-10	GO:0000166;GO:0004672;GO:0004674;GO:0005199;GO:0005524;GO:0005886;GO:0006468;GO:0016020;GO:0016021;GO:0016301;GO:0016310;GO:0016740;GO:0016772;GO:0051510	Unknown	Receptor-like protein kinase At3g21340
gene:Solyc01g010040	10.7965	17.3304	14.7104	15.0252	24.9216	11.8103	15.0937	18.1005	20.1456	6.55741	7.97917	8.02952	0.423625	0.153946	0.188225	0.523376	-0.796104	0.0294961	-1.21973	0.000474189	-0.984329	0.00440877	Unknown	Unknown	Unknown Protein
gene:Solyc01g010050	69.649	42.2686	77.4923	50.8655	53.7701	29.6756	58.0901	64.1307	59.9337	22.4963	17.777	17.7159	-0.345197	0.0324959	-0.184469	0.217625	-1.57905	2.24e-15	-1.23385	1.34e-08	-1.39458	3.83e-12	GO:0004014;GO:0006557;GO:0006596;GO:0006597;GO:0008295;GO:0016829;GO:0016831	Unknown	S-adenosylmethionine decarboxylase proenzyme
gene:Solyc01g010060	3.81576	4.48258	3.09774	268.284	254.196	166.922	3.74856	3.41182	7.34597	347.956	632.393	357.112	6.06947	7.73e-173	0.220027	0.698843	7.00342	0	0.933951	1.11e-45	6.78339	0	Unknown	Unknown	Unknown Protein
gene:Solyc01g010070	0	0	0	0	0	0	0	0	0	0	0	0	n.d.	n.d.	n.d.	n.d.	n.d.	n.d.	n.d.	n.d.	n.d.	n.d.	Unknown	Unknown	Unknown Protein
gene:Solyc01g010080	0.0619468	0.0574517	0.0685775	0.197775	0.247852	0.33559	0.243423	0.0692364	0	0.326076	0.396775	0	2.20591	0.503017	0.605924	0.883687	2.07176	0.537359	-0.134154	0.954545	1.46583	0.619651	GO:0005216;GO:0005244;GO:0005249;GO:0005267;GO:0005515;GO:0005783;GO:0005886;GO:0006810;GO:0006811;GO:0006813;GO:0009624;GO:0010163;GO:0010167;GO:0015706;GO:0016020;GO:0016021;GO:0034765;GO:0055085;GO:0071805	Unknown	Potassium/sodium hyperpolarization-activated cyclic nucleotide-gated channel 4
gene:Solyc01g010090	0	0	0	0	0	0	0	0	0	0	0	0	n.d.	n.d.	n.d.	n.d.	n.d.	n.d.	n.d.	n.d.	n.d.	n.d.	Unknown	Unknown	Unknown Protein
gene:Solyc01g010100	0	0	0	0	0	0	0	0	0	0	0	0	n.d.	n.d.	n.d.	n.d.	n.d.	n.d.	n.d.	n.d.	n.d.	n.d.	Unknown	Unknown	Ulp1 protease family C-terminal catalytic domain containing protein
gene:Solyc01g010110	0	0	0	0	0	0	0	0	0	0	0	0	n.d.	n.d.	n.d.	n.d.	n.d.	n.d.	n.d.	n.d.	n.d.	n.d.	Unknown	Unknown	Unknown Protein
gene:Solyc01g010120	0	0	0	0	0	0	0	0	0	0	0	0	n.d.	n.d.	n.d.	n.d.	n.d.	n.d.	n.d.	n.d.	n.d.	n.d.	Unknown	Unknown	Unknown Protein
gene:Solyc01g010130	1.03488	1.02834	0.981989	0.0786672	0.0739395	0.350397	1.96069	2.23071	2.39078	0.166758	0.118366	0.343046	-2.44717	0.18179	0.983905	0.307312	-2.14871	0.215287	0.298457	0.912666	-3.13261	0.0282533	GO:0003677;GO:0003700;GO:0005634;GO:0006351;GO:0006355;GO:0046983	Unknown	Transcription factor
gene:Solyc01g010140	0	0	0	0	0	0	0	0	0	0	0	0	n.d.	n.d.	n.d.	n.d.	n.d.	n.d.	n.d.	n.d.	n.d.	n.d.	Unknown	Unknown	Unknown Protein
gene:Solyc01g010150	1.09381	1.69073	1.61452	8.5364	6.19989	5.9256	2.05955	3.26007	2.31634	7.26555	9.77916	5.99264	2.38244	0.000308615	0.667495	0.430694	2.51731	8.98e-05	0.134874	0.75749	1.84982	0.000938182	GO:0003824;GO:0006807;GO:0008081;GO:0008152;GO:0008773;GO:0009399;GO:0016597;GO:0016740;GO:0016779;GO:0046872	K00990;	Unknown protein DS12 from 2D-PAGE of leaf 2C chloroplastic
gene:Solyc01g010160	0	1.11958	4.00916	0	0	0.817464	4.74364	1.34923	0	0	0	0	-2.49864	0.079499	0.120398	0.888985	-3.23	0.0450326	n.d.	n.d.	-3.3504	0.0297226	GO:0003824;GO:0004553;GO:0004565;GO:0005576;GO:0005975;GO:0008152;GO:0008422;GO:0009507;GO:0016787;GO:0016798;GO:0033907;GO:0042973;GO:0043169;GO:0046872;GO:0048046;GO:0080079;GO:0080083	K01188;	Beta-glucosidase
gene:Solyc01g010170	0	0	0	0	0	0	0	0	0	0	0	0	n.d.	n.d.	n.d.	n.d.	n.d.	n.d.	n.d.	n.d.	n.d.	n.d.	Unknown	Unknown	Unknown Protein
gene:Solyc01g010180	32.5833	43.2131	27.7747	57.5618	87.0203	73.6956	64.9792	46.9787	63.9828	126.429	140.089	118.953	1.22628	1.64e-13	0.636348	0.000288324	2.02461	9.64e-45	0.798329	2.66e-11	1.38826	3.72e-28	Unknown	Unknown	Unknown Protein
gene:Solyc01g010190	4.18157	4.73995	5.14351	1.23614	3.48555	2.04508	6.3901	5.19293	6.44017	1.7469	1.48796	2.15619	-0.904838	0.165703	0.229623	0.653217	-1.25487	0.0693947	-0.35003	0.673292	-1.48449	0.0220863	Unknown	Unknown	Unknown Protein
gene:Solyc01g010200	20.189	30.6394	21.1309	1.95323	5.50754	10.6886	25.2426	32.8215	16.5362	9.38499	9.69845	3.40701	-1.83653	6.13e-08	-0.0761194	0.749342	-1.54926	1.45e-06	0.287264	0.526818	-1.47314	3.65e-06	Unknown	Unknown	Unknown Protein
gene:Solyc01g010210	0	0	0	0	0	0	0	0	0	0	0	0	n.d.	n.d.	n.d.	n.d.	n.d.	n.d.	n.d.	n.d.	n.d.	n.d.	Unknown	Unknown	Unknown Protein
gene:Solyc01g010220	8.71535	16.7432	11.0265	7.28753	8.09494	14.3329	18.6526	20.1776	24.0891	23.4061	30.4034	23.1119	-0.145361	0.682466	0.658078	0.0255016	1.20469	1.71e-05	1.35005	4.75e-06	0.546609	0.0251551	Unknown	Unknown	Unknown Protein
gene:Solyc01g010230	48.4186	46.1702	52.0914	15.2407	32.7423	27.708	44.2162	58.6895	48.8388	52.3066	56.2376	32.7028	-0.803745	5.2e-05	-0.0791496	0.635444	0.0741528	0.662646	0.877898	1.21e-05	0.153302	0.362318	Unknown	Unknown	Unknown Protein
gene:Solyc01g010240	0	0	0	0	0	0	0	0	0	0	0	0	n.d.	n.d.	n.d.	n.d.	n.d.	n.d.	n.d.	n.d.	n.d.	n.d.	GO:0003677;GO:0005634;GO:0007275;GO:0009908;GO:0010022;GO:0030154;GO:0046872;GO:0048366;GO:0048440	Unknown	CRABS CLAW (Fragment)
gene:Solyc01g010250	3.13519	2.74615	2.31385	9.08276	13.4151	17.8101	3.42219	3.30945	7.84648	13.0976	22.8702	9.8345	2.44895	3.04e-07	0.702836	0.254517	2.61118	1.74e-08	0.162227	0.602222	1.90834	1.9e-06	GO:0005975;GO:0006098;GO:0016787;GO:0017057	K01057;	6-phosphogluconolactonase
gene:Solyc01g010260	0	0	0	0	0	0	0	0	0	0	0	0	n.d.	n.d.	n.d.	n.d.	n.d.	n.d.	n.d.	n.d.	n.d.	n.d.	GO:0004497;GO:0005506;GO:0009055;GO:0016020;GO:0016491;GO:0016705;GO:0020037;GO:0046872;GO:0055114	Unknown	Cytochrome P450
gene:Solyc01g010270	67.5631	62.6605	71.8031	31.6368	27.9334	32.3313	61.9483	59.404	79.0826	47.4185	46.1598	28.5674	-0.98565	1.67e-08	-0.139532	0.331734	-0.597336	0.000241285	0.388314	0.0501015	-0.457804	0.00491815	GO:0005874	Unknown	Unknown Protein
gene:Solyc01g010280	0	0	0	0.104093	0	0	0	0	0	0	0	0	n.d.	n.d.	n.d.	n.d.	n.d.	n.d.	n.d.	n.d.	n.d.	n.d.	Unknown	Unknown	Unknown Protein
gene:Solyc01g010290	7.55662	10.6071	13.2265	27.9293	40.5509	28.4209	20.9665	18.2613	14.3905	39.623	34.829	33.8838	1.77693	9.65e-11	0.644291	0.0430064	1.91573	7.29e-13	0.138797	0.491066	1.27144	5e-08	GO:0000166;GO:0005274;GO:0005524;GO:0006810;GO:0015720;GO:0016020;GO:0016021	Unknown	Ureide permease 2
gene:Solyc01g010300	0	0	0	0	0	0	0	0	0	0	0	0	n.d.	n.d.	n.d.	n.d.	n.d.	n.d.	n.d.	n.d.	n.d.	n.d.	GO:0000060;GO:0003677;GO:0003700;GO:0005515;GO:0005634;GO:0005737;GO:0006351;GO:0006355;GO:0007275;GO:0008134;GO:0009409;GO:0009739;GO:0009908;GO:0009911;GO:0010048;GO:0010077;GO:0030154;GO:0043481;GO:0045893;GO:0046983;GO:0048440;GO:0048481	Unknown	MADS-box protein-like
gene:Solyc01g010310	9.63502	7.88459	8.78404	0.603163	5.9526	4.41369	4.73266	6.01787	7.85605	1.49167	2.72264	1.31511	-1.11104	0.0247119	-0.62757	0.147767	-2.12146	0.000302999	-1.01042	0.166945	-1.49389	0.0194631	GO:0001872;GO:0005886;GO:0008150;GO:0009506;GO:0016020;GO:0030247;GO:0031225;GO:0046658	Unknown	Unknown Protein
gene:Solyc01g010320	0	0	0	0	0	0	0	0	0	0	0	0	n.d.	n.d.	n.d.	n.d.	n.d.	n.d.	n.d.	n.d.	n.d.	n.d.	Unknown	Unknown	Unknown Protein
gene:Solyc01g010330	0	0	0	0	0	0	0	0	0	0	0	0	n.d.	n.d.	n.d.	n.d.	n.d.	n.d.	n.d.	n.d.	n.d.	n.d.	Unknown	Unknown	Unknown Protein
gene:Solyc01g010340	0.337224	0.156377	0.27999	0.71776	0.505968	0.456718	0.165642	0.28268	0	0.0633957	0.202495	0.195622	1.26994	0.506	-0.915155	0.730556	-0.616594	0.815201	-1.88653	0.385544	0.298561	0.921227	GO:0004721;GO:0016787;GO:0046872	Unknown	Unknown Protein
gene:Solyc01g010350	0.101225	0	0	0	0	0	0.0994427	0	0	0	0	0	n.d.	n.d.	-0.153748	0.980948	n.d.	n.d.	n.d.	n.d.	n.d.	n.d.	GO:0005215;GO:0006810;GO:0009507;GO:0009536;GO:0016020;GO:0016021;GO:0031969	Unknown	Glucose-6-phosphate/phosphate translocator
gene:Solyc01g010360	0	0	0	0	0.167516	0.113407	0	0	0.193446	0	0	0	n.d.	n.d.	n.d.	n.d.	n.d.	n.d.	n.d.	n.d.	n.d.	n.d.	GO:0019904	Unknown	14-3-3-like protein GF14 epsilon
gene:Solyc01g010370	0.949483	1.29152	0.630668	1.41464	0.569839	1.11447	0.684024	0.707476	1.53545	1.85636	1.31766	1.46878	0.260624	0.825264	-0.100612	0.933051	0.821711	0.441317	0.561088	0.59223	0.922323	0.384485	GO:0005783;GO:0005789;GO:0005794;GO:0008168;GO:0016020;GO:0016021;GO:0016740;GO:0032259	Unknown	Unknown Protein
gene:Solyc01g010380	0	0	0	0	0	0	0	0	0	0	0	0	n.d.	n.d.	n.d.	n.d.	n.d.	n.d.	n.d.	n.d.	n.d.	n.d.	Unknown	Unknown	Unknown Protein
gene:Solyc01g010390	3.31594	8.12763	2.70945	0.336084	1.42149	1.6039	5.19655	6.79459	3.92143	1.66233	1.51706	0.915982	-1.92321	0.0132382	0.0409373	0.938014	-1.66044	0.0246627	0.262772	0.804068	-1.70137	0.0175974	GO:0003824;GO:0004553;GO:0004565;GO:0005576;GO:0005975;GO:0008152;GO:0008422;GO:0009507;GO:0016787;GO:0016798;GO:0033907;GO:0042973;GO:0043169;GO:0046872;GO:0048046;GO:0080079;GO:0080083	K01188;	Beta-glucosidase
gene:Solyc01g010400	0	0	0	0	0	0	0	0	0	0	0	0	n.d.	n.d.	n.d.	n.d.	n.d.	n.d.	n.d.	n.d.	n.d.	n.d.	GO:0005576	Unknown	Unknown Protein
gene:Solyc01g010410	0	0	0	0.072507	0	0.0922739	0	0	0	0	0.218195	0	n.d.	n.d.	n.d.	n.d.	n.d.	n.d.	0.38294	0.934861	n.d.	n.d.	GO:0003676;GO:0003700;GO:0005622;GO:0005634;GO:0006351;GO:0006355;GO:0008270;GO:0046872	Unknown	Cys2/His2 zinc-finger transcription factor
gene:Solyc01g010420	0	0	0	1.36357	1.28162	0.520591	0	0	0.296002	0.385396	2.46203	1.18923	n.d.	n.d.	n.d.	n.d.	n.d.	n.d.	0.328471	0.760826	4.02621	0.0387101	Unknown	Unknown	Unknown Protein
gene:Solyc01g010430	0.440889	0.954092	1.13886	28.1521	18.3752	12.2409	0.577499	0.492771	0.339514	13.0404	18.3556	9.77564	4.68637	9.81e-16	-0.973972	0.511435	4.15086	7.76e-11	-0.535513	0.0656396	5.12483	3.74e-12	Unknown	Unknown	Unknown Protein
gene:Solyc01g010440	118.999	63.8995	112.873	40.7025	48.3531	36.1839	49.6725	37.9858	59.6889	36.3507	24.0226	39.0369	-1.08906	1.26e-13	-1.13338	9.72e-16	-1.44441	1.77e-20	-0.355352	0.0657949	-0.311027	0.0928767	Unknown	Unknown	Unknown Protein
gene:Solyc01g010450	0	0	0	0	0	0	0	0	0	0	0	0	n.d.	n.d.	n.d.	n.d.	n.d.	n.d.	n.d.	n.d.	n.d.	n.d.	Unknown	Unknown	Unknown Protein
gene:Solyc01g010460	5.87783	6.78843	5.15648	0.236049	0	1.2767	5.33852	7.06532	5.38034	0.333582	0.443963	0.857788	-3.40774	0.000139789	-0.131244	0.785964	-3.31746	0.000156911	0.0902832	0.955743	-3.18621	0.000279343	Unknown	Unknown	Unknown Protein
gene:Solyc01g010470	11.7169	12.4967	7.45839	0.62347	0.586001	1.9836	8.34518	10.1492	10.1507	0.660811	0.703576	1.13283	-3.15946	8.92e-07	-0.27304	0.462447	-3.53621	2.33e-07	-0.376752	0.756329	-3.26317	3.15e-06	Unknown	Unknown	Unknown Protein
gene:Solyc01g010480	0.873306	1.51863	2.65865	4.76312	4.69525	2.9569	23.9147	12.2009	20.049	8.61921	4.6322	10.9764	1.44833	0.0456155	3.34702	1.63e-11	2.39075	9.65e-05	0.94242	0.0543964	-0.956271	0.00434037	GO:0000155;GO:0000160;GO:0004871;GO:0005575;GO:0006355;GO:0007165;GO:0009881;GO:0010155;GO:0018298;GO:0023014;GO:0046777;GO:0050896	Unknown	Potassium voltage-gated channel subfamily H member 8
gene:Solyc01g010490	0	0	0	0	0	0	0	0	0	0	0	0	n.d.	n.d.	n.d.	n.d.	n.d.	n.d.	n.d.	n.d.	n.d.	n.d.	GO:0000096;GO:0000162;GO:0004497;GO:0005506;GO:0005739;GO:0005783;GO:0005886;GO:0006520;GO:0006546;GO:0006569;GO:0006636;GO:0006733;GO:0006766;GO:0008652;GO:0009055;GO:0009072;GO:0009106;GO:0009108;GO:0009117;GO:0009641;GO:0009682;GO:0009684;GO:0009695;GO:0009759;GO:0010114;GO:0016020;GO:0016021;GO:0016491;GO:0016705;GO:0016709;GO:0019288;GO:0019748;GO:0019761;GO:0020037;GO:0040008;GO:0042742;GO:…	K11818;	Cytochrome P450
gene:Solyc01g010500	0.0986433	0.0914854	0.327606	0	0	0	0.0969059	0	0	0	0.0789774	0	n.d.	n.d.	-2.54568	0.554653	-2.58409	0.5688	n.d.	n.d.	-0.0384183	0.995547	GO:0005515;GO:0005634;GO:0006511;GO:0009723;GO:0009873;GO:0010105;GO:0016567;GO:0019005;GO:0042752	K14515;	Unknown Protein
gene:Solyc01g010510	0.0656883	0.487374	0.581756	0.768974	0.262822	0.889648	0.387189	0.513928	0.758765	0.395166	0.315555	0.863726	0.910465	0.587381	0.4205	0.809114	0.600991	0.733309	-0.309474	0.841444	0.180491	0.910268	GO:0005739	Unknown	Pentatricopeptide repeat-containing protein
gene:Solyc01g010520	17.7703	16.3702	14.7873	2.53845	3.69814	4.36116	19.8006	20.6612	23.6949	4.39446	3.81947	3.68983	-2.05616	1.49e-06	0.262826	0.334693	-1.91063	4.17e-06	0.145531	0.811063	-2.17346	2.01e-08	Unknown	Unknown	Unknown Protein
gene:Solyc01g010530	0	0	0	0.175196	0.0823336	0.0557395	0	0	0	0	0	0	n.d.	n.d.	n.d.	n.d.	n.d.	n.d.	n.d.	n.d.	n.d.	n.d.	GO:0005215;GO:0006810;GO:0008643;GO:0015293;GO:0016020;GO:0016021;GO:0022857;GO:0022891;GO:0055085	Unknown	Solute carrier family 2 2C facilitated glucose transporter member 3
gene:Solyc01g010540	183.31	135.957	165.231	158.84	160.205	145.752	153.161	107.05	145.053	174.055	150.386	167.711	0.0908453	0.331713	-0.385748	6.83e-05	0.15122	0.10127	0.0603746	0.517505	0.536968	2.5e-08	GO:0003723;GO:0003735;GO:0005622;GO:0005829;GO:0005840;GO:0006412;GO:0009506;GO:0015935;GO:0016020;GO:0019843;GO:0030529;GO:0005794	K02997;	Ribosomal protein
gene:Solyc01g010550	0	0	0	0	0	0	0	0	0	0	0	0	n.d.	n.d.	n.d.	n.d.	n.d.	n.d.	n.d.	n.d.	n.d.	n.d.	Unknown	Unknown	Unknown Protein
gene:Solyc01g010560	0	0	0	0	0	0	0	0	0	0	0	0	n.d.	n.d.	n.d.	n.d.	n.d.	n.d.	n.d.	n.d.	n.d.	n.d.	Unknown	Unknown	Unknown Protein
gene:Solyc01g010570	17.1336	14.5879	15.3917	7.92129	9.27144	9.9857	6.20847	9.10402	9.57107	8.34292	10.0073	7.27784	-0.642934	0.0592512	-1.04906	0.00261112	-0.7498	0.0302048	-0.106866	0.787862	0.299258	0.460188	Unknown	Unknown	Unknown Protein
gene:Solyc01g010580	263.924	198.137	215.596	188.57	182.293	162.507	172.502	159.385	193.917	188.06	166.575	191.582	-0.194683	0.019212	-0.49415	3.21e-09	-0.182474	0.0272968	0.012209	0.889423	0.311675	0.000394718	GO:0003723;GO:0003735;GO:0005622;GO:0005829;GO:0005840;GO:0006412;GO:0009506;GO:0015935;GO:0016020;GO:0019843;GO:0030529;GO:0005794	K02997;	Ribosomal protein
gene:Solyc01g010590	6.66752	10.9711	6.42878	7.78238	6.02385	12.0887	8.87431	8.89447	9.19228	18.923	9.64331	10.3141	0.256325	0.52991	0.0356773	0.929639	0.82057	0.0260458	0.564245	0.119271	0.784893	0.028286	Unknown	Unknown	Peptidyl-prolyl cis-trans isomerase A
gene:Solyc01g010600	0	0.182551	0	0	0	0	0	0	0	0	0	0	n.d.	n.d.	n.d.	n.d.	n.d.	n.d.	n.d.	n.d.	n.d.	n.d.	GO:0000976;GO:0003677;GO:0003700;GO:0005634;GO:0006351;GO:0006355;GO:0009744;GO:0009965;GO:0043565;GO:0048826	K09338;	Homeobox-leucine zipper-like protein
gene:Solyc01g010610	0	0	0	0	0	0	0	0	0	0	0	0	n.d.	n.d.	n.d.	n.d.	n.d.	n.d.	n.d.	n.d.	n.d.	n.d.	GO:0003676;GO:0003677;GO:0006310;GO:0032196;GO:0046983	Unknown	Unknown Protein (AHRD V1) 3B contains Interpro domain(s) IPR003656 Zinc finger 2C BED-type predicted
gene:Solyc01g010620	0	0	0	0	0	0	0	0	0	0	0	0	n.d.	n.d.	n.d.	n.d.	n.d.	n.d.	n.d.	n.d.	n.d.	n.d.	Unknown	Unknown	Unknown Protein
gene:Solyc01g010630	0	0	0	0	0	0	0	0	0	0	0	0	n.d.	n.d.	n.d.	n.d.	n.d.	n.d.	n.d.	n.d.	n.d.	n.d.	Unknown	Unknown	Unknown Protein
gene:Solyc01g010640	1097.65	504.116	605.626	88.0505	146.207	107.301	551.473	524.016	621.492	56.5601	47.9756	59.3399	-2.5414	2.16e-295	-0.507492	6.62e-28	-3.62306	0	-1.08166	3.5e-16	-3.11557	1.76e-270	Unknown	Unknown	Uncharacterized membrane protein
gene:Solyc01g010650	22.0441	18.146	23.6817	13.4651	13.9606	16.341	8.71361	10.3509	12.0536	25.012	15.0385	16.8485	-0.39461	0.159335	-1.16554	0.0001355	-0.0381691	0.884453	0.356441	0.217146	1.12738	0.000328855	GO:0000139;GO:0005460;GO:0005783;GO:0005789;GO:0005794;GO:0006457;GO:0006810;GO:0008643;GO:0009408;GO:0009553;GO:0009555;GO:0009627;GO:0009644;GO:0015786;GO:0016020;GO:0016021;GO:0030173;GO:0030176;GO:0030968;GO:0034976;GO:0042542;GO:0055085	K15275;	UDP-galactose transporter 3
gene:Solyc01g010660	5.62267	5.12318	4.04047	14.277	11.2483	8.55022	3.87624	6.83557	7.40628	12.9068	13.0313	16.6327	1.35521	0.00163762	0.165048	0.743337	1.65421	4.84e-05	0.299	0.365764	1.48916	0.000116179	GO:0000166;GO:0004672;GO:0004674;GO:0005524;GO:0005634;GO:0005737;GO:0005886;GO:0006468;GO:0009536;GO:0016301;GO:0016310;GO:0016740;GO:0016772;GO:0009507	Unknown	Receptor-like protein kinase At3g21340
gene:Solyc01g010670	0	0	0	0	0	0	0	0	0	0	0	0	n.d.	n.d.	n.d.	n.d.	n.d.	n.d.	n.d.	n.d.	n.d.	n.d.	Unknown	Unknown	Unknown Protein
gene:Solyc01g010680	0	0.133481	0.318659	0	0.143962	0	0.141389	0	0	0	0	0	-1.50035	0.710125	-1.80522	0.656233	n.d.	n.d.	n.d.	n.d.	n.d.	n.d.	Unknown	Unknown	Unknown Protein
gene:Solyc01g010690	0.110903	0	0	0	0	0	0	0	0	0	0	0	n.d.	n.d.	n.d.	n.d.	n.d.	n.d.	n.d.	n.d.	n.d.	n.d.	GO:0005737;GO:0009055;GO:0016491;GO:0020037;GO:0046872;GO:0047059;GO:0055114	Unknown	Unknown Protein
gene:Solyc01g010700	15.107	14.3525	14.8885	8.23465	8.10833	7.54779	11.7642	12.9724	14.258	6.02637	7.67015	9.68974	-0.74168	0.0379498	-0.313714	0.321177	-0.794601	0.0270193	-0.0529208	0.899647	-0.480887	0.194359	GO:0003824;GO:0005975	Unknown	Unknown Protein
gene:Solyc01g010710	1.23177	2.81788	1.09089	0	0.164279	0.111216	2.09746	1.37672	1.70737	0	0	0	-4.07109	0.0293912	-0.116656	0.896601	-3.23331	0.04469	n.d.	n.d.	-3.11666	0.0521554	GO:0004180;GO:0004185;GO:0005576;GO:0006508;GO:0008233;GO:0016787	K16297;	Serine carboxypeptidase 1
gene:Solyc01g010720	0	0	0	0	0	0	0	0	0	0	0	0	n.d.	n.d.	n.d.	n.d.	n.d.	n.d.	n.d.	n.d.	n.d.	n.d.	GO:0004180;GO:0004185;GO:0005576;GO:0005618;GO:0006508;GO:0008233;GO:0016787	K16297;	Serine carboxypeptidase K10B2.2
gene:Solyc01g010730	0	0	0	0	0	0	1.22171	0	0	0	0	0	n.d.	n.d.	n.d.	n.d.	n.d.	n.d.	n.d.	n.d.	n.d.	n.d.	GO:0004180;GO:0004185;GO:0005576;GO:0006508;GO:0008233;GO:0009505;GO:0009506;GO:0016787	K16297;	Serine carboxypeptidase
gene:Solyc01g010740	0	0	0	0.0993463	0.0933758	0	0	0	0	0	0	0	n.d.	n.d.	n.d.	n.d.	n.d.	n.d.	n.d.	n.d.	n.d.	n.d.	GO:0016829;GO:0030570;GO:0045490;GO:0046872	Unknown	Pectate lyase family protein
gene:Solyc01g010750	544.566	450.474	514.665	713.736	880.263	561.416	457.37	400.595	524.678	537.435	494.653	609.456	0.664434	1.39e-43	-0.254958	2.01e-06	0.249393	1.22e-06	-0.415041	1.1e-18	0.504351	6.89e-22	Unknown	Unknown	Unknown Protein
gene:Solyc01g010760	65.5208	35.9983	46.6421	37.6004	42.6411	36.1691	42.6939	50.4274	58.6304	36.6717	33.9983	51.9607	-0.19721	0.267659	-0.0935747	0.574187	-0.144241	0.411527	0.0529692	0.776573	-0.0506661	0.771342	GO:0005739;GO:0005741;GO:0006810;GO:0006811;GO:0006820;GO:0008308;GO:0015288;GO:0016020;GO:0016021;GO:0044070;GO:0046930;GO:0055085	Unknown	Porin/voltage-dependent anion-selective channel protein
gene:Solyc01g010770	8.11676	9.40973	8.98556	2.51942	2.36801	3.54979	5.31587	8.31591	8.00838	2.79747	1.62464	0.523167	-1.50107	0.00441039	-0.421057	0.312249	-2.29392	0.000141011	-0.792845	0.323324	-1.87286	0.00309371	GO:0005515;GO:0005773;GO:0005774;GO:0005886;GO:0009506;GO:0009507;GO:0016020;GO:0043424	Unknown	Spfh domain / band 7 family protein
gene:Solyc01g010780	15.4375	11.4383	13.6533	21.1611	22.9106	17.7261	17.8855	13.4094	18.1226	13.3751	14.7109	16.5477	0.759333	0.00842193	0.157944	0.604365	0.267782	0.391787	-0.491551	0.0808092	0.109838	0.711632	GO:0000166;GO:0004672;GO:0004674;GO:0005524;GO:0005886;GO:0006468;GO:0016020;GO:0016021;GO:0016301;GO:0016310;GO:0016740;GO:0016772	Unknown	ATP binding / serine-threonine kinase
gene:Solyc01g010790	0	0	0	0	0	0	0	0	0	0	0	0	n.d.	n.d.	n.d.	n.d.	n.d.	n.d.	n.d.	n.d.	n.d.	n.d.	Unknown	Unknown	F-box protein At2g21930
gene:Solyc01g010800	0	0	0	0	0	0	0	0	0	0	0	0	n.d.	n.d.	n.d.	n.d.	n.d.	n.d.	n.d.	n.d.	n.d.	n.d.	Unknown	Unknown	Unknown Protein
gene:Solyc01g010810	10.9385	8.25738	9.85645	3.51936	2.79896	4.65108	11.9954	7.67661	14.3981	4.59095	4.07338	5.50917	-1.25443	0.00933492	0.101733	0.779617	-0.906851	0.0451542	0.347583	0.547456	-1.00858	0.020238	Unknown	Unknown	RAN guanine nucleotide release factor
gene:Solyc01g010820	9.48477	11.1648	8.36539	16.0282	11.7288	10.6577	11.7751	11.2416	9.87231	9.83628	11.2656	12.3343	0.555597	0.115368	0.052689	0.885814	0.33322	0.361798	-0.222377	0.514072	0.280531	0.427571	GO:0005515;GO:0005829;GO:0006511;GO:0008284;GO:0009630;GO:0009639;GO:0009793;GO:0009911;GO:0009960;GO:0031461;GO:0031625;GO:0019005	K03869;	Cullin C
gene:Solyc01g010830	8.52775	9.25515	9.84227	5.9859	7.44105	6.0205	8.73405	7.30054	12.7846	4.36605	6.68236	5.33284	-0.355667	0.401002	-0.0670732	0.861306	-0.625331	0.157266	-0.269664	0.576573	-0.558258	0.201269	GO:0003676;GO:0003964;GO:0004190;GO:0004518;GO:0004519;GO:0006508;GO:0008233;GO:0008270;GO:0015074;GO:0016740;GO:0016779;GO:0016787;GO:0046872;GO:0090305	Unknown	HAD-superfamily hydrolase
gene:Solyc01g010840	0	0	0	0	0	0	0	0	0	0	0	0	n.d.	n.d.	n.d.	n.d.	n.d.	n.d.	n.d.	n.d.	n.d.	n.d.	Unknown	Unknown	Unknown Protein
gene:Solyc01g010850	0	0	0	0	0	0	0	0	0	0	0	0	n.d.	n.d.	n.d.	n.d.	n.d.	n.d.	n.d.	n.d.	n.d.	n.d.	Unknown	Unknown	Unknown Protein
gene:Solyc01g010860	8.53467	12.6	7.32718	19.8338	27.1787	25.1229	11.9777	14.0165	13.8822	31.9582	35.2815	21.1509	1.49241	8.34e-07	0.358386	0.307704	1.76347	9.1e-10	0.271057	0.235153	1.40508	1.06e-07	GO:0000170;GO:0005506;GO:0005783;GO:0005789;GO:0005794;GO:0006629;GO:0006633;GO:0006665;GO:0009640;GO:0016020;GO:0016021;GO:0016023;GO:0016126;GO:0016491;GO:0030148;GO:0046520;GO:0055114	K04713;	Sphingosine hydroxylase
gene:Solyc01g010870	7.1431	11.3397	8.19265	8.90303	8.30361	9.02057	10.4943	8.77484	9.96065	10.8396	9.78933	10.9005	0.126287	0.750065	0.00380721	0.992129	0.369793	0.328793	0.243506	0.522158	0.365986	0.322024	GO:0000139;GO:0005768;GO:0005794;GO:0005802;GO:0008168;GO:0016020;GO:0016021;GO:0016740;GO:0032259	Unknown	Unknown Protein
gene:Solyc01g010880	13.0247	16.83	15.8769	38.0013	54.3082	47.2712	21.9964	16.8473	26.0326	38.0764	28.9408	32.373	1.76057	1.18e-14	0.376381	0.173146	1.24852	4.98e-07	-0.512053	0.00645302	0.872138	0.000123994	Unknown	Unknown	E3 ubiquitin-protein ligase MARCH3
gene:Solyc01g010890	0	0	0	0	0	0	0	0	0	0	0	0	n.d.	n.d.	n.d.	n.d.	n.d.	n.d.	n.d.	n.d.	n.d.	n.d.	GO:0005576;GO:0005618;GO:0007047;GO:0009664;GO:0016020	Unknown	Expansin 2
gene:Solyc01g010900	0	0	0	0	0	0	0	0	0	0	0	0	n.d.	n.d.	n.d.	n.d.	n.d.	n.d.	n.d.	n.d.	n.d.	n.d.	GO:0004497;GO:0005506;GO:0009055;GO:0016020;GO:0016021;GO:0016491;GO:0016705;GO:0020037;GO:0046872;GO:0055114	Unknown	Cytochrome P450
gene:Solyc01g010910	0.129952	0.241044	0	0	0	0.263999	0	0	0	0	0.104044	0	-0.340136	0.925645	n.d.	n.d.	-1.7056	0.710843	-1.36547	0.785268	n.d.	n.d.	GO:0003677;GO:0005634;GO:0006351;GO:0006355	Unknown	MYB transcription factor
gene:Solyc01g010920	1.67625	0.621845	1.1134	0.356779	0.335337	0.681066	0.65869	0.3747	0.774493	1.00839	1.87889	1.03721	-1.16215	0.401715	-1.04422	0.419696	0.330708	0.756403	1.49285	0.26492	1.37493	0.270455	Unknown	Unknown	Unknown Protein
gene:Solyc01g010930	0.693238	0.964402	0.575581	0.368879	0.866775	0.704164	0.681029	0.774816	0.600569	1.17292	0.971306	0.670241	-0.0524694	0.970384	-0.247115	0.8592	0.462342	0.719609	0.514812	0.699715	0.709457	0.588916	GO:0003676;GO:0003964;GO:0004190;GO:0004518;GO:0004519;GO:0006508;GO:0008233;GO:0008270;GO:0015074;GO:0016740;GO:0016779;GO:0016787;GO:0046872;GO:0090305	Unknown	Unknown Protein
gene:Solyc01g010940	8.82776	12.2808	11.5729	47.715	54.1423	41.6881	10.9545	12.463	11.2703	78.2612	85.1859	44.9206	2.2857	1.73e-20	-0.0421637	0.904504	2.80119	9.8e-36	0.515496	0.000891147	2.84336	6.2e-38	GO:0005783;GO:0005789;GO:0005794;GO:0006810;GO:0015031;GO:0016020;GO:0016021;GO:0016192;GO:0032580;GO:0033116	Unknown	Transmembrane emp24 domain-containing protein 10
gene:Solyc01g010950	3.92209	3.72621	5.5068	2.85051	3.25332	4.21063	4.51084	4.38362	4.97239	4.24412	3.29335	3.25555	-0.200219	0.737507	-0.0521018	0.925192	-0.156917	0.790534	0.0433017	0.945038	-0.104815	0.85712	GO:0045893	Unknown	Kinase family protein
gene:Solyc01g010960	7.5676	6.14117	2.09441	1.0067	3.78479	4.48401	5.57574	8.45813	7.64867	7.11329	7.57363	3.65828	-0.617983	0.29159	0.328199	0.488667	0.343794	0.486646	0.961777	0.0886472	0.0155952	0.972715	GO:0003735;GO:0005622;GO:0005840;GO:0006412;GO:0030529	Unknown	60S ribosomal protein L35
gene:Solyc01g010970	0.149077	0.103694	0.123775	0	0	0.0504754	0.146451	0.291584	0.0430496	0.0280254	0.0298391	0.172958	-2.74844	0.616712	0.225345	0.942529	-0.577436	0.87781	2.171	0.726642	-0.80278	0.81997	GO:0003676;GO:0010050;GO:0010267;GO:0010492;GO:0010599;GO:0016246;GO:0031047;GO:0040034	K11593;	ARGONAUTE 1
gene:Solyc01g010980	0	0	0	0	0	0	0	0	0	0	0	0	n.d.	n.d.	n.d.	n.d.	n.d.	n.d.	n.d.	n.d.	n.d.	n.d.	Unknown	Unknown	Unknown Protein
gene:Solyc01g010990	1.99333	1.73994	0.908637	4.74181	2.93213	3.73188	1.84303	2.35895	2.30249	4.93764	7.51026	5.44151	1.44772	0.055449	0.358594	0.680195	2.07492	0.00212981	0.627207	0.245287	1.71633	0.005634	Unknown	Unknown	Unknown Protein
gene:Solyc01g011000	203.153	144.028	198.935	247.23	251.393	157.959	196.462	149.838	182.311	274.549	243.343	236.064	0.416503	5.76e-07	-0.175121	0.0465214	0.59388	1.61e-13	0.177377	0.0210963	0.769	2.32e-21	GO:0003723;GO:0003743;GO:0003746;GO:0006412;GO:0006413;GO:0006452;GO:0008612;GO:0043022;GO:0045901;GO:0045905	Unknown	Eukaryotic translation initiation factor 5A
gene:Solyc01g011010	0	22.5251	0	0	0	32.8936	0	27.1455	56.1089	36.527	38.8909	0	0.697009	0.0744932	1.75787	1.41e-08	1.87198	3.78e-09	1.17497	4.82e-05	0.114107	0.617898	Unknown	Unknown	Unknown Protein
gene:Solyc01g011020	0	0	0	0	0	0	0	0	0	0	0	0	n.d.	n.d.	n.d.	n.d.	n.d.	n.d.	n.d.	n.d.	n.d.	n.d.	Unknown	Unknown	Unknown Protein
gene:Solyc01g011030	10.9185	5.30421	8.05814	3.13547	4.16052	3.8729	6.29952	6.19852	8.00759	4.17037	3.19143	2.94906	-0.969598	0.0536287	-0.371919	0.38896	-1.10705	0.0308193	-0.13745	0.825332	-0.735129	0.168619	Unknown	Unknown	RING zinc finger protein-like
gene:Solyc01g011040	9.19966	15.6016	11.7848	30.0707	30.1039	29.7249	13.9438	12.3387	11.841	49.2158	47.4554	29.0722	1.44775	7.56e-08	-0.0687331	0.836809	1.90972	1.23e-14	0.461969	0.019555	1.97846	6.23e-16	GO:0002237;GO:0005886;GO:0007165;GO:0010103;GO:0010200;GO:0016020;GO:0016021;GO:0048443	Unknown	Leucine-rich repeat receptor-like protein kinase
gene:Solyc01g011050	0	0	0	0	0	0	0	0	0	0	0	0	n.d.	n.d.	n.d.	n.d.	n.d.	n.d.	n.d.	n.d.	n.d.	n.d.	GO:0000166;GO:0004672;GO:0004674;GO:0004675;GO:0005515;GO:0005524;GO:0005768;GO:0005886;GO:0006468;GO:0006952;GO:0007178;GO:0010008;GO:0010359;GO:0016020;GO:0016021;GO:0016045;GO:0016301;GO:0016310;GO:0016740;GO:0016772;GO:0042742;GO:0052544	K13420;	Leucine-rich repeat receptor-like protein kinase (Fragment)
gene:Solyc01g011060	0	0	0	0	0	0	0	0	0	0	0	0	n.d.	n.d.	n.d.	n.d.	n.d.	n.d.	n.d.	n.d.	n.d.	n.d.	Unknown	Unknown	Unknown Protein
gene:Solyc01g011070	0	0	0	0	0	0	0	0	0	0	0	0	n.d.	n.d.	n.d.	n.d.	n.d.	n.d.	n.d.	n.d.	n.d.	n.d.	Unknown	Unknown	Unknown Protein
gene:Solyc01g011080	150.96	81.67	104.449	60.2453	88.0829	119.264	55.6129	35.1508	72.6556	61.4887	65.468	87.5712	-0.182315	0.121215	-1.17263	1.26e-18	-0.523315	2.57e-05	-0.340999	0.00967729	0.649313	1.28e-05	Unknown	Unknown	Unknown Protein
gene:Solyc01g011090	0	0.70624	1.47526	2.4312	1.90424	2.19158	0.561064	1.48944	0.659703	3.43575	3.04841	1.47247	1.73184	0.0989445	0.184963	0.887528	1.99544	0.0457958	0.263604	0.72871	1.81048	0.0553649	GO:0000166;GO:0003676;GO:0004190;GO:0005524;GO:0006508;GO:0008233;GO:0008270;GO:0015074;GO:0016787;GO:0046872	Unknown	Phospholipid-transporting ATPase
gene:Solyc01g011100	1.2604	2.47541	2.17505	7.18014	6.71156	7.15444	3.53253	4.1433	3.16871	7.72169	8.19173	7.42624	1.98285	0.00116259	0.747409	0.299714	2.10995	0.000391169	0.127099	0.76931	1.36254	0.00760816	GO:0000139;GO:0000166;GO:0000287;GO:0004012;GO:0005524;GO:0005548;GO:0005768;GO:0005783;GO:0005789;GO:0005794;GO:0005802;GO:0005886;GO:0006612;GO:0006812;GO:0006820;GO:0006862;GO:0006888;GO:0006944;GO:0010363;GO:0015662;GO:0015696;GO:0015802;GO:0015914;GO:0016020;GO:0016021;GO:0016192;GO:0016787;GO:0016820;GO:0043069;GO:0043090;GO:0043269;GO:0046872;GO:0048193;GO:0048194;GO:0048364;GO:0048367;GO:…	K14802;	Phospholipid-transporting ATPase
gene:Solyc01g011110	0	0	0	0	0	0	0	0	0	0	0	0	n.d.	n.d.	n.d.	n.d.	n.d.	n.d.	n.d.	n.d.	n.d.	n.d.	Unknown	Unknown	Unknown Protein
gene:Solyc01g011120	0	0	0	0	0	0	0	0	0	0	0	0	n.d.	n.d.	n.d.	n.d.	n.d.	n.d.	n.d.	n.d.	n.d.	n.d.	Unknown	Unknown	Mutator-like transposase
gene:Solyc01g011130	0	0	0	0	0	0	0	0	0	0	0	0	n.d.	n.d.	n.d.	n.d.	n.d.	n.d.	n.d.	n.d.	n.d.	n.d.	Unknown	Unknown	Ulp1 protease family C-terminal catalytic domain containing protein
gene:Solyc01g011140	0	0	0	0	0	0	0	0	0	0	0	0	n.d.	n.d.	n.d.	n.d.	n.d.	n.d.	n.d.	n.d.	n.d.	n.d.	Unknown	Unknown	Unknown Protein
gene:Solyc01g011150	0	0	0	0	0	0	0	0	0	0	0	0	n.d.	n.d.	n.d.	n.d.	n.d.	n.d.	n.d.	n.d.	n.d.	n.d.	Unknown	Unknown	Unknown Protein (AHRD V1) 3B contains Interpro domain(s) IPR006564 Zinc finger 2C PMZ-type
gene:Solyc01g011160	0	0	0	0	0	0	0	0	0	0	0	0	n.d.	n.d.	n.d.	n.d.	n.d.	n.d.	n.d.	n.d.	n.d.	n.d.	Unknown	Unknown	Unknown Protein
gene:Solyc01g011170	0	0	0	0	0	0	0	0	0	0	0	0	n.d.	n.d.	n.d.	n.d.	n.d.	n.d.	n.d.	n.d.	n.d.	n.d.	Unknown	Unknown	Unknown Protein
gene:Solyc01g011180	0	0	0	0	3.99167	0	3.92034	4.46022	0	0	0	0	n.d.	n.d.	3.93893	0.00571809	n.d.	n.d.	n.d.	n.d.	-3.81032	0.00742261	Unknown	Unknown	Unknown Protein
gene:Solyc01g011190	3.99062	0	8.83554	4.24689	3.99167	0	0	4.46022	4.60956	0	3.19504	6.17318	-0.48789	0.442955	-0.628069	0.311788	-0.324636	0.598151	0.163254	0.812525	0.303434	0.650963	Unknown	Unknown	Unknown Protein
gene:Solyc01g011200	0	0.264977	0	0	0	0	0.280677	0	0	0.214846	0	0	n.d.	n.d.	-0.0450759	0.99079	-0.173958	0.966763	n.d.	n.d.	-0.128882	0.974979	Unknown	Unknown	Aspartyl protease family protein
gene:Solyc01g011210	0	0	0	0	0	0	0	0	0	0	0	0	n.d.	n.d.	n.d.	n.d.	n.d.	n.d.	n.d.	n.d.	n.d.	n.d.	GO:0003676;GO:0004518;GO:0004519;GO:0004523;GO:0016787;GO:0046872;GO:0090305	Unknown	Unknown Protein
gene:Solyc01g011220	0.226268	0.209849	1.25244	0	0.226327	0.459668	0.444566	0	0.261362	0.510442	0	0	-1.14879	0.558866	-1.38632	0.477503	-1.59737	0.450407	-0.44858	0.865694	-0.211048	0.935997	Unknown	Unknown	Aspartyl protease family protein
gene:Solyc01g011230	0	0	0	0	0	0	0	0	0	0.85677	0	0	n.d.	n.d.	n.d.	n.d.	n.d.	n.d.	n.d.	n.d.	n.d.	n.d.	Unknown	Unknown	Unknown Protein
gene:Solyc01g011240	0	0	0	0	0	0	0	0	0	0	0	0	n.d.	n.d.	n.d.	n.d.	n.d.	n.d.	n.d.	n.d.	n.d.	n.d.	Unknown	Unknown	Unknown Protein
gene:Solyc01g011250	0	0	0	0	0	0	0	0	0	0	0	0	n.d.	n.d.	n.d.	n.d.	n.d.	n.d.	n.d.	n.d.	n.d.	n.d.	Unknown	Unknown	Unknown Protein
gene:Solyc01g011260	0	0	0	0	0	0	0	0	0	0	0	0	n.d.	n.d.	n.d.	n.d.	n.d.	n.d.	n.d.	n.d.	n.d.	n.d.	Unknown	Unknown	Aspartyl protease family protein
gene:Solyc01g011270	0	0	0	0	0	0	0	0	0	0	0	0	n.d.	n.d.	n.d.	n.d.	n.d.	n.d.	n.d.	n.d.	n.d.	n.d.	Unknown	Unknown	Unknown Protein
gene:Solyc01g011280	0	0	0	0	0	0	0	0	0	0	0	0	n.d.	n.d.	n.d.	n.d.	n.d.	n.d.	n.d.	n.d.	n.d.	n.d.	Unknown	Unknown	Unknown Protein
gene:Solyc01g011290	0	0	0	0	0	0	0	0	0	0	0	0	n.d.	n.d.	n.d.	n.d.	n.d.	n.d.	n.d.	n.d.	n.d.	n.d.	Unknown	Unknown	Unknown Protein
gene:Solyc01g011300	0	0	0	0	0	0	0	0	0	0	0	0	n.d.	n.d.	n.d.	n.d.	n.d.	n.d.	n.d.	n.d.	n.d.	n.d.	Unknown	Unknown	Aspartyl protease family protein -
gene:Solyc01g011310	0	0	0	0	0	0	0	0	0	0	0	0	n.d.	n.d.	n.d.	n.d.	n.d.	n.d.	n.d.	n.d.	n.d.	n.d.	Unknown	Unknown	Aspartyl protease family protein
gene:Solyc01g011320	0	0	0	0	0	0	0	0	0	0	0	0	n.d.	n.d.	n.d.	n.d.	n.d.	n.d.	n.d.	n.d.	n.d.	n.d.	Unknown	Unknown	Aspartyl protease family protein
gene:Solyc01g011330	0	0	0.341525	0	0	0	0	0	0	0	0	0	n.d.	n.d.	n.d.	n.d.	n.d.	n.d.	n.d.	n.d.	n.d.	n.d.	Unknown	Unknown	Aspartyl protease family protein
gene:Solyc01g011340	14.5125	16.6896	21.0462	58.6888	56.6134	41.4718	21.5279	24.0059	21.4571	55.547	48.2197	49.277	1.73597	5.49e-16	0.230461	0.384708	1.67909	6.9e-15	-0.0568712	0.728645	1.44863	8.14e-13	GO:0004721;GO:0005634;GO:0005737;GO:0005886;GO:0016787;GO:0046872;GO:2000012	K04382;	Serine/threonine-protein phosphatase
gene:Solyc01g011350	10.0555	12.2993	10.4865	9.61564	12.5363	14.3095	9.01943	12.379	12.1201	12.1641	16.9184	13.188	0.301596	0.384215	-0.098672	0.780471	0.492747	0.140236	0.191151	0.557181	0.591419	0.0747569	Unknown	Unknown	Unknown Protein
gene:Solyc01g011360	0	0	0	0	0	0	0	0	0	0	0	0	n.d.	n.d.	n.d.	n.d.	n.d.	n.d.	n.d.	n.d.	n.d.	n.d.	Unknown	Unknown	Unknown Protein
gene:Solyc01g011370	0	0	0	0	0	0	0	0	0	0	0	0	n.d.	n.d.	n.d.	n.d.	n.d.	n.d.	n.d.	n.d.	n.d.	n.d.	Unknown	Unknown	Unknown Protein
gene:Solyc01g011380	0	0	0	0	0	0	0	0	0	0	0	0	n.d.	n.d.	n.d.	n.d.	n.d.	n.d.	n.d.	n.d.	n.d.	n.d.	Unknown	Unknown	Mutator-like transposase
gene:Solyc01g011390	0	0	0	0	0	0	0	0	0	0	0	0	n.d.	n.d.	n.d.	n.d.	n.d.	n.d.	n.d.	n.d.	n.d.	n.d.	Unknown	Unknown	Unknown Protein
gene:Solyc01g011400	0	0	0	0	0	0	0	0	0	0	0	0	n.d.	n.d.	n.d.	n.d.	n.d.	n.d.	n.d.	n.d.	n.d.	n.d.	Unknown	Unknown	Unknown Protein
gene:Solyc01g011410	7.42678	4.59191	13.7029	0	2.47624	3.35281	7.29598	8.30073	2.85955	7.44631	0	13.4034	-1.99091	0.000633369	-0.606989	0.164721	-0.174346	0.680763	1.81657	0.00311392	0.432643	0.346681	GO:0006810;GO:0009507;GO:0009535;GO:0009536;GO:0009579;GO:0016020;GO:0016491;GO:0016651;GO:0048038;GO:0051287;GO:0055114	Unknown	NADH-quinone oxidoreductase subunit D
gene:Solyc01g011420	0	0	0	0	0	0	0	0	0	0	0	0	n.d.	n.d.	n.d.	n.d.	n.d.	n.d.	n.d.	n.d.	n.d.	n.d.	Unknown	Unknown	Unknown Protein
gene:Solyc01g011430	0	0.0733884	0	0	0	0	0	0	0	0	0	0	n.d.	n.d.	n.d.	n.d.	n.d.	n.d.	n.d.	n.d.	n.d.	n.d.	GO:0004144;GO:0005783;GO:0005789;GO:0010025;GO:0016020;GO:0016021;GO:0016740;GO:0016746;GO:0019432;GO:0045017;GO:0047196;GO:0048481	K15406;	Unknown Protein
gene:Solyc01g011440	0	0	0	0	0	0	0	0	0	0	0	0	n.d.	n.d.	n.d.	n.d.	n.d.	n.d.	n.d.	n.d.	n.d.	n.d.	GO:0003723;GO:0003964;GO:0006278	Unknown	Unknown Protein
gene:Solyc01g011450	0	0	0	0	0	0	0	0	0.510087	0	0	0	n.d.	n.d.	n.d.	n.d.	n.d.	n.d.	n.d.	n.d.	n.d.	n.d.	Unknown	Unknown	Unknown Protein
gene:Solyc01g011460	0	0.385119	0	0	0	0	0	0	0	0	0	0	n.d.	n.d.	n.d.	n.d.	n.d.	n.d.	n.d.	n.d.	n.d.	n.d.	Unknown	Unknown	Unknown Protein
gene:Solyc01g011470	0	0	0	0	0	0	0	0	0	0	0	0	n.d.	n.d.	n.d.	n.d.	n.d.	n.d.	n.d.	n.d.	n.d.	n.d.	GO:0006952;GO:0009607;GO:0016068	Unknown	Major latex-like protein
gene:Solyc01g011480	0	1.44423	1.72391	0	0	0	1.5298	1.74047	0	1.17099	0	1.20445	n.d.	n.d.	-0.082346	0.942247	-0.286835	0.815787	n.d.	n.d.	-0.204489	0.866854	GO:0009507;GO:0009521;GO:0009523;GO:0009535;GO:0009536;GO:0009579;GO:0009767;GO:0009772;GO:0015979;GO:0016020;GO:0016021;GO:0016168;GO:0018298;GO:0019684;GO:0030076;GO:0045156	Unknown	Photosystem II CP43 chlorophyll apoprotein
gene:Solyc01g011490	0	0	0	0	0	0	0	0	0	0	0	0	n.d.	n.d.	n.d.	n.d.	n.d.	n.d.	n.d.	n.d.	n.d.	n.d.	GO:0004144;GO:0005783;GO:0005789;GO:0010025;GO:0016020;GO:0016021;GO:0016740;GO:0016746;GO:0019432;GO:0045017;GO:0047196;GO:0048481	K15406;	Unknown Protein
gene:Solyc01g011500	0	0	0	0	0	0	0	0	0	0	0	0	n.d.	n.d.	n.d.	n.d.	n.d.	n.d.	n.d.	n.d.	n.d.	n.d.	Unknown	Unknown	Unknown Protein
gene:Solyc01g011510	5.85641	10.7141	4.52941	1.53678	1.28393	3.58552	6.77782	9.32519	7.87675	1.93046	4.75309	1.86152	-1.56895	0.00869429	0.05646	0.89553	-1.17547	0.0346688	0.393488	0.599861	-1.23193	0.0220798	GO:0004029;GO:0004030;GO:0005783;GO:0006081;GO:0008152;GO:0009612;GO:0016020;GO:0016491;GO:0016620;GO:0019722;GO:0042631;GO:0055114	K00128;	Aldehyde dehydrogenase
gene:Solyc01g011520	0	0	0	0	0	0	0	0	0	0	0	0	n.d.	n.d.	n.d.	n.d.	n.d.	n.d.	n.d.	n.d.	n.d.	n.d.	GO:0000166;GO:0000398;GO:0003676;GO:0003723;GO:0003725;GO:0004386;GO:0004518;GO:0004519;GO:0004525;GO:0005515;GO:0005524;GO:0005622;GO:0005634;GO:0005737;GO:0006306;GO:0006342;GO:0006355;GO:0006396;GO:0006952;GO:0007267;GO:0008026;GO:0009616;GO:0009855;GO:0010014;GO:0010050;GO:0010073;GO:0010216;GO:0010267;GO:0016569;GO:0016787;GO:0016891;GO:0030422;GO:0031047;GO:0035196;GO:0043687;GO:0045893;GO:…	K11592;	Dicer-like protein
gene:Solyc01g011530	0	0	0	0	0	0	0	0	0	0	0	0	n.d.	n.d.	n.d.	n.d.	n.d.	n.d.	n.d.	n.d.	n.d.	n.d.	GO:0000166;GO:0000398;GO:0003676;GO:0003723;GO:0003725;GO:0004386;GO:0004518;GO:0004519;GO:0004525;GO:0005515;GO:0005524;GO:0005622;GO:0005634;GO:0005737;GO:0006306;GO:0006342;GO:0006355;GO:0006396;GO:0006952;GO:0007267;GO:0008026;GO:0009616;GO:0009855;GO:0010014;GO:0010050;GO:0010073;GO:0010216;GO:0010267;GO:0016569;GO:0016787;GO:0016891;GO:0030422;GO:0031047;GO:0035196;GO:0043687;GO:0045893;GO:…	K11592;	Unknown Protein
gene:Solyc01g011540	0	0	0	0	0	0	0	0	0	0	0	0	n.d.	n.d.	n.d.	n.d.	n.d.	n.d.	n.d.	n.d.	n.d.	n.d.	GO:0000166;GO:0000398;GO:0003676;GO:0003723;GO:0003725;GO:0004386;GO:0004518;GO:0004519;GO:0004525;GO:0005515;GO:0005524;GO:0005622;GO:0005634;GO:0005737;GO:0006306;GO:0006342;GO:0006355;GO:0006396;GO:0006952;GO:0007267;GO:0008026;GO:0009616;GO:0009855;GO:0010014;GO:0010050;GO:0010073;GO:0010216;GO:0010267;GO:0016569;GO:0016787;GO:0016891;GO:0030422;GO:0031047;GO:0035196;GO:0043687;GO:0045893;GO:…	K11592;	Dicer-like protein
gene:Solyc01g012540	0	0	0	0	0	0	0	0	0	0	0	0	n.d.	n.d.	n.d.	n.d.	n.d.	n.d.	n.d.	n.d.	n.d.	n.d.	GO:0000166;GO:0000398;GO:0003676;GO:0003723;GO:0003725;GO:0004386;GO:0004518;GO:0004519;GO:0004525;GO:0005515;GO:0005524;GO:0005622;GO:0005634;GO:0005737;GO:0006306;GO:0006342;GO:0006355;GO:0006396;GO:0006952;GO:0007267;GO:0008026;GO:0009616;GO:0009855;GO:0010014;GO:0010050;GO:0010073;GO:0010216;GO:0010267;GO:0016569;GO:0016787;GO:0016891;GO:0030422;GO:0031047;GO:0035196;GO:0043687;GO:0045893;GO:…	K11592;	Dicer-like protein
gene:Solyc01g012550	0	0	0	0	0	0	0	0	0	0	0	0	n.d.	n.d.	n.d.	n.d.	n.d.	n.d.	n.d.	n.d.	n.d.	n.d.	GO:0000166;GO:0000398;GO:0003676;GO:0003723;GO:0003725;GO:0004386;GO:0004518;GO:0004519;GO:0004525;GO:0005515;GO:0005524;GO:0005622;GO:0005634;GO:0005737;GO:0006306;GO:0006342;GO:0006355;GO:0006396;GO:0006952;GO:0007267;GO:0008026;GO:0009616;GO:0009855;GO:0010014;GO:0010050;GO:0010073;GO:0010216;GO:0010267;GO:0016569;GO:0016787;GO:0016891;GO:0030422;GO:0031047;GO:0035196;GO:0043687;GO:0045893;GO:…	K11592;	Endoribonuclease Dicer
gene:Solyc01g012560	0	0	0	0	0	0	0	0	0	0	0	0	n.d.	n.d.	n.d.	n.d.	n.d.	n.d.	n.d.	n.d.	n.d.	n.d.	Unknown	Unknown	Unknown Protein
gene:Solyc01g012570	0	0	0	0	0	0	0	0	0	0	0	0	n.d.	n.d.	n.d.	n.d.	n.d.	n.d.	n.d.	n.d.	n.d.	n.d.	GO:0000166;GO:0000398;GO:0003676;GO:0003723;GO:0003725;GO:0004386;GO:0004518;GO:0004519;GO:0004525;GO:0005515;GO:0005524;GO:0005622;GO:0005634;GO:0005737;GO:0006306;GO:0006342;GO:0006355;GO:0006396;GO:0006952;GO:0007267;GO:0008026;GO:0009616;GO:0009855;GO:0010014;GO:0010050;GO:0010073;GO:0010216;GO:0010267;GO:0016569;GO:0016787;GO:0016891;GO:0030422;GO:0031047;GO:0035196;GO:0043687;GO:0045893;GO:…	K11592;	Unknown Protein
gene:Solyc01g012580	0	0	0	0	0	0	0	0	0	0	0	0	n.d.	n.d.	n.d.	n.d.	n.d.	n.d.	n.d.	n.d.	n.d.	n.d.	GO:0000166;GO:0000398;GO:0003676;GO:0003723;GO:0003725;GO:0004386;GO:0004518;GO:0004519;GO:0004525;GO:0005515;GO:0005524;GO:0005622;GO:0005634;GO:0005737;GO:0006306;GO:0006342;GO:0006355;GO:0006396;GO:0006952;GO:0007267;GO:0008026;GO:0009616;GO:0009855;GO:0010014;GO:0010050;GO:0010073;GO:0010216;GO:0010267;GO:0016569;GO:0016787;GO:0016891;GO:0030422;GO:0031047;GO:0035196;GO:0043687;GO:0045893;GO:…	K11592;	Endoribonuclease Dicer homolog 2b
gene:Solyc01g012590	0	0	0	0	0	0	0	0	0	0	0	0	n.d.	n.d.	n.d.	n.d.	n.d.	n.d.	n.d.	n.d.	n.d.	n.d.	GO:0000166;GO:0000398;GO:0003676;GO:0003723;GO:0003725;GO:0004386;GO:0004518;GO:0004519;GO:0004525;GO:0005515;GO:0005524;GO:0005622;GO:0005634;GO:0005737;GO:0006306;GO:0006342;GO:0006355;GO:0006396;GO:0006952;GO:0007267;GO:0008026;GO:0009616;GO:0009855;GO:0010014;GO:0010050;GO:0010073;GO:0010216;GO:0010267;GO:0016569;GO:0016787;GO:0016891;GO:0030422;GO:0031047;GO:0035196;GO:0043687;GO:0045893;GO:…	K11592;	Unknown Protein
gene:Solyc01g012600	0	0	0	0	0	0	0	0	0	0	0	0	n.d.	n.d.	n.d.	n.d.	n.d.	n.d.	n.d.	n.d.	n.d.	n.d.	GO:0000166;GO:0000398;GO:0003676;GO:0003723;GO:0003725;GO:0004386;GO:0004518;GO:0004519;GO:0004525;GO:0005515;GO:0005524;GO:0005622;GO:0005634;GO:0005737;GO:0006306;GO:0006342;GO:0006355;GO:0006396;GO:0006952;GO:0007267;GO:0008026;GO:0009616;GO:0009855;GO:0010014;GO:0010050;GO:0010073;GO:0010216;GO:0010267;GO:0016569;GO:0016787;GO:0016891;GO:0030422;GO:0031047;GO:0035196;GO:0043687;GO:0045893;GO:…	K11592;	Unknown Protein
gene:Solyc01g012610	0	0	0	0	0	0	0	0	0	0	0	0	n.d.	n.d.	n.d.	n.d.	n.d.	n.d.	n.d.	n.d.	n.d.	n.d.	GO:0000166;GO:0003676;GO:0003723;GO:0003725;GO:0004386;GO:0004518;GO:0004519;GO:0004525;GO:0005524;GO:0005622;GO:0005634;GO:0006396;GO:0008026;GO:0016787;GO:0016891;GO:0031047;GO:0046872;GO:0090305	Unknown	Dicer-like protein
gene:Solyc01g012620	0	0	0	0	0	0	0	0	0	0	0	0	n.d.	n.d.	n.d.	n.d.	n.d.	n.d.	n.d.	n.d.	n.d.	n.d.	Unknown	Unknown	Ulp1 protease family C-terminal catalytic domain containing protein
gene:Solyc01g012630	0	0	0	0	0	0	0	0	0	0	0	0	n.d.	n.d.	n.d.	n.d.	n.d.	n.d.	n.d.	n.d.	n.d.	n.d.	GO:0000166;GO:0000398;GO:0003676;GO:0003723;GO:0003725;GO:0004386;GO:0004518;GO:0004519;GO:0004525;GO:0005515;GO:0005524;GO:0005622;GO:0005634;GO:0005737;GO:0006306;GO:0006342;GO:0006355;GO:0006396;GO:0006952;GO:0007267;GO:0008026;GO:0009616;GO:0009855;GO:0010014;GO:0010050;GO:0010073;GO:0010216;GO:0010267;GO:0016569;GO:0016787;GO:0016891;GO:0030422;GO:0031047;GO:0035196;GO:0043687;GO:0045893;GO:…	K11592;	Dicer-like protein
gene:Solyc01g012640	0	0	0	0	0	0	0	0	0	0	0	0	n.d.	n.d.	n.d.	n.d.	n.d.	n.d.	n.d.	n.d.	n.d.	n.d.	GO:0000166;GO:0000398;GO:0003676;GO:0003723;GO:0003725;GO:0004386;GO:0004518;GO:0004519;GO:0004525;GO:0005515;GO:0005524;GO:0005622;GO:0005634;GO:0005737;GO:0006306;GO:0006342;GO:0006355;GO:0006396;GO:0006952;GO:0007267;GO:0008026;GO:0009616;GO:0009855;GO:0010014;GO:0010050;GO:0010073;GO:0010216;GO:0010267;GO:0016569;GO:0016787;GO:0016891;GO:0030422;GO:0031047;GO:0035196;GO:0043687;GO:0045893;GO:…	K11592;	Dicer-like protein
gene:Solyc01g012650	0	0	0	0	0	0	0	0	0	0	0	0	n.d.	n.d.	n.d.	n.d.	n.d.	n.d.	n.d.	n.d.	n.d.	n.d.	GO:0000166;GO:0000398;GO:0003676;GO:0003723;GO:0003725;GO:0004386;GO:0004518;GO:0004519;GO:0004525;GO:0005515;GO:0005524;GO:0005622;GO:0005634;GO:0005737;GO:0006306;GO:0006342;GO:0006355;GO:0006396;GO:0006952;GO:0007267;GO:0008026;GO:0009616;GO:0009855;GO:0010014;GO:0010050;GO:0010073;GO:0010216;GO:0010267;GO:0016569;GO:0016787;GO:0016891;GO:0030422;GO:0031047;GO:0035196;GO:0043687;GO:0045893;GO:…	K11592;	Dicer-like protein 2
gene:Solyc01g012660	0	0	0	0	0	0	0	0	0	0	0	0	n.d.	n.d.	n.d.	n.d.	n.d.	n.d.	n.d.	n.d.	n.d.	n.d.	GO:0000166;GO:0000398;GO:0003676;GO:0003723;GO:0003725;GO:0004386;GO:0004518;GO:0004519;GO:0004525;GO:0005515;GO:0005524;GO:0005622;GO:0005634;GO:0005737;GO:0006306;GO:0006342;GO:0006355;GO:0006396;GO:0006952;GO:0007267;GO:0008026;GO:0009616;GO:0009855;GO:0010014;GO:0010050;GO:0010073;GO:0010216;GO:0010267;GO:0016569;GO:0016787;GO:0016891;GO:0030422;GO:0031047;GO:0035196;GO:0043687;GO:0045893;GO:…	K11592;	Unknown Protein
gene:Solyc01g012670	0	0	0	0	0	0	0	0	0	0	0	0	n.d.	n.d.	n.d.	n.d.	n.d.	n.d.	n.d.	n.d.	n.d.	n.d.	GO:0000166;GO:0000398;GO:0003676;GO:0003723;GO:0003725;GO:0004386;GO:0004518;GO:0004519;GO:0004525;GO:0005515;GO:0005524;GO:0005622;GO:0005634;GO:0005737;GO:0006306;GO:0006342;GO:0006355;GO:0006396;GO:0006952;GO:0007267;GO:0008026;GO:0009616;GO:0009855;GO:0010014;GO:0010050;GO:0010073;GO:0010216;GO:0010267;GO:0016569;GO:0016787;GO:0016891;GO:0030422;GO:0031047;GO:0035196;GO:0043687;GO:0045893;GO:…	K11592;	Dicer-like protein
gene:Solyc01g012680	0	0	0	0	0	0	0	0	0	0	0	0	n.d.	n.d.	n.d.	n.d.	n.d.	n.d.	n.d.	n.d.	n.d.	n.d.	GO:0000166;GO:0000398;GO:0003676;GO:0003723;GO:0003725;GO:0004386;GO:0004518;GO:0004519;GO:0004525;GO:0005515;GO:0005524;GO:0005622;GO:0005634;GO:0005737;GO:0006306;GO:0006342;GO:0006355;GO:0006396;GO:0006952;GO:0007267;GO:0008026;GO:0009616;GO:0009855;GO:0010014;GO:0010050;GO:0010073;GO:0010216;GO:0010267;GO:0016569;GO:0016787;GO:0016891;GO:0030422;GO:0031047;GO:0035196;GO:0043687;GO:0045893;GO:…	K11592;	Unknown Protein
gene:Solyc01g012690	0	0	0	0	0	0.499777	0	0	0	0	0	0	n.d.	n.d.	n.d.	n.d.	n.d.	n.d.	n.d.	n.d.	n.d.	n.d.	GO:0002237;GO:0005886;GO:0007165;GO:0010103;GO:0010200;GO:0016020;GO:0016021;GO:0048443	Unknown	LRR receptor-like serine/threonine-protein kinase FEI 1
gene:Solyc01g012700	0.186298	0.345559	0	0	0	0.126156	0.183017	0.208221	1.07596	0.280182	0.745784	0	-1.92509	0.63084	1.33583	0.538113	1.07648	0.650049	3.00157	0.377549	-0.259354	0.887806	GO:0004029;GO:0004030;GO:0005783;GO:0006081;GO:0008152;GO:0009612;GO:0016020;GO:0016491;GO:0016620;GO:0019722;GO:0042631;GO:0055114	K00128;	Aldehyde dehydrogenase
gene:Solyc01g012710	0	0	0	0	0	0	0	0	0	0	0	0	n.d.	n.d.	n.d.	n.d.	n.d.	n.d.	n.d.	n.d.	n.d.	n.d.	GO:0000166;GO:0000398;GO:0003676;GO:0003723;GO:0003725;GO:0004386;GO:0004518;GO:0004519;GO:0004525;GO:0005515;GO:0005524;GO:0005622;GO:0005634;GO:0005737;GO:0006306;GO:0006342;GO:0006355;GO:0006396;GO:0006952;GO:0007267;GO:0008026;GO:0009616;GO:0009855;GO:0010014;GO:0010050;GO:0010073;GO:0010216;GO:0010267;GO:0016569;GO:0016787;GO:0016891;GO:0030422;GO:0031047;GO:0035196;GO:0043687;GO:0045893;GO:…	K11592;	Unknown Protein
[truncated: 34,097 more rows]

## Sheet: Additional file 10
#Sample_ID	A1_FPKM	A2_FPKM	A3_FPKM	B1_FPKM	B2_FPKM	B3_FPKM	C1_FPKM	C2_FPKM	C3_FPKM	D1_FPKM	D2_FPKM	D3_FPKM	B_A_log2(Fold_change) normalized	B_A_p-value	B_A q-value(Storey et al. 2003)	C_A_log2(Fold_change) normalized	C_A_p-value	C_A_q-value(Storey et al. 2003)	D_A_log2(Fold_change) normalized	D_A_p-value	D_A q-value(Storey et al. 2003)	D_B_log2(Fold_change) normalized	D_B_p-value	D_B_q-value(Storey et al. 2003)	D_C_log2(Fold_change) normalized	D_C_p-value	D_C q-value(Storey et al. 2003)	GO_ID	KO_ID	GTF_annotation
[truncated: 35,802 more rows]
